# Supplementary material for: Intracellular acidification is a hallmark of thymineless death in E. coli
Source: PLoS Genet. 2022 Oct 24;18(10):e1010456. doi: 10.1371/journal.pgen.1010456 (PMC9632930; doi:10.1371/journal.pgen.1010456)
Supplement: S1 Table — (XLSX) [file pgen.1010456.s015.xlsx]

## Sheet: fitness-profiling-qvalsonTPMS-c
Gene	Synonym	3H-TPM	0H-TPM	ratios.x	minconf.x	maxconf.x	log(3Hvs0H)	qvals.3Hvs0H	sig.3Hvs0H	gene.y	Start-TPM	ratios.y	minconf.y	maxconf.y	pvals.y	log(3HvsStart)	qvals.3HvsStart	sig.y	strict_sig
aaeA	b3241	271	266	1.0188	0.857049	1.21116	0.0268666	1	FALSE	aaeA	256	1.05859	0.889053	1.26075	0.542002	0.082149	1	FALSE	FALSE
aaeB	b3240	378	423	0.893617	0.775797	1.02904	-0.162271	1	FALSE	aaeB	389	0.971722	0.84122	1.12239	0.718066	-0.0413839	1	FALSE	FALSE
aaeR	b3243	422	351	1.20228	1.04107	1.38913	0.265772	0.412578	FALSE	aaeR	413	1.02179	0.890041	1.17311	0.781914	0.0311012	1	FALSE	FALSE
aaeX	b3242	253	273	0.92674	0.777937	1.10368	-0.109764	1	FALSE	aaeX	239	1.05858	0.883511	1.26864	0.557862	0.0821268	1	FALSE	FALSE
aas	b2836	220	276	0.797101	0.664639	0.955051	-0.327165	0.451955	FALSE	aas	253	0.869565	0.722504	1.04592	0.141112	-0.201634	1	FALSE	FALSE
aat	b0885	35	37	0.945946	0.578533	1.54388	-0.0801703	1	FALSE	aat	32	1.09375	0.657683	1.82474	0.807195	0.129283	1	FALSE	FALSE
abgA	b1338	82	114	0.719298	0.534841	0.963771	-0.475338	0.759065	FALSE	abgA	85	0.964706	0.703471	1.32232	0.877067	-0.0518389	1	FALSE	FALSE
abgB	b1337	27	52	0.519231	0.313548	0.841958	-0.945552	0.260359	FALSE	abgB	33	0.818182	0.473235	1.40316	0.518958	-0.289507	1	FALSE	FALSE
abgR	b1339	181	231	0.78355	0.641417	0.955984	-0.351903	0.507354	FALSE	abgR	165	1.09697	0.883397	1.36294	0.420049	0.133524	1	FALSE	FALSE
abgT	b1336	26	49	0.530612	0.316537	0.870631	-0.91427	0.381203	FALSE	abgT	32	0.8125	0.465068	1.40718	0.511842	-0.29956	1	FALSE	FALSE
abrB	b0715	158	204	0.77451	0.625217	0.958014	-0.368645	0.562016	FALSE	abrB	167	0.946108	0.756294	1.18313	0.657282	-0.0799235	1	FALSE	FALSE
accA	b0185	2	4	0.5	0.045229	3.48877	-1	1	FALSE	accA	0.05	Inf	0.187809	Inf	0.5	5.32193	1	FALSE	FALSE
accB	b3255	0.05	0.05	NA	0	Inf	0	1	FALSE	accB	0.05	NA	0	Inf	1	0	1	FALSE	FALSE
accC	b3256	0.05	1	0	0	39	-4.32193	1	FALSE	accC	0.05	NA	0	Inf	1	0	1	FALSE	FALSE
accD	b2316	1	3	0.333333	0.00634952	4.15144	-1.58496	1	FALSE	accD	0.05	Inf	0.025641	Inf	1	4.32193	1	FALSE	FALSE
aceA	b4015	290	306	0.947712	0.804283	1.11651	-0.0774788	1	FALSE	aceA	329	0.881459	0.75012	1.03536	0.126606	-0.182035	1	FALSE	FALSE
aceB	b4014	145	115	1.26087	0.98033	1.62481	0.334419	1	FALSE	aceB	127	1.14173	0.893501	1.46045	0.302637	0.191224	1	FALSE	FALSE
aceE	b0114	98	9	10.8889	5.50736	24.5203	3.44478	2.47e-17	TRUE	aceE	43	2.27907	1.57703	3.34243	4.15e-06	1.18845	0.000911341	TRUE	TRUE
aceF	b0115	65	7	9.28571	4.2601	24.0066	3.21501	2.36e-10	TRUE	aceF	23	2.82609	1.73275	4.76539	8.5e-06	1.49881	0.0016922	TRUE	TRUE
aceK	b4016	355	353	1.00567	0.86545	1.16862	0.00815084	1	FALSE	aceK	369	0.96206	0.829257	1.11601	0.629026	-0.0558018	1	FALSE	FALSE
ackA	b2296	198	10	19.8	10.5426	41.9325	4.30743	2.14e-43	TRUE	ackA	72	2.75	2.08979	3.65356	9.02e-15	1.45943	6.96e-12	TRUE	TRUE
acnA	b1276	56	87	0.643678	0.451654	0.910857	-0.635589	0.414125	FALSE	acnA	62	0.903226	0.617897	1.31774	0.645497	-0.146841	1	FALSE	FALSE
acnB	b0118	84	10	8.4	4.34898	18.1544	3.07039	4.38e-13	TRUE	acnB	26	3.23077	2.05961	5.22747	2.61e-08	1.69188	9.01e-06	TRUE	TRUE
acpH	b0404	127	141	0.900709	0.703042	1.15299	-0.150867	1	FALSE	acpH	113	1.12389	0.865361	1.4612	0.401436	0.168506	1	FALSE	FALSE
acpP	b1094	1	0.05	Inf	0.025641	Inf	4.32193	1	FALSE	acpP	0.05	Inf	0.025641	Inf	1	4.32193	1	FALSE	FALSE
acpS	b2563	13	1	13	1.9526	552.471	3.70044	0.0917448	FALSE	acpS	4	3.25	1.00404	13.6826	0.0490417	1.70044	1	FALSE	FALSE
acpT	b3475	321	364	0.881868	0.7566	1.02749	-0.181365	1	FALSE	acpT	364	0.881868	0.7566	1.02749	0.108484	-0.181365	1	FALSE	FALSE
acrA	b0463	257	253	1.01581	0.850597	1.21319	0.022631	1	FALSE	acrA	236	1.08898	0.909029	1.30503	0.367734	0.122981	1	FALSE	FALSE
acrB	b0462	176	193	0.911917	0.739165	1.12445	-0.133025	1	FALSE	acrB	173	1.01734	0.820057	1.26222	0.914763	0.0248034	1	FALSE	FALSE
acrD	b2470	105	128	0.820312	0.62761	1.07021	-0.285754	1	FALSE	acrD	119	0.882353	0.672148	1.1569	0.385111	-0.180572	1	FALSE	FALSE
acrE	b3265	872	757	1.15192	1.04384	1.2714	0.204035	0.19749	FALSE	acrE	782	1.11509	1.01132	1.22967	0.0286117	0.15716	1	FALSE	FALSE
acrF	b3266	301	297	1.01347	0.860476	1.19372	0.0193006	1	FALSE	acrF	299	1.00669	0.854951	1.18538	0.96744	0.009618	1	FALSE	FALSE
acrR	b0464	1246	1028	1.21206	1.11509	1.31769	0.277464	0.000620133	TRUE	acrR	1296	0.96142	0.888774	1.03997	0.331116	-0.0567616	1	FALSE	FALSE
acrZ	b0762	135	137	0.985401	0.771135	1.25906	-0.0212165	1	FALSE	acrZ	139	0.971223	0.760684	1.23975	0.856224	-0.0421255	1	FALSE	FALSE
acs	b4069	222	258	0.860465	0.715869	1.03359	-0.216811	1	FALSE	acs	206	1.07767	0.8875	1.30907	0.468461	0.107915	1	FALSE	FALSE
actP	b4067	425	435	0.977011	0.85274	1.11933	-0.0335526	1	FALSE	actP	410	1.03659	0.902929	1.19013	0.628064	0.0518389	1	FALSE	FALSE
acuI	b3253	386	358	1.07821	0.931355	1.24848	0.108641	1	FALSE	acuI	396	0.974747	0.84504	1.12429	0.747598	-0.0368996	1	FALSE	FALSE
ada	b2213	67	88	0.761364	0.545652	1.05818	-0.393342	1	FALSE	ada	92	0.728261	0.523488	1.00861	0.056656	-0.457473	1	FALSE	FALSE
add	b1623	51	76	0.671053	0.461152	0.969435	-0.575502	0.87872	FALSE	add	66	0.772727	0.525445	1.13067	0.195349	-0.371969	1	FALSE	FALSE
ade	b3665	548	587	0.93356	0.829439	1.05062	-0.0991846	1	FALSE	ade	612	0.895425	0.796475	1.00647	0.0643041	-0.159356	1	FALSE	FALSE
adhE	b1241	64	16	4	2.28549	7.41332	2	1.06e-05	TRUE	adhE	66	0.969697	0.676672	1.38888	0.930155	-0.0443941	1	FALSE	TRUE
adhP	b1478	106	110	0.963636	0.730972	1.26989	-0.0534393	1	FALSE	adhP	86	1.23256	0.918654	1.65768	0.170148	0.301656	1	FALSE	FALSE
adiA	b4117	480	431	1.11369	0.97582	1.27134	0.155347	1	FALSE	adiA	482	0.995851	0.875783	1.13237	0.974282	-0.00599874	1	FALSE	FALSE
adiC	b4115	415	393	1.05598	0.917678	1.21529	0.078582	1	FALSE	adiC	335	1.23881	1.07012	1.43492	0.003889	0.30895	0.296361	FALSE	FALSE
adiY	b4116	2558	2312	1.1064	1.04548	1.17092	0.145875	0.0284947	TRUE	adiY	2417	1.05834	1.00071	1.11931	0.0471484	0.0817988	1	FALSE	FALSE
adk	b0474	0.05	1	0	0	39	-4.32193	1	FALSE	adk	0.05	NA	0	Inf	1	0	1	FALSE	FALSE
aegA	b2468	93	133	0.699248	0.530632	0.918233	-0.516124	0.344548	FALSE	aegA	101	0.920792	0.687194	1.23266	0.615381	-0.119053	1	FALSE	FALSE
aer	b3072	356	386	0.92228	0.796317	1.06793	-0.116724	1	FALSE	aer	390	0.912821	0.788429	1.05657	0.22694	-0.131597	1	FALSE	FALSE
aes	b0476	109	112	0.973214	0.740695	1.27839	-0.0391706	1	FALSE	aes	97	1.12371	0.84687	1.49289	0.443512	0.168271	1	FALSE	FALSE
afuC	b0262	169	239	0.707113	0.577207	0.864687	-0.499987	0.0377101	TRUE	afuC	189	0.89418	0.722285	1.10626	0.315291	-0.161363	1	FALSE	TRUE
agaB	b3138	243	138	1.76087	1.42305	2.18607	0.816288	1.46e-05	TRUE	agaB	288	0.84375	0.708377	1.00433	0.0561034	-0.245112	1	FALSE	TRUE
agaC	b3139	1588	1420	1.11831	1.0404	1.20215	0.16132	0.110217	FALSE	agaC	1645	0.96535	0.900462	1.03489	0.324681	-0.0508767	1	FALSE	FALSE
agaD	b3140	716	653	1.09648	0.984761	1.22103	0.132877	1	FALSE	agaD	674	1.06231	0.954907	1.18191	0.271454	0.087211	1	FALSE	FALSE
agaI	b3141	820	767	1.0691	0.967673	1.18126	0.0963973	1	FALSE	agaI	778	1.05398	0.954335	1.16412	0.305059	0.0758538	1	FALSE	FALSE
agaR	b3131	275	226	1.21681	1.01675	1.45744	0.283109	0.864247	FALSE	agaR	275	1	0.842981	1.18627	1	0	1	FALSE	FALSE
agaS	b3136	233	205	1.13659	0.938027	1.37802	0.184706	1	FALSE	agaS	194	1.20103	0.988437	1.46066	0.0657968	0.264273	1	FALSE	FALSE
agaV	b3133	242	236	1.02542	0.853537	1.23206	0.0362202	1	FALSE	agaV	235	1.02979	0.857004	1.23756	0.783565	0.0423463	1	FALSE	FALSE
agp	b1002	74	101	0.732673	0.535346	0.998769	-0.448758	1	FALSE	agp	79	0.936709	0.67284	1.30283	0.746528	-0.0943274	1	FALSE	FALSE
ahpC	b0605	42	28	1.5	0.908149	2.51283	0.584963	1	FALSE	ahpC	27	1.55556	0.93692	2.62363	0.0911865	0.63743	1	FALSE	FALSE
ahpF	b0606	103	133	0.774436	0.592872	1.00922	-0.368782	1	FALSE	ahpF	110	0.936364	0.70868	1.23637	0.681088	-0.0948592	1	FALSE	FALSE
aidB	b4187	279	329	0.848024	0.720381	0.997727	-0.237822	1	FALSE	aidB	302	0.923841	0.782249	1.09076	0.361405	-0.114283	1	FALSE	FALSE
ais	b2252	493	624	0.790064	0.700625	0.890539	-0.339958	0.00793864	TRUE	ais	605	0.814876	0.722039	0.919302	0.000801053	-0.295347	0.0847515	FALSE	FALSE
alaA	b2290	441	132	3.34091	2.74451	4.08952	1.74024	7.55e-37	TRUE	alaA	283	1.5583	1.33916	1.81565	4.7e-09	0.639977	1.82e-06	TRUE	TRUE
alaC	b2379	41	72	0.569444	0.378283	0.847012	-0.812373	0.191552	FALSE	alaC	43	0.953488	0.606186	1.4978	0.913202	-0.0687128	1	FALSE	FALSE
alaE	b2670	371	397	0.934509	0.808983	1.07932	-0.0977198	1	FALSE	alaE	401	0.925187	0.801187	1.06816	0.296604	-0.112183	1	FALSE	FALSE
alaS	b2697	1	4	0.25	0.0050764	2.52632	-2	1	FALSE	alaS	0.05	Inf	0.025641	Inf	1	4.32193	1	FALSE	FALSE
alaT	b3853	0.05	0.05	NA	0	Inf	0	1	FALSE	alaT	0.05	NA	0	Inf	1	0	1	FALSE	FALSE
alaU	b3276	0.05	0.05	NA	0	Inf	0	1	FALSE	alaU	0.05	NA	0	Inf	1	0	1	FALSE	FALSE
alaV	b0203	0.05	0.05	NA	0	Inf	0	1	FALSE	alaV	0.05	NA	0	Inf	1	0	1	FALSE	FALSE
alaW	b2397	0.05	0.05	NA	0	Inf	0	1	FALSE	alaW	0.05	NA	0	Inf	1	0	1	FALSE	FALSE
alaX	b2396	22	47	0.468085	0.26863	0.792289	-1.09516	0.156446	FALSE	alaX	0.05	Inf	5.47784	Inf	4.77e-07	8.78136	0.000129676	TRUE	FALSE
aldA	b1415	45	60	0.75	0.497951	1.12249	-0.415037	1	FALSE	aldA	40	1.125	0.718379	1.76747	0.664645	0.169925	1	FALSE	FALSE
aldB	b3588	203	205	0.990244	0.811522	1.20827	-0.0141442	1	FALSE	aldB	228	0.890351	0.733261	1.08049	0.247635	-0.167554	1	FALSE	FALSE
alkA	b2068	86	103	0.834951	0.61968	1.12265	-0.260236	1	FALSE	alkA	83	1.03614	0.757392	1.41815	0.87779	0.0512253	1	FALSE	FALSE
alkB	b2212	96	94	1.02128	0.760401	1.37198	0.0303736	1	FALSE	alkB	93	1.03226	0.767987	1.38797	0.884383	0.0458037	1	FALSE	FALSE
allA	b0505	42	91	0.461538	0.312295	0.672293	-1.11548	0.00255766	TRUE	allA	89	0.47191	0.318901	0.688473	4.92e-05	-1.08342	0.00790893	TRUE	TRUE
allB	b0512	195	225	0.866667	0.711735	1.05457	-0.206451	1	FALSE	allB	184	1.05978	0.86196	1.30342	0.607544	0.0837684	1	FALSE	FALSE
allC	b0516	687	702	0.978632	0.879637	1.08873	-0.0311609	1	FALSE	allC	742	0.925876	0.833393	1.02851	0.153126	-0.111109	1	FALSE	FALSE
allD	b0517	209	228	0.916667	0.756133	1.11082	-0.125531	1	FALSE	allD	212	0.985849	0.810478	1.19908	0.922365	-0.0205613	1	FALSE	FALSE
allR	b0506	81	127	0.637795	0.476579	0.84941	-0.648835	0.0889701	FALSE	allR	83	0.975904	0.709586	1.34173	0.937791	-0.0351894	1	FALSE	FALSE
allS	b0504	24	21	1.14286	0.60958	2.15855	0.192645	1	FALSE	allS	21	1.14286	0.60958	2.15855	0.765992	0.192645	1	FALSE	FALSE
alpA	b2624	48	65	0.738462	0.497688	1.08897	-0.437405	1	FALSE	alpA	48	1	0.656117	1.52412	1	0	1	FALSE	FALSE
alr	b4053	399	387	1.03101	0.894205	1.18883	0.0440552	1	FALSE	alr	432	0.923611	0.804066	1.06072	0.266959	-0.114643	1	FALSE	FALSE
alsA	b4087	956	748	1.27807	1.16024	1.40828	0.353972	7.74e-05	TRUE	alsA	817	1.17013	1.06469	1.28625	0.00104224	0.226675	0.104813	FALSE	FALSE
alsB	b4088	1043	839	1.24315	1.13404	1.36306	0.313996	0.000359068	TRUE	alsB	955	1.09215	0.999401	1.1936	0.0515852	0.127167	1	FALSE	FALSE
alsC	b4086	299	267	1.11985	0.946295	1.32578	0.163306	1	FALSE	alsC	322	0.928571	0.79066	1.09027	0.377343	-0.106915	1	FALSE	FALSE
alsE	b4085	251	295	0.850847	0.716162	1.01024	-0.233028	1	FALSE	alsE	323	0.77709	0.656298	0.919272	0.00300869	-0.363847	0.245119	FALSE	FALSE
alsK	b4084	387	456	0.848684	0.73924	0.973945	-0.2367	0.590842	FALSE	alsK	411	0.941606	0.817425	1.08449	0.415552	-0.0868048	1	FALSE	FALSE
alx	b3088	366	390	0.938462	0.811475	1.08513	-0.0916305	1	FALSE	alx	365	1.00274	0.865024	1.16239	1	0.00394718	1	FALSE	FALSE
amiA	b2435	100	137	0.729927	0.558325	0.951502	-0.454176	0.591845	FALSE	amiA	96	1.04167	0.779296	1.393	0.830393	0.0588937	1	FALSE	FALSE
amiB	b4169	232	249	0.931727	0.775761	1.11871	-0.102021	1	FALSE	amiB	226	1.02655	0.851015	1.23844	0.8153	0.037802	1	FALSE	FALSE
amiC	b2817	137	204	0.671569	0.536835	0.837994	-0.574393	0.0221617	TRUE	amiC	152	0.901316	0.710209	1.14297	0.410251	-0.149895	1	FALSE	TRUE
amiD	b0867	20	30	0.666667	0.35884	1.2134	-0.584963	1	FALSE	amiD	17	1.17647	0.585338	2.39129	0.742829	0.234465	1	FALSE	FALSE
amn	b1982	171	225	0.76	0.619274	0.931335	-0.395929	0.296653	FALSE	amn	168	1.01786	0.817817	1.26697	0.913521	0.0255351	1	FALSE	FALSE
ampC	b4150	214	203	1.05419	0.865916	1.28373	0.0761311	1	FALSE	ampC	202	1.05941	0.869991	1.29043	0.58972	0.0832555	1	FALSE	FALSE
ampD	b0110	254	188	1.35106	1.11447	1.64025	0.434096	0.0965039	FALSE	ampD	249	1.02008	0.853102	1.21984	0.85847	0.0286828	1	FALSE	FALSE
ampE	b0111	172	209	0.822967	0.668642	1.01182	-0.281094	1	FALSE	ampE	204	0.843137	0.684269	1.0379	0.109764	-0.246161	1	FALSE	FALSE
ampG	b0433	152	157	0.968153	0.769474	1.21786	-0.0466932	1	FALSE	ampG	188	0.808511	0.648544	1.0066	0.0575177	-0.306661	1	FALSE	FALSE
ampH	b0376	388	503	0.771372	0.673943	0.882358	-0.374502	0.0101199	TRUE	ampH	499	0.777555	0.679189	0.889651	0.000217434	-0.362983	0.02856	TRUE	FALSE
amtB	b0451	68	63	1.07937	0.754804	1.5455	0.110183	1	FALSE	amtB	80	0.85	0.606003	1.18932	0.365944	-0.234465	1	FALSE	FALSE
amyA	b1927	63	51	1.23529	0.840392	1.82345	0.304855	1	FALSE	amyA	45	1.4	0.939942	2.10037	0.101433	0.485427	1	FALSE	FALSE
anmK	b1640	62	70	0.885714	0.618964	1.26481	-0.175087	1	FALSE	anmK	49	1.26531	0.855927	1.87959	0.254605	0.339486	1	FALSE	FALSE
ansA	b1767	97	128	0.757812	0.575973	0.994378	-0.400087	1	FALSE	ansA	103	0.941748	0.706237	1.25498	0.723771	-0.0865877	1	FALSE	FALSE
ansB	b2957	187	217	0.861751	0.704855	1.05276	-0.214657	1	FALSE	ansB	176	1.0625	0.860186	1.31286	0.599739	0.0874628	1	FALSE	FALSE
ansP	b1453	56	54	1.03704	0.700712	1.53594	0.0524674	1	FALSE	ansP	45	1.24444	0.825548	1.88529	0.319727	0.315502	1	FALSE	FALSE
apaG	b0050	159	218	0.729358	0.59074	0.898896	-0.455301	0.126186	FALSE	apaG	209	0.760766	0.615042	0.93953	0.0105423	-0.394476	0.661969	FALSE	FALSE
apaH	b0049	148	158	0.936709	0.743467	1.17964	-0.0943274	1	FALSE	apaH	183	0.808743	0.646744	1.00994	0.0614859	-0.306246	1	FALSE	FALSE
apbE	b2214	65	57	1.14035	0.786698	1.65701	0.189478	1	FALSE	apbE	74	0.878378	0.619636	1.24257	0.497564	-0.187086	1	FALSE	FALSE
aphA	b4055	1314	1000	1.314	1.20932	1.42807	0.393965	1.96e-08	TRUE	aphA	1195	1.09958	1.01595	1.19019	0.018467	0.136955	0.992728	FALSE	FALSE
appA	b0980	112	106	1.0566	0.802867	1.39129	0.0794345	1	FALSE	appA	113	0.99115	0.756334	1.29876	1	-0.012824	1	FALSE	FALSE
appB	b0979	56	82	0.682927	0.477298	0.970982	-0.550197	0.881104	FALSE	appB	71	0.788732	0.545515	1.13557	0.213965	-0.342392	1	FALSE	FALSE
appC	b0978	87	101	0.861386	0.639142	1.15889	-0.215268	1	FALSE	appC	109	0.798165	0.595136	1.06776	0.133408	-0.325241	1	FALSE	FALSE
appX	b4592	47	53	0.886792	0.585804	1.33874	-0.173332	1	FALSE	yccB	42	1.11905	0.722274	1.73887	0.671809	0.162271	1	FALSE	FALSE
appY	b0564	0.05	0.05	NA	0	Inf	0	1	FALSE	appY	0.05	NA	0	Inf	1	0	1	FALSE	FALSE
apt	b0469	63	37	1.7027	1.11707	2.62889	0.767827	0.417258	FALSE	apt	33	1.90909	1.23385	3.00366	0.00287861	0.932886	0.237529	FALSE	FALSE
aqpZ	b0875	149	203	0.73399	0.590071	0.911297	-0.446167	0.195196	FALSE	aqpZ	151	0.986755	0.781575	1.24568	0.953972	-0.0192362	1	FALSE	FALSE
araA	b0062	304	337	0.902077	0.76997	1.0565	-0.148677	1	FALSE	araA	304	1	0.850197	1.1762	1	0	1	FALSE	FALSE
araB	b0063	293	317	0.92429	0.785837	1.08685	-0.113582	1	FALSE	araB	314	0.933121	0.793057	1.09766	0.416943	-0.0998639	1	FALSE	FALSE
araC	b0064	187	264	0.708333	0.584153	0.857519	-0.4975	0.0220784	TRUE	araC	240	0.779167	0.640105	0.947272	0.0117659	-0.359996	0.723402	FALSE	TRUE
araD	b0061	428	450	0.951111	0.831264	1.08811	-0.0723142	1	FALSE	araD	479	0.893528	0.782475	1.02009	0.0968158	-0.162415	1	FALSE	FALSE
araE	b2841	232	293	0.791809	0.663626	0.943876	-0.336776	0.327691	FALSE	araE	226	1.02655	0.851015	1.23844	0.8153	0.037802	1	FALSE	FALSE
araF	b1901	70	101	0.693069	0.503514	0.949395	-0.528928	0.644813	FALSE	araF	72	0.972222	0.689544	1.37018	0.933161	-0.040642	1	FALSE	FALSE
araG	b1900	106	126	0.84127	0.643543	1.09798	-0.249359	1	FALSE	araG	97	1.09278	0.821842	1.45443	0.574572	0.128008	1	FALSE	FALSE
araH	b4460	61	86	0.709302	0.502341	0.99624	-0.495527	1	FALSE	araH	71	0.859155	0.600014	1.22704	0.433537	-0.21901	1	FALSE	FALSE
araJ	b0396	542	671	0.80775	0.719968	0.905912	-0.30802	0.0163627	TRUE	araJ	652	0.831288	0.740404	0.933037	0.00159712	-0.266579	0.146848	FALSE	FALSE
arcA	b4401	207	140	1.47857	1.18742	1.84561	0.564204	0.0245926	TRUE	arcA	239	0.866109	0.715537	1.04766	0.142047	-0.20738	1	FALSE	TRUE
arcB	b3210	388	279	1.39068	1.18929	1.62785	0.475792	0.0027078	TRUE	arcB	379	1.02375	0.886323	1.18255	0.772708	0.0338588	1	FALSE	FALSE
arcZ	b4450	125	177	0.706215	0.557122	0.892975	-0.501821	0.14524	FALSE	arcZ	189	0.661376	0.523329	0.83344	0.000361862	-0.596458	0.0424743	TRUE	FALSE
arfA	b4550	758	725	1.04552	0.943057	1.15918	0.0642169	1	FALSE	arfA	817	0.927785	0.839354	1.02543	0.143864	-0.108138	1	FALSE	FALSE
arfB	b0191	76	77	0.987013	0.709367	1.37307	-0.018859	1	FALSE	arfB	76	1	0.717963	1.39283	1	0	1	FALSE	FALSE
argA	b2818	171	218	0.784404	0.638283	0.962703	-0.350332	0.600514	FALSE	argA	203	0.842365	0.683242	1.03754	0.108817	-0.247483	1	FALSE	FALSE
argB	b3959	405	442	0.91629	0.798735	1.05093	-0.126124	1	FALSE	argB	452	0.896018	0.781622	1.02689	0.116054	-0.158401	1	FALSE	FALSE
argC	b3958	463	445	1.04045	0.911529	1.18771	0.0572069	1	FALSE	argC	453	1.02208	0.895957	1.166	0.766204	0.0315011	1	FALSE	FALSE
argD	b3359	695	666	1.04354	0.936972	1.16231	0.0614908	1	FALSE	argD	707	0.983027	0.884036	1.09308	0.76894	-0.0246972	1	FALSE	FALSE
argE	b3957	392	368	1.06522	0.921596	1.23143	0.0911479	1	FALSE	argE	405	0.967901	0.840245	1.11486	0.670818	-0.0470683	1	FALSE	FALSE
argF	b0273	196	269	0.728625	0.603006	0.879146	-0.456753	0.0471364	TRUE	argF	211	0.92891	0.760838	1.13368	0.487757	-0.106389	1	FALSE	TRUE
argG	b3172	429	407	1.05405	0.918218	1.21014	0.0759489	1	FALSE	argG	347	1.23631	1.07067	1.42839	0.00361351	0.306042	0.280771	FALSE	FALSE
argH	b3960	444	416	1.06731	0.931588	1.22299	0.0939761	1	FALSE	argH	460	0.965217	0.845301	1.10206	0.617879	-0.0510742	1	FALSE	FALSE
argI	b4254	344	388	0.886598	0.764572	1.02775	-0.173648	1	FALSE	argI	290	1.18621	1.01166	1.39164	0.0352174	0.246356	1	FALSE	FALSE
argK	b2918	313	306	1.02288	0.870956	1.20139	0.032631	1	FALSE	argK	335	0.934328	0.798337	1.09325	0.409415	-0.0979984	1	FALSE	FALSE
argO	b2923	200	234	0.854701	0.704123	1.0367	-0.226509	1	FALSE	argO	219	0.913242	0.750133	1.11131	0.379229	-0.130931	1	FALSE	FALSE
argP	b2916	164	159	1.03145	0.824208	1.29105	0.044669	1	FALSE	argP	179	0.916201	0.736719	1.1388	0.449739	-0.126264	1	FALSE	FALSE
argQ	b2691	0.05	0.05	NA	0	Inf	0	1	FALSE	argQ	0.05	NA	0	Inf	1	0	1	FALSE	FALSE
argR	b3237	110	14	7.85714	4.48928	14.8434	2.974	5.71e-17	TRUE	argR	51	2.15686	1.53399	3.06836	3.83e-06	1.10893	0.000854626	TRUE	TRUE
argS	b1876	0.05	2	0	0	5.32456	-5.32193	1	FALSE	argS	0.05	NA	0	Inf	1	0	1	FALSE	FALSE
argT	b2310	89	98	0.908163	0.673839	1.2226	-0.138976	1	FALSE	argT	75	1.18667	0.862945	1.6356	0.310039	0.246915	1	FALSE	FALSE
argU	b0536	0.05	7	0	0	0.693814	-7.12928	0.506201	FALSE	argU	0.05	NA	0	Inf	1	0	1	FALSE	FALSE
argV	b2694	0.05	5	0	0	1.09128	-6.64386	1	FALSE	argV	0.05	NA	0	Inf	1	0	1	FALSE	FALSE
argW	b2348	24	19	1.26316	0.663212	2.43901	0.337035	1	FALSE	argW	15	1.6	0.805675	3.2801	0.199591	0.678072	1	FALSE	FALSE
argX	b3796	0.05	2	0	0	5.32456	-5.32193	1	FALSE	argX	0.05	NA	0	Inf	1	0	1	FALSE	FALSE
argY	b2693	0.05	0.05	NA	0	Inf	0	1	FALSE	argY	0.05	NA	0	Inf	1	0	1	FALSE	FALSE
argZ	b2692	0.05	2	0	0	5.32456	-5.32193	1	FALSE	argZ	0.05	NA	0	Inf	1	0	1	FALSE	FALSE
ariR	b1166	0.05	0.05	NA	0	Inf	0	1	FALSE	ariR	0.05	NA	0	Inf	1	0	1	FALSE	FALSE
arnA	b2255	160	159	1.00629	0.802903	1.26125	0.00904514	1	FALSE	arnA	147	1.08844	0.864601	1.37102	0.493485	0.122256	1	FALSE	FALSE
arnB	b2253	319	364	0.876374	0.751683	1.02134	-0.190382	1	FALSE	arnB	328	0.972561	0.831019	1.13811	0.75316	-0.0401394	1	FALSE	FALSE
arnC	b2254	213	285	0.747368	0.622839	0.895695	-0.420108	0.0764991	FALSE	arnC	259	0.822394	0.682785	0.989691	0.0382189	-0.282099	1	FALSE	FALSE
arnD	b2256	117	177	0.661017	0.518806	0.839618	-0.597241	0.0343126	TRUE	arnD	151	0.774834	0.60338	0.992966	0.04362	-0.36804	1	FALSE	FALSE
arnE	b4544	36	91	0.395604	0.26116	0.587896	-1.33787	0.000157258	TRUE	arnE	75	0.48	0.313273	0.723385	0.000271818	-1.05889	0.0338966	TRUE	FALSE
arnF	b2258	248	232	1.06897	0.890129	1.2841	0.0962153	1	FALSE	arnF	273	0.908425	0.76182	1.08283	0.29304	-0.138561	1	FALSE	FALSE
arnT	b2257	107	137	0.781022	0.600768	1.01313	-0.356565	1	FALSE	arnT	130	0.823077	0.631246	1.0713	0.152839	-0.280901	1	FALSE	FALSE
aroA	b0908	130	65	2	1.47389	2.73688	1	0.000458695	TRUE	aroA	134	0.970149	0.756252	1.24424	0.853558	-0.0437214	1	FALSE	TRUE
aroB	b3389	174	143	1.21678	0.969675	1.52888	0.283072	1	FALSE	aroB	216	0.805556	0.655931	0.988154	0.0377472	-0.311944	1	FALSE	FALSE
aroC	b2329	34	14	2.42857	1.26945	4.89863	1.28011	0.225138	FALSE	aroC	12	2.83333	1.4312	6.00925	0.00164149	1.5025	0.150258	FALSE	FALSE
aroD	b1693	99	89	1.11236	0.826939	1.49815	0.153623	1	FALSE	aroD	103	0.961165	0.722	1.27901	0.832891	-0.0571439	1	FALSE	FALSE
aroE	b3281	360	256	1.40625	1.19471	1.65717	0.491853	0.00306042	TRUE	aroE	304	1.18421	1.01371	1.38411	0.0327309	0.243926	1	FALSE	FALSE
aroF	b2601	230	261	0.881226	0.73485	1.05619	-0.182416	1	FALSE	aroF	233	0.987124	0.819121	1.18952	0.925958	-0.0186961	1	FALSE	FALSE
aroG	b0754	49	90	0.544444	0.376351	0.779445	-0.877143	0.0385745	TRUE	aroG	76	0.644737	0.440779	0.935396	0.0196774	-0.633218	1	FALSE	TRUE
aroH	b1704	21	46	0.456522	0.258778	0.78062	-1.13124	0.137006	FALSE	aroH	26	0.807692	0.432093	1.49279	0.560065	-0.308122	1	FALSE	FALSE
aroK	b3390	49	12	4.08333	2.14049	8.43448	2.02975	0.000258712	TRUE	aroK	42	1.16667	0.756769	1.80566	0.529602	0.222392	1	FALSE	TRUE
aroL	b0388	89	119	0.747899	0.561775	0.992634	-0.419084	1	FALSE	aroL	107	0.831776	0.620737	1.11227	0.224546	-0.265734	1	FALSE	FALSE
aroM	b0390	224	276	0.811594	0.677377	0.971559	-0.30117	0.669428	FALSE	aroM	234	0.957265	0.79343	1.1547	0.674135	-0.0630098	1	FALSE	FALSE
aroP	b0112	175	185	0.945946	0.764888	1.16948	-0.0801703	1	FALSE	aroP	181	0.966851	0.780928	1.1968	0.791054	-0.0486348	1	FALSE	FALSE
arpA	b4017	443	378	1.17196	1.01935	1.34794	0.22892	0.732854	FALSE	arpA	399	1.11028	0.967601	1.27431	0.138326	0.150918	1	FALSE	FALSE
arrS	b4704	145	118	1.22881	0.957065	1.58039	0.297266	1	FALSE	arrS	282	0.514184	0.417913	0.630418	3.18e-11	-0.959642	1.75e-08	TRUE	FALSE
arsB	b3502	673	695	0.968345	0.869658	1.07818	-0.0464065	1	FALSE	arsB	635	1.05984	0.949515	1.1831	0.306282	0.0838499	1	FALSE	FALSE
arsC	b3503	466	509	0.915521	0.80567	1.04016	-0.127336	1	FALSE	arsC	622	0.749196	0.662992	0.84615	2.52e-06	-0.416585	0.000585468	TRUE	FALSE
arsR	b3501	271	276	0.981884	0.82728	1.1653	-0.0263754	1	FALSE	arsR	302	0.897351	0.758792	1.0608	0.21007	-0.156256	1	FALSE	FALSE
artI	b0863	109	133	0.819549	0.63029	1.06374	-0.287098	1	FALSE	artI	128	0.851562	0.653464	1.10809	0.242253	-0.231816	1	FALSE	FALSE
artJ	b0860	46	46	1	0.649881	1.53874	0	1	FALSE	artJ	49	0.938776	0.613908	1.43336	0.837556	-0.0911479	1	FALSE	FALSE
artM	b0861	146	106	1.37736	1.06525	1.78586	0.461904	0.462975	FALSE	artM	122	1.19672	0.93452	1.5347	0.15991	0.259087	1	FALSE	FALSE
artP	b0864	127	147	0.863946	0.675916	1.10302	-0.210988	1	FALSE	artP	120	1.05833	0.818089	1.3698	0.702714	0.0817941	1	FALSE	FALSE
artQ	b0862	71	97	0.731959	0.531196	1.00442	-0.450166	1	FALSE	artQ	64	1.10938	0.780118	1.58031	0.605742	0.149747	1	FALSE	FALSE
ascB	b2716	85	106	0.801887	0.595601	1.07688	-0.31853	1	FALSE	ascB	96	0.885417	0.653375	1.1981	0.457398	-0.175572	1	FALSE	FALSE
ascF	b2715	138	187	0.737968	0.587914	0.924463	-0.43837	0.296653	FALSE	ascF	153	0.901961	0.711324	1.14283	0.411865	-0.148863	1	FALSE	FALSE
ascG	b2714	65	80	0.8125	0.576531	1.14139	-0.29956	1	FALSE	ascG	51	1.27451	0.869744	1.87659	0.227275	0.349942	1	FALSE	FALSE
asd	b3433	1	2	0.5	0.00847498	9.60453	-1	1	FALSE	asd	0.05	Inf	0.025641	Inf	1	4.32193	1	FALSE	FALSE
aslA	b3801	403	363	1.11019	0.960993	1.28291	0.15081	1	FALSE	aslA	386	1.04404	0.905759	1.20357	0.568966	0.062179	1	FALSE	FALSE
aslB	b3800	250	273	0.915751	0.768266	1.09117	-0.126973	1	FALSE	aslB	280	0.892857	0.74983	1.0627	0.207743	-0.163499	1	FALSE	FALSE
asmA	b2064	51	72	0.708333	0.484872	1.02813	-0.4975	1	FALSE	asmA	58	0.87931	0.591536	1.30358	0.5657	-0.185556	1	FALSE	FALSE
asnA	b3744	385	401	0.9601	0.832618	1.10698	-0.0587438	1	FALSE	asnA	454	0.848018	0.738408	0.973508	0.0188403	-0.237834	1	FALSE	FALSE
asnB	b0674	219	265	0.826415	0.687797	0.992155	-0.275061	1	FALSE	asnB	203	1.07882	0.887194	1.31232	0.465316	0.109451	1	FALSE	FALSE
asnC	b3743	251	350	0.717143	0.60737	0.845774	-0.479668	0.0053258	TRUE	asnC	349	0.719198	0.609052	0.848287	7.24e-05	-0.47554	0.0110119	TRUE	TRUE
asnS	b0930	0.05	2	0	0	5.32456	-5.32193	1	FALSE	asnS	0.05	NA	0	Inf	1	0	1	FALSE	FALSE
asnT	b1977	0.05	0.05	NA	0	Inf	0	1	FALSE	asnT	0.05	NA	0	Inf	1	0	1	FALSE	FALSE
asnU	b1986	0.05	0.05	NA	0	Inf	0	1	FALSE	asnU	0.05	NA	0	Inf	1	0	1	FALSE	FALSE
asnV	b1989	0.05	0.05	NA	0	Inf	0	1	FALSE	asnV	0.05	NA	0	Inf	1	0	1	FALSE	FALSE
asnW	b1984	16	47	0.340426	0.180177	0.611351	-1.55459	0.00920539	TRUE	asnW	19	0.842105	0.40503	1.72883	0.735879	-0.247928	1	FALSE	FALSE
aspA	b4139	76	70	1.08571	0.7743	1.52428	0.118644	1	FALSE	aspA	63	1.20635	0.852464	1.71232	0.308753	0.270648	1	FALSE	FALSE
aspC	b0928	34	52	0.653846	0.411455	1.02679	-0.612977	1	FALSE	aspC	50	0.68	0.426474	1.07241	0.101136	-0.556393	1	FALSE	FALSE
aspS	b1866	8	7	1.14286	0.362141	3.70219	0.192645	1	FALSE	aspS	2	4	0.798252	38.6657	0.109375	2	1	FALSE	FALSE
aspT	b3760	0.05	0.05	NA	0	Inf	0	1	FALSE	aspT	0.05	NA	0	Inf	1	0	1	FALSE	FALSE
aspU	b0206	0.05	0.05	NA	0	Inf	0	1	FALSE	aspU	0.05	NA	0	Inf	1	0	1	FALSE	FALSE
aspV	b0216	0.05	0.05	NA	0	Inf	0	1	FALSE	aspV	4	0	0	1.51487	0.125	-6.32193	1	FALSE	FALSE
asr	b1597	141	238	0.592437	0.477581	0.732686	-0.755266	0.000103116	TRUE	asr	170	0.829412	0.658699	1.04303	0.1122	-0.26984	1	FALSE	TRUE
astA	b1747	20	55	0.363636	0.206433	0.616482	-1.45943	0.00556128	TRUE	astA	35	0.571429	0.312574	1.01763	0.0580641	-0.807355	1	FALSE	TRUE
astB	b1745	48	65	0.738462	0.497688	1.08897	-0.437405	1	FALSE	astB	46	1.04348	0.681722	1.59886	0.917923	0.0614005	1	FALSE	FALSE
astC	b1748	80	157	0.509554	0.384301	0.671163	-0.972693	9.35e-05	TRUE	astC	90	0.888889	0.649398	1.21485	0.490139	-0.169925	1	FALSE	TRUE
astD	b1746	77	100	0.77	0.564487	1.0469	-0.37707	1	FALSE	astD	74	1.04054	0.746384	1.45147	0.870779	0.0573332	1	FALSE	FALSE
astE	b1744	82	129	0.635659	0.475954	0.844867	-0.653675	0.0784857	FALSE	astE	123	0.666667	0.497873	0.88875	0.00508571	-0.584963	0.363695	FALSE	FALSE
atoA	b2222	75	74	1.01351	0.72522	1.41669	0.0193653	1	FALSE	atoA	71	1.05634	0.753317	1.48248	0.80402	0.0790716	1	FALSE	FALSE
atoB	b2224	108	146	0.739726	0.571392	0.955181	-0.434937	0.610406	FALSE	atoB	118	0.915254	0.698397	1.19843	0.549488	-0.127756	1	FALSE	FALSE
atoC	b2220	187	230	0.813043	0.666728	0.990434	-0.298596	1	FALSE	atoC	166	1.12651	0.909124	1.39686	0.287091	0.171855	1	FALSE	FALSE
atoD	b2221	27	30	0.9	0.514803	1.56639	-0.152003	1	FALSE	atoD	10	2.7	1.26658	6.2515	0.00763208	1.43296	0.502093	FALSE	FALSE
atoE	b2223	33	43	0.767442	0.472376	1.23654	-0.381871	1	FALSE	atoE	30	1.1	0.650393	1.86716	0.801306	0.137504	1	FALSE	FALSE
atoS	b2219	270	331	0.81571	0.692006	0.960854	-0.293872	0.475062	FALSE	atoS	283	0.954064	0.80453	1.13119	0.609887	-0.0678426	1	FALSE	FALSE
atpA	b3734	10	3	3.33333	0.858282	18.8487	1.73697	1	FALSE	atpA	14	0.714286	0.283857	1.72903	0.541256	-0.485427	1	FALSE	FALSE
atpB	b3738	4	1	4	0.395833	196.99	2	1	FALSE	atpB	0.05	Inf	0.660124	Inf	0.125	6.32193	1	FALSE	FALSE
atpC	b3731	10	6	1.66667	0.548817	5.57965	0.736966	1	FALSE	atpC	13	0.769231	0.301938	1.899	0.677639	-0.378512	1	FALSE	FALSE
atpD	b3732	6	2	3	0.536439	30.3932	1.58496	1	FALSE	atpD	5	1.2	0.305131	4.97057	1	0.263034	1	FALSE	FALSE
atpE	b3737	5	1	5	0.559492	236.488	2.32193	1	FALSE	atpE	7	0.714286	0.178762	2.61442	0.774414	-0.485427	1	FALSE	FALSE
atpF	b3736	6	5	1.2	0.305131	4.97057	0.263034	1	FALSE	atpF	0.05	Inf	1.17742	Inf	0.03125	6.90689	1	FALSE	FALSE
atpG	b3733	6	2	3	0.536439	30.3932	1.58496	1	FALSE	atpG	6	1	0.267338	3.74058	1	0	1	FALSE	FALSE
atpH	b3735	6	2	3	0.536439	30.3932	1.58496	1	FALSE	atpH	9	0.666667	0.195263	2.09722	0.607239	-0.584963	1	FALSE	FALSE
atpI	b3739	16	5	3.2	1.12017	11.169	1.67807	0.759317	FALSE	atpI	12	1.33333	0.591834	3.08791	0.571588	0.415037	1	FALSE	FALSE
avtA	b3572	444	438	1.0137	0.886341	1.15939	0.0196288	1	FALSE	avtA	469	0.946695	0.829591	1.0802	0.427046	-0.0790282	1	FALSE	FALSE
azoR	b1412	29	40	0.725	0.433482	1.19899	-0.463947	1	FALSE	azoR	33	0.878788	0.514754	1.49278	0.703537	-0.186413	1	FALSE	FALSE
azuC	b4663	9	106	0.0849057	0.037786	0.167363	-3.558	2.1e-19	TRUE	azuC	68	0.132353	0.0580471	0.266334	2.45e-12	-2.91754	1.55e-09	TRUE	FALSE
bacA	b3057	211	196	1.07653	0.882083	1.31434	0.106389	1	FALSE	bacA	184	1.14674	0.936558	1.40511	0.190738	0.197537	1	FALSE	FALSE
baeR	b2079	12	20	0.6	0.267428	1.28874	-0.736966	1	FALSE	baeR	14	0.857143	0.362159	1.99663	0.845019	-0.222392	1	FALSE	FALSE
baeS	b2078	105	120	0.875	0.666888	1.14658	-0.192645	1	FALSE	baeS	100	1.05	0.790796	1.39488	0.78004	0.0703893	1	FALSE	FALSE
bamA	b0177	0.05	1	0	0	39	-4.32193	1	FALSE	bamA	0.05	NA	0	Inf	1	0	1	FALSE	FALSE
bamB	b2512	151	49	3.08163	2.21916	4.34519	1.62369	9.63e-11	TRUE	bamB	72	2.09722	1.57375	2.81698	1.31e-07	1.06848	3.99e-05	TRUE	TRUE
bamC	b2477	156	170	0.917647	0.733639	1.14717	-0.123989	1	FALSE	bamC	186	0.83871	0.673562	1.04321	0.116718	-0.253757	1	FALSE	FALSE
bamD	b2595	0.05	2	0	0	5.32456	-5.32193	1	FALSE	bamD	0.05	NA	0	Inf	1	0	1	FALSE	FALSE
bamE	b2617	172	253	0.679842	0.556834	0.828412	-0.556729	0.00800158	TRUE	bamE	188	0.914894	0.73961	1.13113	0.429236	-0.128324	1	FALSE	TRUE
barA	b2786	1223	1337	0.914734	0.845783	0.989239	-0.128575	0.732868	FALSE	barA	1352	0.904586	0.836572	0.978054	0.0116398	-0.144671	0.718041	FALSE	FALSE
basR	b4113	436	379	1.1504	1.00015	1.32367	0.20213	1	FALSE	basR	347	1.25648	1.08873	1.45095	0.00164475	0.329392	0.150258	FALSE	FALSE
basS	b4112	223	189	1.17989	0.967666	1.43988	0.238657	1	FALSE	basS	221	1.00905	0.833979	1.22092	0.962155	0.0129973	1	FALSE	FALSE
bax	b3570	322	307	1.04886	0.894255	1.23039	0.068822	1	FALSE	bax	328	0.981707	0.839165	1.1484	0.844538	-0.0266351	1	FALSE	FALSE
bcp	b2480	102	107	0.953271	0.719615	1.26217	-0.0690416	1	FALSE	bcp	77	1.32468	0.975745	1.80467	0.0725417	0.405639	1	FALSE	FALSE
bcr	b2182	22	25	0.88	0.473004	1.6262	-0.184425	1	FALSE	bcr	17	1.29412	0.6562	2.59573	0.522397	0.371969	1	FALSE	FALSE
bcsA	b3533	451	467	0.965739	0.846633	1.10152	-0.0502951	1	FALSE	bcsA	492	0.916667	0.80492	1.04373	0.192691	-0.125531	1	FALSE	FALSE
bcsB	b3532	437	409	1.06846	0.93153	1.22571	0.0955324	1	FALSE	bcsB	437	1	0.873808	1.14442	1	0	1	FALSE	FALSE
bcsC	b3530	321	325	0.987692	0.843874	1.15598	-0.0178664	1	FALSE	bcsC	347	0.925072	0.792309	1.07982	0.333409	-0.112362	1	FALSE	FALSE
bcsE	b3536	1029	940	1.09468	1.00106	1.19717	0.13051	1	FALSE	bcsE	1024	1.00488	0.920703	1.09676	0.929656	0.00702727	1	FALSE	FALSE
bcsF	b3537	481	450	1.06889	0.937994	1.21823	0.0961119	1	FALSE	bcsF	467	1.02998	0.904947	1.17236	0.672886	0.0426143	1	FALSE	FALSE
bcsG	b3538	483	476	1.01471	0.892198	1.15407	0.0210616	1	FALSE	bcsG	545	0.886239	0.782444	1.00356	0.0570481	-0.174233	1	FALSE	FALSE
bcsZ	b3531	569	537	1.05959	0.940069	1.19443	0.0835066	1	FALSE	bcsZ	569	1	0.888726	1.12521	1	0	1	FALSE	FALSE
bdcA	b4249	331	348	0.951149	0.815783	1.10881	-0.0722561	1	FALSE	bdcA	357	0.927171	0.795955	1.07978	0.340537	-0.109093	1	FALSE	FALSE
bdcR	b4251	567	603	0.940299	0.836955	1.05629	-0.0888093	1	FALSE	bdcR	621	0.913043	0.813353	1.0248	0.124089	-0.131245	1	FALSE	FALSE
bdm	b1481	344	321	1.07165	0.917756	1.25162	0.0998353	1	FALSE	bdm	299	1.1505	0.982464	1.34788	0.0826269	0.202263	1	FALSE	FALSE
betA	b0311	177	180	0.983333	0.794544	1.21686	-0.0242475	1	FALSE	betA	171	1.03509	0.83412	1.28474	0.788724	0.049753	1	FALSE	FALSE
betB	b0312	151	196	0.770408	0.618918	0.957443	-0.376305	0.566139	FALSE	betB	147	1.02721	0.813068	1.298	0.862071	0.0387324	1	FALSE	FALSE
betI	b0313	112	169	0.662722	0.517201	0.846464	-0.593525	0.0464973	TRUE	betI	144	0.777778	0.602093	1.00259	0.0524717	-0.36257	1	FALSE	TRUE
betT	b0314	106	168	0.630952	0.490031	0.809383	-0.664397	0.0153631	TRUE	betT	131	0.80916	0.620378	1.05335	0.118819	-0.305503	1	FALSE	TRUE
bfd	b3337	1397	1395	1.00143	0.929163	1.07933	0.0020669	1	FALSE	bfd	1624	0.860222	0.800273	0.924571	3.9e-05	-0.21722	0.00640066	TRUE	FALSE
bfr	b3336	1068	974	1.09651	1.00436	1.19722	0.132918	1	FALSE	bfr	1097	0.973564	0.894058	1.06011	0.547338	-0.0386519	1	FALSE	FALSE
bglA	b2901	271	305	0.888525	0.751616	1.04993	-0.170516	1	FALSE	bglA	288	0.940972	0.794189	1.11463	0.498613	-0.087776	1	FALSE	FALSE
bglB	b3721	1540	1263	1.21932	1.13115	1.31454	0.286076	3.02e-05	TRUE	bglB	1486	1.03634	0.96442	1.11365	0.335309	0.0514962	1	FALSE	FALSE
bglF	b3722	838	804	1.04229	0.945032	1.14961	0.0597547	1	FALSE	bglF	905	0.925967	0.841915	1.01832	0.113883	-0.110968	1	FALSE	FALSE
bglG	b3723	1369	1111	1.23222	1.13762	1.33491	0.301264	3.83e-05	TRUE	bglG	1442	0.949376	0.881049	1.02296	0.174451	-0.0749487	1	FALSE	FALSE
bglH	b3720	2433	2299	1.05829	0.999232	1.12086	0.0817299	1	FALSE	bglH	2569	0.947061	0.895611	1.00145	0.0562762	-0.0784706	1	FALSE	FALSE
bglJ	b4366	3046	2477	1.22971	1.16582	1.29721	0.298322	8.11e-12	TRUE	bglJ	2723	1.11862	1.06192	1.17839	2.23e-05	0.161719	0.00396972	TRUE	FALSE
bglX	b2132	91	143	0.636364	0.483804	0.833431	-0.652077	0.0470813	TRUE	bglX	109	0.834862	0.624994	1.11301	0.229247	-0.26039	1	FALSE	FALSE
bhsA	b1112	38	47	0.808511	0.51299	1.26684	-0.306661	1	FALSE	bhsA	29	1.31034	0.787022	2.20294	0.328432	0.389947	1	FALSE	FALSE
bioA	b0774	90	12	7.5	4.08932	15.0537	2.90689	2.63e-13	TRUE	bioA	77	1.16883	0.852596	1.60567	0.353138	0.225067	1	FALSE	TRUE
bioB	b0775	35	5	7	2.73089	22.8894	2.80735	0.000188001	TRUE	bioB	30	1.16667	0.69585	1.96717	0.620145	0.222392	1	FALSE	TRUE
bioC	b0777	79	7	11.2857	5.22899	28.9828	3.49643	6.67e-14	TRUE	bioC	60	1.31667	0.929383	1.87369	0.126523	0.39689	1	FALSE	TRUE
bioD	b0778	85	14	6.07143	3.42726	11.5748	2.60204	5.25e-11	TRUE	bioD	120	0.708333	0.530064	0.943036	0.0173511	-0.4975	0.946395	FALSE	TRUE
bioF	b0776	131	17	7.70588	4.63281	13.6294	2.94596	3.34e-20	TRUE	bioF	128	1.02344	0.796009	1.3161	0.90113	0.033423	1	FALSE	TRUE
bioH	b3412	660	97	6.80412	5.49085	8.50999	2.76641	3.12e-100	TRUE	bioH	539	1.22449	1.09113	1.37462	0.000523943	0.292181	0.0581412	FALSE	TRUE
birA	b3973	23	27	0.851852	0.466596	1.54296	-0.231326	1	FALSE	birA	25	0.92	0.49895	1.68911	0.885433	-0.120294	1	FALSE	FALSE
bisC	b3551	388	368	1.05435	0.911844	1.2193	0.0763509	1	FALSE	bisC	390	0.994872	0.862197	1.14795	0.971404	-0.00741747	1	FALSE	FALSE
blc	b4149	425	438	0.97032	0.847091	1.1114	-0.043468	1	FALSE	blc	463	0.917927	0.802784	1.04938	0.214347	-0.123549	1	FALSE	FALSE
blr	b4409	1105	1629	0.67833	0.627877	0.732627	-0.55994	6.91e-21	TRUE	blr	1129	0.978742	0.900024	1.06433	0.62654	-0.0309991	1	FALSE	TRUE
bluF	b1163	136	154	0.883117	0.696013	1.1195	-0.179324	1	FALSE	bluF	158	0.860759	0.679322	1.08947	0.220606	-0.216318	1	FALSE	FALSE
bluR	b1162	76	152	0.5	0.374535	0.662747	-1	8.04e-05	TRUE	bluR	63	1.20635	0.852464	1.71232	0.308753	0.270648	1	FALSE	TRUE
bolA	b0435	352	378	0.931217	0.803082	1.07958	-0.102811	1	FALSE	bolA	320	1.1	0.942769	1.28383	0.23173	0.137504	1	FALSE	FALSE
borD	b0557	394	439	0.897494	0.78136	1.03062	-0.156025	1	FALSE	borD	355	1.10986	0.959115	1.28466	0.164944	0.150377	1	FALSE	FALSE
brnQ	b0401	157	37	4.24324	2.94994	6.24723	2.08517	4.07e-16	TRUE	brnQ	73	2.15068	1.61922	2.87942	3.15e-08	1.1048	1.07e-05	TRUE	TRUE
bsmA	b4189	673	734	0.916894	0.824599	1.01939	-0.125174	1	FALSE	bsmA	611	1.10147	0.985736	1.23098	0.0886516	0.139434	1	FALSE	FALSE
bssR	b0836	15	17	0.882353	0.410318	1.87822	-0.180572	1	FALSE	bssR	13	1.15385	0.512171	2.63493	0.850554	0.206451	1	FALSE	FALSE
bssS	b1060	127	155	0.819355	0.64286	1.04273	-0.28744	1	FALSE	bssS	130	0.976923	0.75892	1.2573	0.900748	-0.0336831	1	FALSE	FALSE
btuB	b3966	648	709	0.913963	0.820342	1.01813	-0.129792	1	FALSE	btuB	680	0.952941	0.854405	1.06276	0.394959	-0.0695409	1	FALSE	FALSE
btuC	b1711	22	33	0.666667	0.370293	1.1783	-0.584963	1	FALSE	btuC	12	1.83333	0.868762	4.06435	0.121449	0.874469	1	FALSE	FALSE
btuD	b1709	29	53	0.54717	0.335441	0.876326	-0.869939	0.382129	FALSE	btuD	35	0.828571	0.488554	1.39535	0.532309	-0.271302	1	FALSE	FALSE
btuE	b1710	80	79	1.01266	0.732711	1.39981	0.0181473	1	FALSE	btuE	46	1.73913	1.19537	2.55676	0.00312561	0.798366	0.252789	FALSE	FALSE
btuF	b0158	109	130	0.838462	0.643992	1.08992	-0.254183	1	FALSE	btuF	98	1.11224	0.838846	1.4764	0.487117	0.153474	1	FALSE	FALSE
btuR	b1270	84	105	0.8	0.593197	1.0761	-0.321928	1	FALSE	btuR	73	1.15068	0.830864	1.59677	0.424912	0.202493	1	FALSE	FALSE
cadA	b4131	985	839	1.17402	1.06965	1.28879	0.231453	0.0406993	TRUE	cadA	880	1.11932	1.021	1.22725	0.0160084	0.16262	0.895162	FALSE	FALSE
cadB	b4132	1085	1142	0.950088	0.873526	1.03331	-0.0738676	1	FALSE	cadB	1000	1.085	0.99475	1.18353	0.0657994	0.117695	1	FALSE	FALSE
cadC	b4133	1695	1416	1.19703	1.11482	1.28546	0.259464	9.02e-05	TRUE	cadC	1540	1.10065	1.02666	1.18004	0.00676826	0.138355	0.45935	FALSE	FALSE
caiA	b0039	121	128	0.945312	0.731151	1.22161	-0.0811368	1	FALSE	caiA	102	1.18627	0.903965	1.55934	0.227983	0.246438	1	FALSE	FALSE
caiB	b0038	203	248	0.818548	0.676574	0.989395	-0.28886	0.981736	FALSE	caiB	236	0.860169	0.709479	1.04212	0.126596	-0.217307	1	FALSE	FALSE
caiC	b0037	260	298	0.872483	0.735928	1.03385	-0.196801	1	FALSE	caiC	287	0.905923	0.763006	1.07521	0.266259	-0.142539	1	FALSE	FALSE
caiD	b0036	118	151	0.781457	0.608935	1.00088	-0.355762	1	FALSE	caiD	132	0.893939	0.691403	1.15469	0.411019	-0.161751	1	FALSE	FALSE
caiE	b0035	308	353	0.872521	0.746423	1.01949	-0.196738	1	FALSE	caiE	299	1.0301	0.875697	1.21185	0.745431	0.0427849	1	FALSE	FALSE
caiF	b0034	698	733	0.952251	0.857255	1.0577	-0.0705862	1	FALSE	caiF	916	0.762009	0.689555	0.84179	6.33e-08	-0.392121	2.05e-05	TRUE	FALSE
caiT	b0040	158	158	1	0.796992	1.25472	0	1	FALSE	caiT	173	0.913295	0.731407	1.13975	0.441638	-0.130847	1	FALSE	FALSE
can	b0126	0.05	2	0	0	5.32456	-5.32193	1	FALSE	can	0.05	NA	0	Inf	1	0	1	FALSE	FALSE
carA	b0032	301	365	0.824658	0.705579	0.963259	-0.278133	0.481278	FALSE	carA	322	0.934783	0.796182	1.09727	0.42299	-0.0972972	1	FALSE	FALSE
carB	b0033	218	273	0.798535	0.665219	0.95765	-0.324573	0.484608	FALSE	carB	224	0.973214	0.803925	1.178	0.812049	-0.0391706	1	FALSE	FALSE
casA	b2760	1012	1038	0.974952	0.893202	1.06416	-0.0365972	1	FALSE	casA	999	1.01301	0.927301	1.10666	0.78902	0.0186527	1	FALSE	FALSE
casB	b2759	551	690	0.798551	0.712655	0.894471	-0.324544	0.00719503	TRUE	casB	764	0.721204	0.645197	0.805757	4.67e-09	-0.47152	1.82e-06	TRUE	FALSE
casC	b2758	678	597	1.13568	1.01587	1.26987	0.183554	0.72385	FALSE	casC	628	1.07962	0.967129	1.20533	0.175111	0.110521	1	FALSE	FALSE
casD	b2757	1280	1476	0.867209	0.804032	0.935254	-0.205549	0.0145613	TRUE	casD	1436	0.891365	0.826029	0.961788	0.0029309	-0.165912	0.240303	FALSE	FALSE
casE	b2756	1070	1314	0.814307	0.750466	0.883428	-0.296354	9.29e-05	TRUE	casE	1325	0.807547	0.744348	0.875957	2.05e-07	-0.308382	5.99e-05	TRUE	FALSE
cbeA	b2004	8	23	0.347826	0.134512	0.805491	-1.52356	0.382808	FALSE	cbeA	21	0.380952	0.145922	0.89532	0.0241195	-1.39232	1	FALSE	FALSE
cbl	b1987	91	91	1	0.739542	1.35219	0	1	FALSE	cbl	83	1.09639	0.805262	1.49449	0.595776	0.132755	1	FALSE	FALSE
cbpA	b1000	65	91	0.714286	0.511392	0.992836	-0.485427	1	FALSE	cbpA	65	1	0.698034	1.43259	1	0	1	FALSE	FALSE
cbpM	b0999	87	101	0.861386	0.639142	1.15889	-0.215268	1	FALSE	cbpM	79	1.10127	0.802699	1.51282	0.587054	0.139163	1	FALSE	FALSE
cbrA	b3690	232	194	1.19588	0.983993	1.45466	0.258068	1	FALSE	cbrA	262	0.885496	0.738857	1.0607	0.191918	-0.175442	1	FALSE	FALSE
cbrB	b3716	1233	959	1.28571	1.1807	1.40038	0.36257	1.09e-06	TRUE	cbrB	1196	1.03094	0.951333	1.11723	0.465124	0.0439554	1	FALSE	FALSE
cbrC	b3717	1351	1084	1.24631	1.14973	1.35125	0.317663	1.22e-05	TRUE	cbrC	1324	1.02039	0.945209	1.10157	0.615181	0.0291246	1	FALSE	FALSE
cbtA	b2005	118	160	0.7375	0.576399	0.941393	-0.439285	0.461765	FALSE	cbtA	116	1.01724	0.780555	1.32591	0.947896	0.0246621	1	FALSE	FALSE
cca	b3056	13	15	0.866667	0.379517	1.95247	-0.206451	1	FALSE	cca	15	0.866667	0.379517	1.95247	0.850554	-0.206451	1	FALSE	FALSE
ccmA	b2201	88	130	0.676923	0.510479	0.894076	-0.562936	0.220056	FALSE	ccmA	102	0.862745	0.641217	1.15883	0.345645	-0.212994	1	FALSE	FALSE
ccmB	b2200	35	79	0.443038	0.288724	0.667538	-1.1745	0.00420793	TRUE	ccmB	51	0.686275	0.433167	1.076	0.105225	-0.543142	1	FALSE	TRUE
ccmC	b2199	163	167	0.976048	0.781729	1.21848	-0.0349761	1	FALSE	ccmC	120	1.35833	1.06647	1.73412	0.0124012	0.441838	0.750771	FALSE	FALSE
ccmD	b2198	17	43	0.395349	0.211395	0.707755	-1.3388	0.0588393	FALSE	ccmD	3	5.66667	1.63903	30.1809	0.00257683	2.5025	0.217745	FALSE	FALSE
ccmE	b2197	42	65	0.646154	0.427587	0.967098	-0.63005	0.881104	FALSE	ccmE	39	1.07692	0.679718	1.70989	0.824313	0.106915	1	FALSE	FALSE
ccmF	b2196	74	102	0.72549	0.530426	0.98826	-0.462972	1	FALSE	ccmF	92	0.804348	0.584135	1.10436	0.186854	-0.314109	1	FALSE	FALSE
ccmH	b2194	96	120	0.8	0.605225	1.05508	-0.321928	1	FALSE	ccmH	112	0.857143	0.64573	1.13594	0.298296	-0.222392	1	FALSE	FALSE
cdaR	b0162	226	253	0.893281	0.743257	1.07306	-0.162815	1	FALSE	cdaR	241	0.937759	0.778634	1.12908	0.51713	-0.0927104	1	FALSE	FALSE
cdd	b2143	126	175	0.72	0.56803	0.910477	-0.473931	0.226892	FALSE	cdd	132	0.954545	0.741801	1.22783	0.755652	-0.0671142	1	FALSE	FALSE
cdh	b3918	431	460	0.936957	0.819677	1.07086	-0.093946	1	FALSE	cdh	419	1.02864	0.897123	1.17952	0.705977	0.0407376	1	FALSE	FALSE
cdsA	b0175	0.05	3	0	0	2.41995	-5.90689	1	FALSE	cdsA	1	0	0	39	1	-4.32193	1	FALSE	FALSE
cedA	b1731	55	122	0.45082	0.321761	0.624704	-1.14938	7.77e-05	TRUE	cedA	78	0.705128	0.490033	1.00856	0.0560279	-0.504043	1	FALSE	TRUE
cfa	b1661	134	135	0.992593	0.775698	1.27006	-0.0107264	1	FALSE	cfa	112	1.19643	0.923944	1.55171	0.180483	0.258734	1	FALSE	FALSE
chaA	b1216	237	402	0.589552	0.499988	0.693925	-0.762308	1.88e-08	TRUE	chaA	249	0.951807	0.79333	1.1417	0.617846	-0.0712587	1	FALSE	TRUE
chaB	b1217	175	366	0.478142	0.397016	0.574068	-1.06449	6.67e-14	TRUE	chaB	170	1.02941	0.828743	1.2789	0.829531	0.0418202	1	FALSE	TRUE
chaC	b1218	73	82	0.890244	0.640407	1.23549	-0.167727	1	FALSE	chaC	66	1.10606	0.781932	1.56708	0.610974	0.14543	1	FALSE	FALSE
chbA	b1736	118	226	0.522124	0.414321	0.655161	-0.937536	1.23e-06	TRUE	chbA	122	0.967213	0.744536	1.25611	0.846502	-0.0480943	1	FALSE	TRUE
chbB	b1738	20	48	0.416667	0.234243	0.715482	-1.26303	0.051928	FALSE	chbB	33	0.606061	0.329561	1.08795	0.0983706	-0.722466	1	FALSE	FALSE
chbC	b1737	110	124	0.887097	0.679935	1.1561	-0.172837	1	FALSE	chbC	95	1.15789	0.871898	1.5401	0.328182	0.211504	1	FALSE	FALSE
chbF	b1734	175	222	0.788288	0.642872	0.965375	-0.343205	0.627902	FALSE	chbF	193	0.906736	0.734717	1.1184	0.375541	-0.141246	1	FALSE	FALSE
chbG	b1733	96	103	0.932039	0.698358	1.24296	-0.101538	1	FALSE	chbG	92	1.04348	0.775728	1.40434	0.82688	0.0614005	1	FALSE	FALSE
chbR	b1735	156	187	0.834225	0.670134	1.03733	-0.261492	1	FALSE	chbR	138	1.13043	0.893236	1.43189	0.321464	0.176878	1	FALSE	FALSE
cheA	b1888	33	72	0.458333	0.293968	0.701195	-1.12553	0.0131695	TRUE	cheA	35	0.942857	0.56791	1.56214	0.903597	-0.0848889	1	FALSE	TRUE
cheB	b1883	10	29	0.344828	0.149923	0.727933	-1.53605	0.149419	FALSE	cheB	13	0.769231	0.301938	1.899	0.677639	-0.378512	1	FALSE	FALSE
cheR	b1884	14	23	0.608696	0.289617	1.2343	-0.716207	1	FALSE	cheR	20	0.7	0.327088	1.45719	0.391528	-0.514573	1	FALSE	FALSE
cheW	b1887	98	91	1.07692	0.801276	1.44863	0.106915	1	FALSE	cheW	70	1.4	1.01974	1.9307	0.0369268	0.485427	1	FALSE	FALSE
cheY	b1882	1	0.05	Inf	0.025641	Inf	4.32193	1	FALSE	cheY	0.05	Inf	0.025641	Inf	1	4.32193	1	FALSE	FALSE
cheZ	b1881	15	27	0.555556	0.27471	1.0822	-0.847997	1	FALSE	cheZ	14	1.07143	0.482173	2.39575	1	0.0995357	1	FALSE	FALSE
chiA	b3338	923	987	0.935157	0.853959	1.024	-0.0967194	1	FALSE	chiA	902	1.02328	0.932545	1.12287	0.639679	0.0332032	1	FALSE	FALSE
chiP	b0681	85	97	0.876289	0.647095	1.18477	-0.190522	1	FALSE	chiP	82	1.03659	0.756244	1.42152	0.877067	0.0518389	1	FALSE	FALSE
chiQ	b0682	41	60	0.683333	0.447824	1.03351	-0.549339	1	FALSE	chiQ	38	1.07895	0.676855	1.72378	0.822144	0.109624	1	FALSE	FALSE
chiX	b4585	60	59	1.01695	0.697994	1.48213	0.0242475	1	FALSE	chiX	0.05	Inf	15.7702	Inf	1.73e-18	10.2288	2.03e-15	TRUE	FALSE
cho	b1741	27	63	0.428571	0.262438	0.682712	-1.22239	0.0137321	TRUE	cho	42	0.642857	0.381151	1.06733	0.0911865	-0.63743	1	FALSE	TRUE
chpB	b4225	281	292	0.962329	0.814018	1.1375	-0.0553982	1	FALSE	chpB	202	1.39109	1.15687	1.67514	0.000376127	0.476215	0.0440149	TRUE	FALSE
chpS	b4224	90	81	1.11111	0.813783	1.51913	0.152003	1	FALSE	chpS	84	1.07143	0.786934	1.46004	0.704768	0.0995357	1	FALSE	FALSE
chrR	b3713	501	446	1.12332	0.986773	1.27908	0.167767	1	FALSE	chrR	472	1.06144	0.934165	1.20621	0.369386	0.0860237	1	FALSE	FALSE
cirA	b2155	105	157	0.66879	0.517313	0.861706	-0.580375	0.0823716	FALSE	cirA	87	1.2069	0.899704	1.62246	0.219772	0.271302	1	FALSE	FALSE
citC	b0618	162	223	0.726457	0.589681	0.893376	-0.46105	0.105197	FALSE	citC	174	0.931034	0.746999	1.15989	0.548504	-0.103093	1	FALSE	FALSE
citD	b0617	2	7	0.285714	0.0289601	1.50058	-1.80735	1	FALSE	citD	8	0.25	0.0258627	1.25274	0.109375	-2	1	FALSE	FALSE
citE	b0616	118	112	1.05357	0.806584	1.37686	0.0752881	1	FALSE	citE	108	1.09259	0.834423	1.43185	0.549488	0.127756	1	FALSE	FALSE
citF	b0615	104	116	0.896552	0.681367	1.17843	-0.157541	1	FALSE	citF	111	0.936937	0.710073	1.23547	0.682493	-0.0939761	1	FALSE	FALSE
citG	b0613	88	114	0.77193	0.577757	1.02846	-0.373458	1	FALSE	citG	85	1.03529	0.759636	1.4116	0.879199	0.0500407	1	FALSE	FALSE
citT	b0612	131	155	0.845161	0.664586	1.07345	-0.242701	1	FALSE	citT	134	0.977612	0.762473	1.25323	0.902249	-0.0326662	1	FALSE	FALSE
citX	b0614	141	162	0.87037	0.689515	1.09759	-0.200299	1	FALSE	citX	111	1.27027	0.983541	1.64396	0.0675129	0.345135	1	FALSE	FALSE
clcA	b0155	186	250	0.744	0.612046	0.903106	-0.426625	0.117881	FALSE	clcA	201	0.925373	0.753969	1.13527	0.476723	-0.111893	1	FALSE	FALSE
clcB	b1592	40	60	0.666667	0.435327	1.01123	-0.584963	1	FALSE	clcB	34	1.17647	0.726089	1.91614	0.561381	0.234465	1	FALSE	FALSE
clpA	b0882	55	73	0.753425	0.521079	1.0839	-0.408465	1	FALSE	clpA	60	0.916667	0.624037	1.34422	0.709323	-0.125531	1	FALSE	FALSE
clpB	b2592	164	198	0.828283	0.669301	1.0239	-0.271805	1	FALSE	clpB	164	1	0.800432	1.24933	1	0	1	FALSE	FALSE
clpP	b0437	26	36	0.722222	0.418734	1.2298	-0.469485	1	FALSE	clpP	38	0.684211	0.398889	1.15667	0.168643	-0.547488	1	FALSE	FALSE
clpS	b0881	109	88	1.23864	0.926721	1.65948	0.308753	1	FALSE	clpS	98	1.11224	0.838846	1.4764	0.487117	0.153474	1	FALSE	FALSE
clpX	b0438	96	97	0.989691	0.738521	1.32613	-0.0149503	1	FALSE	clpX	146	0.657534	0.502851	0.856506	0.00157953	-0.604862	0.145577	FALSE	FALSE
clsA	b1249	39	64	0.609375	0.398386	0.921463	-0.714598	0.554657	FALSE	clsA	60	0.65	0.422845	0.988932	0.0438753	-0.621488	1	FALSE	FALSE
clsB	b0789	39	61	0.639344	0.416451	0.971164	-0.645335	0.923456	FALSE	clsB	43	0.906977	0.572614	1.4326	0.740653	-0.140863	1	FALSE	FALSE
clsC	b1046	175	202	0.866337	0.703511	1.06599	-0.207	1	FALSE	clsC	183	0.956284	0.772825	1.18298	0.711467	-0.0644887	1	FALSE	FALSE
cmk	b0910	0.05	4	0	0	1.51487	-6.32193	1	FALSE	cmk	0.05	NA	0	Inf	1	0	1	FALSE	FALSE
cmoA	b1870	66	39	1.69231	1.12229	2.5827	0.758992	0.386811	FALSE	cmoA	44	1.5	1.009	2.24925	0.0447621	0.584963	1	FALSE	FALSE
cmoB	b1871	72	70	1.02857	0.729832	1.45023	0.040642	1	FALSE	cmoB	63	1.14286	0.803601	1.62894	0.491262	0.192645	1	FALSE	FALSE
cmtA	b2933	965	1005	0.960199	0.878104	1.04993	-0.0585947	1	FALSE	cmtA	906	1.06512	0.971785	1.1675	0.179943	0.0910179	1	FALSE	FALSE
cmtB	b2934	307	326	0.941718	0.803157	1.10397	-0.0866333	1	FALSE	cmtB	324	0.947531	0.807927	1.11106	0.52419	-0.0777552	1	FALSE	FALSE
cnu	b1625	722	686	1.05248	0.946727	1.17013	0.0737903	1	FALSE	cnu	906	0.796909	0.721674	0.879742	5.62e-06	-0.327512	0.00119332	TRUE	FALSE
coaA	b3974	9	3	3	0.748684	17.228	1.58496	1	FALSE	coaA	0.05	Inf	1.97383	Inf	0.00390625	7.49185	0.296361	FALSE	FALSE
coaD	b3634	1	6	0.166667	0.00362338	1.37374	-2.58496	1	FALSE	coaD	0.05	Inf	0.025641	Inf	1	4.32193	1	FALSE	FALSE
coaE	b0103	95	48	1.97917	1.38457	2.86198	0.984893	0.00835619	TRUE	coaE	35	2.71429	1.8245	4.12203	1.38e-07	1.44057	4.18e-05	TRUE	FALSE
cobB	b1120	54	93	0.580645	0.407311	0.820606	-0.784271	0.0848588	FALSE	cobB	50	1.08	0.7214	1.61959	0.768792	0.111031	1	FALSE	FALSE
cobC	b0638	62	94	0.659574	0.470724	0.918586	-0.600393	0.435568	FALSE	cobC	66	0.939394	0.653336	1.34922	0.791007	-0.0901978	1	FALSE	FALSE
cobS	b1992	48	44	1.09091	0.709431	1.68118	0.125531	1	FALSE	cobS	28	1.71429	1.05399	2.83766	0.0286267	0.777608	1	FALSE	FALSE
cobT	b1991	43	59	0.728814	0.480217	1.09815	-0.456378	1	FALSE	cobT	29	1.48276	0.904689	2.4627	0.124918	0.568284	1	FALSE	FALSE
cobU	b1993	67	72	0.930556	0.657095	1.3163	-0.103836	1	FALSE	cobU	53	1.26415	0.868555	1.84813	0.235203	0.338169	1	FALSE	FALSE
codA	b0337	101	146	0.691781	0.531384	0.897647	-0.531613	0.20839	FALSE	codA	125	0.808	0.615376	1.05875	0.125845	-0.307573	1	FALSE	FALSE
codB	b0336	148	171	0.865497	0.689804	1.0849	-0.208399	1	FALSE	codB	141	1.04965	0.827766	1.33147	0.7242	0.069902	1	FALSE	FALSE
cof	b0446	155	247	0.62753	0.509993	0.770216	-0.672243	0.000611453	TRUE	cof	174	0.890805	0.712739	1.11253	0.321018	-0.166819	1	FALSE	TRUE
cohE	b1145	0.05	0.05	NA	0	Inf	0	1	FALSE	cohE	0.05	NA	0	Inf	1	0	1	FALSE	FALSE
copA	b0484	129	186	0.693548	0.549691	0.872854	-0.527932	0.0816538	FALSE	copA	144	0.895833	0.700844	1.14409	0.396859	-0.158698	1	FALSE	FALSE
corA	b3816	167	120	1.39167	1.09412	1.77455	0.476814	0.259343	FALSE	corA	143	1.16783	0.928498	1.47042	0.191362	0.223833	1	FALSE	FALSE
cpdA	b3032	131	115	1.13913	0.87995	1.47633	0.187933	1	FALSE	cpdA	133	0.984962	0.767864	1.26329	0.95094	-0.0218594	1	FALSE	FALSE
cpdB	b4213	614	538	1.14126	1.01487	1.2837	0.190632	0.767868	FALSE	cpdB	584	1.05137	0.937226	1.17951	0.402121	0.0722703	1	FALSE	FALSE
cpsB	b2049	102	123	0.829268	0.631488	1.08703	-0.270089	1	FALSE	cpsB	94	1.08511	0.811826	1.4517	0.617188	0.117836	1	FALSE	FALSE
cpsG	b2048	28	37	0.756757	0.446091	1.27053	-0.402098	1	FALSE	cpsG	29	0.965517	0.55351	1.6817	1	-0.0506261	1	FALSE	FALSE
cptA	b2896	142	130	1.09231	0.854936	1.39655	0.127379	1	FALSE	cptA	179	0.793296	0.631936	0.994327	0.0443345	-0.334069	1	FALSE	FALSE
cptB	b2897	155	156	0.99359	0.790386	1.24898	-0.00927781	1	FALSE	cptB	84	1.84524	1.40594	2.4361	5.12e-06	0.883807	0.00109289	TRUE	FALSE
cpxA	b3911	249	143	1.74126	1.41194	2.1541	0.800131	1.68e-05	TRUE	cpxA	211	1.18009	0.978398	1.42444	0.084392	0.238903	1	FALSE	FALSE
cpxP	b4484	517	457	1.13129	0.995584	1.28583	0.17797	1	FALSE	cpxP	480	1.07708	0.949406	1.22211	0.25422	0.10713	1	FALSE	FALSE
cpxR	b3912	111	62	1.79032	1.30056	2.48395	0.84022	0.016678	TRUE	cpxR	126	0.880952	0.676347	1.14613	0.36317	-0.182864	1	FALSE	FALSE
cra	b0080	222	242	0.917355	0.761126	1.10522	-0.124447	1	FALSE	cra	274	0.810219	0.675712	0.970642	0.0219284	-0.303616	1	FALSE	FALSE
crcB	b0624	25	17	1.47059	0.763111	2.90182	0.556393	1	FALSE	crcB	24	1.04167	0.570791	1.90489	1	0.0588937	1	FALSE	FALSE
creA	b4397	355	310	1.14516	0.980547	1.33797	0.195551	1	FALSE	creA	338	1.0503	0.902386	1.22263	0.543358	0.0707958	1	FALSE	FALSE
creB	b4398	297	419	0.708831	0.608838	0.82442	-0.496487	0.000680616	TRUE	creB	323	0.919505	0.782798	1.07978	0.315367	-0.121071	1	FALSE	TRUE
creC	b4399	331	439	0.753986	0.651746	0.871605	-0.40739	0.00890534	TRUE	creC	340	0.973529	0.83426	1.13596	0.757472	-0.0387035	1	FALSE	TRUE
creD	b4400	332	350	0.948571	0.813845	1.10543	-0.0761717	1	FALSE	creD	314	1.05732	0.903412	1.23768	0.503618	0.0804187	1	FALSE	FALSE
crl	b0240	299	286	1.04545	0.886012	1.23378	0.0641303	1	FALSE	crl	279	1.07168	0.907302	1.26616	0.42938	0.0998804	1	FALSE	FALSE
croE	b1146	27	44	0.613636	0.365381	1.0132	-0.704544	1	FALSE	croE	38	0.710526	0.417197	1.19469	0.214539	-0.49304	1	FALSE	FALSE
crp	b3357	432	15	28.8	17.2669	51.9075	4.848	7.54e-104	TRUE	crp	81	5.33333	4.19802	6.8485	6.6e-59	2.41504	2.83e-55	TRUE	TRUE
crr	b2417	527	48	10.9792	8.16108	15.0798	3.4567	1.65e-99	TRUE	crr	116	4.5431	3.70923	5.60377	1.85e-63	2.18368	8.91e-60	TRUE	TRUE
csdA	b2810	205	223	0.919283	0.756741	1.11628	-0.12142	1	FALSE	csdA	219	0.936073	0.769926	1.1377	0.52787	-0.095307	1	FALSE	FALSE
csdE	b2811	199	280	0.710714	0.589609	0.855403	-0.492658	0.0171132	TRUE	csdE	213	0.934272	0.766212	1.1388	0.521921	-0.098085	1	FALSE	TRUE
csdL	b2812	150	185	0.810811	0.649319	1.01112	-0.302563	1	FALSE	csdL	146	1.0274	0.812556	1.29929	0.861611	0.0389941	1	FALSE	FALSE
csgA	b1042	378	407	0.928747	0.805264	1.07096	-0.106643	1	FALSE	csgA	373	1.0134	0.876	1.17241	0.883964	0.0192106	1	FALSE	FALSE
csgB	b1041	168	91	1.84615	1.42209	2.40968	0.884523	0.000258712	TRUE	csgB	106	1.58491	1.23551	2.04069	0.000216022	0.664397	0.0284715	TRUE	TRUE
csgC	b1043	406	550	0.738182	0.647727	0.84072	-0.437952	0.000441438	TRUE	csgC	388	1.04639	0.908211	1.20574	0.546331	0.0654231	1	FALSE	FALSE
csgD	b1040	110	128	0.859375	0.659931	1.11756	-0.21864	1	FALSE	csgD	93	1.1828	0.889249	1.57608	0.261396	0.242201	1	FALSE	FALSE
csgE	b1039	183	121	1.5124	1.19553	1.91894	0.596837	0.0285282	TRUE	csgE	176	1.03977	0.84077	1.28617	0.751546	0.0562682	1	FALSE	TRUE
csgF	b1038	143	157	0.910828	0.721046	1.1498	-0.134749	1	FALSE	csgF	155	0.922581	0.729844	1.16555	0.524056	-0.116253	1	FALSE	FALSE
csgG	b1037	158	210	0.752381	0.608142	0.929299	-0.410465	0.299459	FALSE	csgG	153	1.03268	0.821565	1.29833	0.820609	0.0463929	1	FALSE	FALSE
csiD	b2659	94	131	0.717557	0.544591	0.942396	-0.478834	0.52062	FALSE	csiD	60	1.56667	1.12135	2.20352	0.00762829	0.647698	0.502093	FALSE	FALSE
csiE	b2535	170	201	0.845771	0.685442	1.04261	-0.241661	1	FALSE	csiE	173	0.982659	0.79049	1.22141	0.914024	-0.0252373	1	FALSE	FALSE
csiR	b2664	377	507	0.74359	0.649062	0.851297	-0.427421	0.00149077	TRUE	csiR	347	1.08646	0.936547	1.26065	0.281125	0.119629	1	FALSE	TRUE
cspA	b3556	883	973	0.907503	0.827545	0.995082	-0.140026	0.994588	FALSE	cspA	877	1.00684	0.915984	1.10672	0.905135	0.0098366	1	FALSE	FALSE
cspB	b1557	9	2	4.5	0.931412	42.7997	2.16993	1	FALSE	cspB	17	0.529412	0.20794	1.25567	0.168638	-0.917538	1	FALSE	FALSE
cspC	b1823	50	47	1.06383	0.699963	1.61922	0.0892673	1	FALSE	cspC	72	0.694444	0.474168	1.01007	0.0568227	-0.526069	1	FALSE	FALSE
cspD	b0880	62	64	0.96875	0.672007	1.39574	-0.0458037	1	FALSE	cspD	43	1.44186	0.961644	2.17955	0.078485	0.527932	1	FALSE	FALSE
cspE	b0623	159	246	0.646341	0.526105	0.792211	-0.629632	0.00188506	TRUE	cspE	177	0.898305	0.720528	1.11919	0.353723	-0.154723	1	FALSE	TRUE
cspF	b1558	163	194	0.840206	0.678022	1.04011	-0.251185	1	FALSE	cspF	116	1.40517	1.10069	1.79864	0.00579048	0.490747	0.405093	FALSE	FALSE
cspG	b0990	330	449	0.734967	0.635656	0.849098	-0.444249	0.00229349	TRUE	cspG	402	0.820896	0.70751	0.951925	0.00863949	-0.284729	0.558847	FALSE	TRUE
cspH	b0989	400	534	0.749064	0.656356	0.854323	-0.41684	0.00141789	TRUE	cspH	448	0.892857	0.778278	1.02403	0.106475	-0.163499	1	FALSE	TRUE
cspI	b1552	3	0.05	Inf	0.413231	Inf	5.90689	1	FALSE	cspI	0.05	Inf	0.413231	Inf	0.25	5.90689	1	FALSE	FALSE
csrA	b2696	0.05	0.05	NA	0	Inf	0	1	FALSE	csrA	0.05	NA	0	Inf	1	0	1	FALSE	FALSE
csrB	b4408	282	345	0.817391	0.695894	0.959463	-0.290901	0.446711	FALSE	csrB	234	1.20513	1.00975	1.43939	0.0384375	0.269187	1	FALSE	FALSE
csrC	b4457	176	157	1.12102	0.898841	1.39913	0.164811	1	FALSE	csrC	223	0.789238	0.643996	0.966025	0.0211689	-0.341468	1	FALSE	FALSE
csrD	b3252	484	421	1.14964	1.00678	1.31319	0.201187	1	FALSE	csrD	436	1.11009	0.973316	1.26638	0.121204	0.150679	1	FALSE	FALSE
cstA	b0598	116	163	0.711656	0.555975	0.90852	-0.490747	0.233903	FALSE	cstA	122	0.95082	0.730995	1.23619	0.745938	-0.0727563	1	FALSE	FALSE
cueO	b0123	211	239	0.882845	0.730124	1.06689	-0.179768	1	FALSE	cueO	191	1.10471	0.903987	1.35071	0.343326	0.14367	1	FALSE	FALSE
cueR	b0487	130	229	0.567686	0.45418	0.707074	-0.816836	3.16e-05	TRUE	cueR	137	0.948905	0.740655	1.2152	0.713549	-0.0756643	1	FALSE	TRUE
curA	b1449	47	65	0.723077	0.485977	1.06868	-0.467779	1	FALSE	curA	39	1.20513	0.771437	1.89219	0.450548	0.269187	1	FALSE	FALSE
cusA	b0575	53	68	0.779412	0.533752	1.13281	-0.359542	1	FALSE	cusA	49	1.08163	0.719518	1.62885	0.766604	0.113211	1	FALSE	FALSE
cusB	b0574	256	304	0.842105	0.710311	0.997719	-0.247928	1	FALSE	cusB	269	0.951673	0.798831	1.13354	0.600513	-0.0714624	1	FALSE	FALSE
cusC	b0572	402	480	0.8375	0.731727	0.95817	-0.255839	0.349102	FALSE	cusC	443	0.907449	0.790864	1.04098	0.168771	-0.140111	1	FALSE	FALSE
cusF	b0573	764	877	0.871152	0.789584	0.960984	-0.199004	0.230383	FALSE	cusF	821	0.930572	0.842153	1.02818	0.159522	-0.10381	1	FALSE	FALSE
cusR	b0571	70	76	0.921053	0.656046	1.29149	-0.118644	1	FALSE	cusR	70	1	0.707621	1.41319	1	0	1	FALSE	FALSE
cusS	b0570	65	75	0.866667	0.612006	1.22449	-0.206451	1	FALSE	cusS	61	1.06557	0.739693	1.53676	0.789396	0.0916305	1	FALSE	FALSE
cutA	b4137	464	472	0.983051	0.862955	1.11982	-0.0246621	1	FALSE	cutA	425	1.09176	0.955072	1.24827	0.202467	0.126662	1	FALSE	FALSE
cutC	b1874	68	73	0.931507	0.65948	1.31427	-0.102362	1	FALSE	cutC	57	1.19298	0.826649	1.72716	0.371161	0.254573	1	FALSE	FALSE
cvpA	b2313	49	70	0.7	0.475725	1.02291	-0.514573	1	FALSE	cvpA	105	0.466667	0.325449	0.661075	7.5e-06	-1.09954	0.00152464	TRUE	FALSE
cvrA	b1191	66	90	0.733333	0.525515	1.01877	-0.447459	1	FALSE	cvrA	68	0.970588	0.681141	1.38235	0.931202	-0.0430687	1	FALSE	FALSE
cyaA	b3806	452	249	1.81526	1.55168	2.12755	0.860177	6.32e-12	TRUE	cyaA	265	1.70566	1.46243	1.99253	2.84e-12	0.77033	1.77e-09	TRUE	FALSE
cyaR	b4438	87	96	0.90625	0.670136	1.22411	-0.142019	1	FALSE	cyaR	100	0.87	0.645108	1.17138	0.380251	-0.200913	1	FALSE	FALSE
cyaY	b3807	235	155	1.51613	1.23257	1.86922	0.600393	0.00518352	TRUE	cyaY	217	1.08295	0.89662	1.30848	0.423966	0.114966	1	FALSE	TRUE
cybB	b1418	124	170	0.729412	0.57396	0.924818	-0.455195	0.321194	FALSE	cybB	140	0.885714	0.689873	1.13603	0.355933	-0.175087	1	FALSE	FALSE
cycA	b4208	272	43	6.32558	4.57288	8.94195	2.6612	8.6e-39	TRUE	cycA	142	1.91549	1.55802	2.36332	1.64e-10	0.937716	7.91e-08	TRUE	TRUE
cydA	b0733	237	17	13.9412	8.52389	24.3364	3.80128	1.42e-47	TRUE	cydA	36	6.58333	4.62238	9.62741	1.88e-37	2.71882	4.53e-34	TRUE	TRUE
cydB	b0734	273	22	12.4091	8.03063	20.1308	3.63333	5.43e-53	TRUE	cydB	78	3.5	2.71206	4.56146	1.74e-26	1.80735	3.05e-23	TRUE	TRUE
cydC	b0886	124	18	6.88889	4.18347	12.006	2.78427	6.1e-18	TRUE	cydC	80	1.55	1.16087	2.07958	0.00252209	0.632268	0.214056	FALSE	TRUE
cydD	b0887	40	7	5.71429	2.53285	15.1176	2.51457	0.000148761	TRUE	cydD	23	1.73913	1.01633	3.04296	0.0429565	0.798366	1	FALSE	TRUE
cydX	b4515	356	126	2.8254	2.29963	3.49008	1.49845	1.42e-23	TRUE	ybgT	173	2.0578	1.71122	2.48223	1.31e-15	1.04111	1.1e-12	TRUE	FALSE
cynR	b0338	206	248	0.830645	0.687135	1.00327	-0.267696	1	FALSE	cynR	217	0.949309	0.780687	1.15406	0.626866	-0.0750507	1	FALSE	FALSE
cynS	b0340	50	44	1.13636	0.742579	1.74443	0.184425	1	FALSE	cynS	13	3.84615	2.05835	7.71823	3.02e-06	1.94342	0.000693257	TRUE	FALSE
cynT	b0339	141	195	0.723077	0.578038	0.902636	-0.467779	0.164732	FALSE	cynT	131	1.07634	0.84245	1.37595	0.58535	0.106128	1	FALSE	FALSE
cynX	b0341	181	238	0.760504	0.623336	0.926576	-0.394972	0.247393	FALSE	cynX	205	0.882927	0.718918	1.08362	0.241694	-0.179634	1	FALSE	FALSE
cyoA	b0432	178	164	1.08537	0.872937	1.35017	0.118181	1	FALSE	cyoA	190	0.936842	0.759291	1.15548	0.566423	-0.0941222	1	FALSE	FALSE
cyoB	b0431	65	83	0.783133	0.557165	1.09668	-0.352672	1	FALSE	cyoB	84	0.77381	0.550997	1.08254	0.140055	-0.36995	1	FALSE	FALSE
cyoC	b0430	109	107	1.01869	0.772977	1.34276	0.0267173	1	FALSE	cyoC	81	1.34568	1.00018	1.81679	0.0498514	0.428334	1	FALSE	FALSE
cyoD	b0429	68	65	1.04615	0.733576	1.49305	0.065095	1	FALSE	cyoD	43	1.5814	1.06385	2.37371	0.022298	0.661198	1	FALSE	FALSE
cyoE	b0428	34	37	0.918919	0.559525	1.50491	-0.121991	1	FALSE	cyoE	37	0.918919	0.559525	1.50491	0.812589	-0.121991	1	FALSE	FALSE
cysA	b2422	61	102	0.598039	0.428143	0.829287	-0.741688	0.0850232	FALSE	cysA	93	0.655914	0.466923	0.915656	0.012237	-0.608421	0.744106	FALSE	FALSE
cysB	b1275	16	48	0.333333	0.176686	0.59742	-1.58496	0.00643596	TRUE	cysB	26	0.615385	0.308422	1.19122	0.164149	-0.70044	1	FALSE	TRUE
cysC	b2750	244	259	0.942085	0.787688	1.12647	-0.086071	1	FALSE	cysC	191	1.27749	1.05277	1.55201	0.0125704	0.353309	0.757489	FALSE	FALSE
cysD	b2752	244	246	0.99187	0.827471	1.18889	-0.0117772	1	FALSE	cysD	234	1.04274	0.867955	1.25294	0.68064	0.0603726	1	FALSE	FALSE
cysE	b3607	72	73	0.986301	0.702238	1.38498	-0.0198996	1	FALSE	cysE	47	1.53191	1.04624	2.26188	0.0273791	0.615336	1	FALSE	FALSE
cysG	b3368	822	837	0.982079	0.890877	1.08259	-0.0260892	1	FALSE	cysG	772	1.06477	0.963968	1.1762	0.219696	0.0905375	1	FALSE	FALSE
cysH	b2762	165	226	0.730088	0.593668	0.89632	-0.453857	0.112078	FALSE	cysH	203	0.812808	0.657808	1.00313	0.0536131	-0.299014	1	FALSE	FALSE
cysI	b2763	94	115	0.817391	0.615685	1.0829	-0.290901	1	FALSE	cysI	93	1.01075	0.750693	1.36107	1	0.01543	1	FALSE	FALSE
cysJ	b2764	54	77	0.701299	0.48584	1.00605	-0.511899	1	FALSE	cysJ	66	0.818182	0.560237	1.19036	0.315303	-0.289507	1	FALSE	FALSE
cysK	b2414	190	181	1.04972	0.851842	1.29393	0.0700097	1	FALSE	cysK	197	0.964467	0.786007	1.18321	0.760414	-0.0521962	1	FALSE	FALSE
cysM	b2421	79	93	0.849462	0.621277	1.15903	-0.235378	1	FALSE	cysM	82	0.963415	0.698269	1.32856	0.874818	-0.0537713	1	FALSE	FALSE
cysN	b2751	143	155	0.922581	0.729844	1.16555	-0.116253	1	FALSE	cysN	142	1.00704	0.792746	1.27933	1	0.0101242	1	FALSE	FALSE
cysP	b2425	123	143	0.86014	0.670354	1.10232	-0.217357	1	FALSE	cysP	133	0.924812	0.717777	1.19078	0.573861	-0.112768	1	FALSE	FALSE
cysQ	b4214	527	511	1.03131	0.911413	1.16705	0.0444797	1	FALSE	cysQ	500	1.054	0.930833	1.19359	0.417199	0.0758749	1	FALSE	FALSE
cysS	b0526	2	4	0.5	0.045229	3.48877	-1	1	FALSE	cysS	0.05	Inf	0.187809	Inf	0.5	5.32193	1	FALSE	FALSE
cysT	b1910	0.05	5	0	0	1.09128	-6.64386	1	FALSE	cysT	0.05	NA	0	Inf	1	0	1	FALSE	FALSE
cysU	b2424	99	151	0.655629	0.503608	0.850357	-0.609048	0.0658867	FALSE	cysU	120	0.825	0.625764	1.08559	0.176408	-0.277534	1	FALSE	FALSE
cysW	b2423	121	164	0.737805	0.578464	0.938868	-0.438689	0.434125	FALSE	cysW	105	1.15238	0.879932	1.51124	0.318385	0.204618	1	FALSE	FALSE
cysZ	b2413	83	88	0.943182	0.690278	1.28778	-0.0843922	1	FALSE	cysZ	104	0.798077	0.590755	1.0753	0.143389	-0.3254	1	FALSE	FALSE
cytR	b3934	178	173	1.0289	0.829916	1.27582	0.0411052	1	FALSE	cytR	236	0.754237	0.617353	0.920145	0.00502722	-0.40691	0.360848	FALSE	FALSE
dacA	b0632	32	24	1.33333	0.761056	2.36563	0.415037	1	FALSE	dacA	74	0.432432	0.276324	0.663012	5.54e-05	-1.20945	0.0087353	TRUE	FALSE
dacB	b3182	366	338	1.08284	0.931447	1.25913	0.11482	1	FALSE	dacB	360	1.01667	0.876598	1.17917	0.8528	0.0238467	1	FALSE	FALSE
dacC	b0839	89	60	1.48333	1.05729	2.09364	0.568843	0.644618	FALSE	dacC	70	1.27143	0.919184	1.76459	0.153215	0.34645	1	FALSE	FALSE
dacD	b2010	18	34	0.529412	0.281489	0.964081	-0.917538	0.948742	FALSE	dacD	20	0.9	0.448871	1.79187	0.871415	-0.152003	1	FALSE	FALSE
dadA	b1189	36	85	0.423529	0.278529	0.632344	-1.23947	0.00108293	TRUE	dadA	51	0.705882	0.447526	1.10288	0.132902	-0.5025	1	FALSE	TRUE
dadX	b1190	39	70	0.557143	0.366601	0.835798	-0.843881	0.167163	FALSE	dadX	30	1.3	0.787058	2.16692	0.335558	0.378512	1	FALSE	FALSE
dam	b3387	681	451	1.50998	1.33861	1.70457	0.594527	2.69e-09	TRUE	dam	607	1.12191	1.00416	1.25369	0.0419033	0.165958	1	FALSE	FALSE
damX	b3388	388	308	1.25974	1.08192	1.46779	0.333126	0.124605	FALSE	damX	447	0.868009	0.755676	0.996696	0.0446666	-0.204218	1	FALSE	FALSE
dapA	b2478	1	4	0.25	0.0050764	2.52632	-2	1	FALSE	dapA	0.05	Inf	0.025641	Inf	1	4.32193	1	FALSE	FALSE
dapB	b0031	1	2	0.5	0.00847498	9.60453	-1	1	FALSE	dapB	0.05	Inf	0.025641	Inf	1	4.32193	1	FALSE	FALSE
dapD	b0166	3	1	3	0.24088	157.492	1.58496	1	FALSE	dapD	3	1	0.133938	7.46616	1	0	1	FALSE	FALSE
dapE	b2472	1	2	0.5	0.00847498	9.60453	-1	1	FALSE	dapE	0.05	Inf	0.025641	Inf	1	4.32193	1	FALSE	FALSE
dapF	b3809	0.05	2	0	0	5.32456	-5.32193	1	FALSE	dapF	0.05	NA	0	Inf	1	0	1	FALSE	FALSE
dauA	b1206	50	86	0.581395	0.401838	0.833324	-0.782409	0.119337	FALSE	dauA	47	1.06383	0.699963	1.61922	0.839214	0.0892673	1	FALSE	FALSE
dbpA	b1343	50	84	0.595238	0.410783	0.854718	-0.748461	0.178883	FALSE	dbpA	45	1.11111	0.727802	1.70063	0.681743	0.152003	1	FALSE	FALSE
dcd	b2065	15	27	0.555556	0.27471	1.0822	-0.847997	1	FALSE	dcd	32	0.46875	0.235881	0.891007	0.0186238	-1.09311	0.9975	FALSE	FALSE
dcm	b1961	52	69	0.753623	0.515472	1.09593	-0.408085	1	FALSE	dcm	46	1.13043	0.745534	1.71898	0.613734	0.176878	1	FALSE	FALSE
dcp	b1538	90	120	0.75	0.564197	0.993995	-0.415037	1	FALSE	dcp	85	1.05882	0.778377	1.44135	0.762469	0.0824622	1	FALSE	FALSE
dcrB	b3472	180	213	0.84507	0.689083	1.03544	-0.242857	1	FALSE	dcrB	217	0.829493	0.676948	1.01541	0.0706612	-0.269698	1	FALSE	FALSE
dctA	b3528	289	247	1.17004	0.983853	1.39231	0.226558	1	FALSE	dctA	292	0.989726	0.838248	1.16853	0.933882	-0.0148989	1	FALSE	FALSE
dctR	b3507	1639	1683	0.973856	0.909264	1.04302	-0.0382193	1	FALSE	dctR	1569	1.04461	0.974151	1.12021	0.223128	0.0629705	1	FALSE	FALSE
dcuA	b4138	320	264	1.21212	1.02662	1.43212	0.277534	0.676903	FALSE	dcuA	319	1.00313	0.856341	1.1751	1	0.00451548	1	FALSE	FALSE
dcuB	b4123	583	585	0.996581	0.887056	1.11962	-0.00494074	1	FALSE	dcuB	602	0.968439	0.862706	1.08707	0.601067	-0.0462676	1	FALSE	FALSE
dcuC	b0621	108	124	0.870968	0.666617	1.1365	-0.199309	1	FALSE	dcuC	115	0.93913	0.715459	1.23198	0.687932	-0.0906025	1	FALSE	FALSE
dcuD	b3227	746	723	1.03181	0.930236	1.14453	0.04518	1	FALSE	dcuD	682	1.09384	0.984632	1.21532	0.0954488	0.129404	1	FALSE	FALSE
dcuR	b4124	541	416	1.30048	1.14233	1.48136	0.379045	0.00518352	TRUE	dcuR	448	1.20759	1.0635	1.37173	0.0034192	0.27213	0.270193	FALSE	FALSE
dcuS	b4125	288	294	0.979592	0.829765	1.15639	-0.0297473	1	FALSE	dcuS	265	1.08679	0.916584	1.28901	0.349522	0.120076	1	FALSE	FALSE
dcyD	b1919	26	44	0.590909	0.349291	0.981117	-0.758992	1	FALSE	dcyD	52	0.5	0.299689	0.815431	0.00433488	-1	0.321306	FALSE	FALSE
ddlA	b0381	108	98	1.10204	0.830579	1.46372	0.140178	1	FALSE	ddlA	119	0.907563	0.69289	1.18765	0.506956	-0.13993	1	FALSE	FALSE
ddlB	b0092	0.05	2	0	0	5.32456	-5.32193	1	FALSE	ddlB	0.05	NA	0	Inf	1	0	1	FALSE	FALSE
ddpA	b1487	89	113	0.787611	0.589778	1.04908	-0.344446	1	FALSE	ddpA	66	1.34848	0.969808	1.88316	0.076876	0.431339	1	FALSE	FALSE
ddpB	b1486	50	67	0.746269	0.506791	1.09262	-0.422233	1	FALSE	ddpB	47	1.06383	0.699963	1.61922	0.839214	0.0892673	1	FALSE	FALSE
ddpC	b1485	44	88	0.5	0.339992	0.725942	-1	0.012062	TRUE	ddpC	57	0.77193	0.508771	1.16428	0.2323	-0.373458	1	FALSE	TRUE
ddpD	b1484	44	66	0.666667	0.444592	0.991085	-0.584963	1	FALSE	ddpD	45	0.977778	0.630429	1.51562	1	-0.0324215	1	FALSE	FALSE
ddpF	b1483	118	158	0.746835	0.583323	0.953996	-0.421138	0.580834	FALSE	ddpF	112	1.05357	0.806584	1.37686	0.741715	0.0752881	1	FALSE	FALSE
ddpX	b1488	68	94	0.723404	0.521554	0.99888	-0.467126	1	FALSE	ddpX	89	0.764045	0.548854	1.05954	0.110157	-0.388271	1	FALSE	FALSE
deaD	b3162	206	90	2.28889	1.77836	2.96579	1.19465	3.85e-09	TRUE	deaD	162	1.2716	1.03003	1.57201	0.0248593	0.346651	1	FALSE	FALSE
dedA	b2317	102	57	1.78947	1.28169	2.51998	0.839535	0.028507	TRUE	dedA	78	1.30769	0.964272	1.77929	0.0861873	0.387023	1	FALSE	TRUE
dedD	b2314	18	33	0.545455	0.289168	0.997276	-0.874469	1	FALSE	dedD	24	0.75	0.383521	1.44134	0.440799	-0.415037	1	FALSE	FALSE
def	b3287	27	26	1.03846	0.583269	1.8521	0.0544478	1	FALSE	def	32	0.84375	0.486317	1.45372	0.602923	-0.245112	1	FALSE	FALSE
degP	b0161	129	167	0.772455	0.609079	0.977821	-0.372477	0.852171	FALSE	degP	138	0.934783	0.729546	1.19711	0.624505	-0.0972972	1	FALSE	FALSE
degQ	b3234	348	388	0.896907	0.773832	1.03924	-0.156969	1	FALSE	degQ	394	0.883249	0.762445	1.02284	0.0984687	-0.179108	1	FALSE	FALSE
degS	b3235	1	1	1	0.0127394	78.4968	0	1	FALSE	degS	0.05	Inf	0.025641	Inf	1	4.32193	1	FALSE	FALSE
deoA	b4382	128	34	3.76471	2.56205	5.66935	1.91254	1.89e-11	TRUE	deoA	95	1.34737	1.02522	1.77595	0.0318911	0.430144	1	FALSE	TRUE
deoB	b4383	237	173	1.36994	1.12136	1.67636	0.454115	0.0917448	FALSE	deoB	212	1.11792	0.924914	1.35191	0.257345	0.160823	1	FALSE	FALSE
deoC	b4381	186	68	2.73529	2.06139	3.66647	1.4517	2.8e-11	TRUE	deoC	230	0.808696	0.662954	0.985418	0.0348835	-0.306331	1	FALSE	TRUE
deoD	b4384	429	562	0.763345	0.67163	0.867101	-0.389592	0.00263141	TRUE	deoD	482	0.890041	0.779638	1.01582	0.0848619	-0.168055	1	FALSE	TRUE
deoR	b0840	16	22	0.727273	0.357033	1.44969	-0.459432	1	FALSE	deoR	26	0.615385	0.308422	1.19122	0.164149	-0.70044	1	FALSE	FALSE
der	b2511	2	2	1	0.072485	13.796	0	1	FALSE	der	0.05	Inf	0.187809	Inf	0.5	5.32193	1	FALSE	FALSE
dfp	b3639	1	5	0.2	0.00422855	1.78734	-2.32193	1	FALSE	dfp	0.05	Inf	0.025641	Inf	1	4.32193	1	FALSE	FALSE
dgkA	b4042	219	222	0.986486	0.814745	1.19435	-0.0196288	1	FALSE	dgkA	398	0.550251	0.464449	0.650528	5.34e-13	-0.861838	3.82e-10	TRUE	FALSE
dgoA	b4477	279	387	0.72093	0.615844	0.843084	-0.472068	0.00310647	TRUE	dgoA	388	0.719072	0.614308	0.840836	2.78e-05	-0.475792	0.00479908	TRUE	FALSE
dgoD	b4478	430	451	0.953437	0.833497	1.09052	-0.0687908	1	FALSE	dgoD	402	1.06965	0.931479	1.22852	0.34925	0.0971412	1	FALSE	FALSE
dgoK	b3693	278	425	0.654118	0.5603	0.762674	-0.612378	6.17e-06	TRUE	dgoK	321	0.866044	0.734896	1.02009	0.0860636	-0.207488	1	FALSE	FALSE
dgoR	b4479	530	330	1.60606	1.39718	1.84832	0.683526	2.89e-09	TRUE	dgoR	377	1.40584	1.2296	1.60858	4.22e-07	0.491428	0.000116533	TRUE	FALSE
dgoT	b3691	525	521	1.00768	0.890947	1.13972	0.0110341	1	FALSE	dgoT	558	0.94086	0.833564	1.06185	0.330864	-0.0879477	1	FALSE	FALSE
dgt	b0160	1083	1092	0.991758	0.910961	1.07971	-0.0119396	1	FALSE	dgt	1073	1.00932	0.926749	1.09926	0.846316	0.0133832	1	FALSE	FALSE
dhaK	b1200	53	72	0.736111	0.506305	1.06425	-0.442005	1	FALSE	dhaK	48	1.10417	0.732986	1.66705	0.690826	0.142958	1	FALSE	FALSE
dhaL	b1199	31	67	0.462687	0.292088	0.718331	-1.11189	0.0230102	TRUE	dhaL	64	0.484375	0.304827	0.754945	0.000924644	-1.0458	0.0952188	FALSE	TRUE
dhaM	b1198	39	40	0.975	0.610923	1.55488	-0.0365259	1	FALSE	dhaM	50	0.78	0.499645	1.20974	0.289096	-0.358454	1	FALSE	FALSE
dhaR	b1201	61	73	0.835616	0.584836	1.19034	-0.259087	1	FALSE	dhaR	52	1.17308	0.797006	1.73216	0.451853	0.230298	1	FALSE	FALSE
diaA	b3149	201	279	0.72043	0.597935	0.866768	-0.47307	0.0274764	TRUE	diaA	296	0.679054	0.564831	0.815025	2.35e-05	-0.558402	0.00416745	TRUE	TRUE
dicA	b1570	0.05	0.05	NA	0	Inf	0	1	FALSE	dicA	0.05	NA	0	Inf	1	0	1	FALSE	FALSE
dicB	b1575	122	134	0.910448	0.70652	1.17232	-0.135352	1	FALSE	dicB	115	1.06087	0.815514	1.38078	0.696814	0.0852473	1	FALSE	FALSE
dicC	b1569	75	91	0.824176	0.598881	1.1313	-0.278976	1	FALSE	dicC	102	0.735294	0.53832	1.00046	0.0503605	-0.443607	1	FALSE	FALSE
dicF	b1574	0.05	0.05	NA	0	Inf	0	1	FALSE	dicF	0.05	NA	0	Inf	1	0	1	FALSE	FALSE
dinB	b0231	174	219	0.794521	0.64734	0.973959	-0.331844	0.754752	FALSE	dinB	193	0.901554	0.730268	1.11236	0.34744	-0.149514	1	FALSE	FALSE
dinD	b3645	372	323	1.1517	0.989532	1.34101	0.203768	1	FALSE	dinD	347	1.07205	0.923659	1.24452	0.370772	0.100367	1	FALSE	FALSE
dinF	b4044	125	156	0.801282	0.628162	1.02038	-0.319618	1	FALSE	dinF	132	0.94697	0.735497	1.21869	0.708282	-0.0786098	1	FALSE	FALSE
dinG	b0799	105	83	1.26506	0.939581	1.70799	0.339206	1	FALSE	dinG	81	1.2963	0.960889	1.75418	0.0914422	0.374396	1	FALSE	FALSE
dinI	b1061	40	43	0.930233	0.589391	1.4652	-0.104337	1	FALSE	dinI	47	0.851064	0.544005	1.32571	0.520292	-0.232661	1	FALSE	FALSE
dinJ	b0226	446	418	1.06699	0.931606	1.22223	0.0935408	1	FALSE	dinJ	481	0.927235	0.81331	1.05694	0.264109	-0.108993	1	FALSE	FALSE
dinQ	b4613	473	491	0.96334	0.847259	1.09524	-0.0538828	1	FALSE	dinQ	426	1.11033	0.972014	1.26862	0.124937	0.150987	1	FALSE	FALSE
djlA	b0055	400	452	0.884956	0.771608	1.01466	-0.176323	1	FALSE	djlA	435	0.91954	0.800778	1.0557	0.23933	-0.121015	1	FALSE	FALSE
djlB	b0646	676	831	0.813478	0.73386	0.901485	-0.297825	0.00606664	TRUE	djlB	719	0.940195	0.845222	1.04575	0.26079	-0.0889685	1	FALSE	FALSE
djlC	b0649	168	199	0.844221	0.683367	1.04192	-0.244307	1	FALSE	djlC	172	0.976744	0.784939	1.21524	0.870787	-0.0339473	1	FALSE	FALSE
dkgA	b3012	259	209	1.23923	1.02878	1.49418	0.309449	0.691113	FALSE	dkgA	172	1.50581	1.237	1.83679	3.24e-05	0.590544	0.00542351	TRUE	FALSE
dkgB	b0207	67	59	1.13559	0.788291	1.63963	0.183446	1	FALSE	dkgB	62	1.08065	0.753526	1.55186	0.724854	0.111893	1	FALSE	FALSE
dksA	b0145	74	6	12.3333	5.405	34.6881	3.62449	2.34e-13	TRUE	dksA	28	2.64286	1.6899	4.24149	5.91e-06	1.4021	0.00123991	TRUE	TRUE
dld	b2133	111	161	0.689441	0.536402	0.883498	-0.536501	0.130775	FALSE	dld	100	1.11	0.839483	1.46926	0.491274	0.15056	1	FALSE	FALSE
dmlA	b1800	52	75	0.693333	0.477183	1.00074	-0.528379	1	FALSE	dmlA	51	1.01961	0.679434	1.53076	1	0.0280144	1	FALSE	FALSE
dmlR	b1799	222	314	0.707006	0.592658	0.842268	-0.500205	0.00675122	TRUE	dmlR	209	1.0622	0.875378	1.28927	0.563301	0.0870567	1	FALSE	FALSE
dmsA	b0894	50	70	0.714286	0.486696	1.04156	-0.485427	1	FALSE	dmsA	57	0.877193	0.587789	1.30544	0.562093	-0.189034	1	FALSE	FALSE
dmsB	b0895	58	67	0.865672	0.598409	1.24905	-0.208108	1	FALSE	dmsB	62	0.935484	0.642501	1.36036	0.784328	-0.0962153	1	FALSE	FALSE
dmsC	b0896	112	154	0.727273	0.564983	0.933746	-0.459432	0.413099	FALSE	dmsC	123	0.910569	0.698553	1.18592	0.514276	-0.13516	1	FALSE	FALSE
dmsD	b1591	47	71	0.661972	0.447883	0.970463	-0.595158	0.896769	FALSE	dmsD	44	1.06818	0.692874	1.64954	0.834081	0.0951572	1	FALSE	FALSE
dnaA	b3702	5	5	1	0.230142	4.34513	0	1	FALSE	dnaA	1	5	0.559492	236.488	0.21875	2.32193	1	FALSE	FALSE
dnaB	b4052	1	4	0.25	0.0050764	2.52632	-2	1	FALSE	dnaB	1	1	0.0127394	78.4968	1	0	1	FALSE	FALSE
dnaC	b4361	0.05	2	0	0	5.32456	-5.32193	1	FALSE	dnaC	0.05	NA	0	Inf	1	0	1	FALSE	FALSE
dnaE	b0184	1	2	0.5	0.00847498	9.60453	-1	1	FALSE	dnaE	0.05	Inf	0.025641	Inf	1	4.32193	1	FALSE	FALSE
dnaG	b3066	4	1	4	0.395833	196.99	2	1	FALSE	dnaG	0.05	Inf	0.660124	Inf	0.125	6.32193	1	FALSE	FALSE
dnaJ	b0015	162	161	1.00621	0.803999	1.25933	0.00893312	1	FALSE	dnaJ	178	0.910112	0.73106	1.13236	0.415977	-0.135883	1	FALSE	FALSE
dnaK	b0014	1	0.05	Inf	0.025641	Inf	4.32193	1	FALSE	dnaK	10	0.1	0.00230427	0.702939	0.0117188	-3.32193	0.72176	FALSE	FALSE
dnaN	b3701	32	23	1.3913	0.789096	2.48985	0.476438	1	FALSE	dnaN	10	3.2	1.53484	7.29764	0.000940674	1.67807	0.0963556	FALSE	FALSE
dnaQ	b0215	6	4	1.5	0.355708	7.22691	0.584963	1	FALSE	dnaQ	5	1.2	0.305131	4.97057	1	0.263034	1	FALSE	FALSE
dnaT	b4362	0.05	4	0	0	1.51487	-6.32193	1	FALSE	dnaT	0.05	NA	0	Inf	1	0	1	FALSE	FALSE
dnaX	b0470	2	5	0.4	0.0380902	2.44328	-1.32193	1	FALSE	dnaX	0.05	Inf	0.187809	Inf	0.5	5.32193	1	FALSE	FALSE
dosC	b1490	151	183	0.825137	0.660734	1.02919	-0.277295	1	FALSE	dosC	147	1.02721	0.813068	1.298	0.862071	0.0387324	1	FALSE	FALSE
dosP	b1489	45	65	0.692308	0.462586	1.02808	-0.530515	1	FALSE	dosP	41	1.09756	0.702768	1.71845	0.746534	0.134301	1	FALSE	FALSE
dpiA	b0620	305	390	0.782051	0.67102	0.910789	-0.354665	0.0759804	FALSE	dpiA	402	0.758706	0.65163	0.882664	0.000299644	-0.398386	0.0363906	TRUE	FALSE
dpiB	b0619	194	205	0.946341	0.773619	1.15729	-0.0795673	1	FALSE	dpiB	182	1.06593	0.86623	1.31215	0.570581	0.0921182	1	FALSE	FALSE
dppA	b3544	330	338	0.976331	0.836372	1.13963	-0.0345572	1	FALSE	dppA	372	0.887097	0.762565	1.0316	0.121694	-0.172837	1	FALSE	FALSE
dppB	b3543	559	511	1.09393	0.968531	1.23578	0.129525	1	FALSE	dppB	560	0.998214	0.88624	1.12433	1	-0.00257854	1	FALSE	FALSE
dppC	b3542	236	304	0.776316	0.652126	0.923253	-0.365284	0.168274	FALSE	dppC	250	0.944	0.786793	1.13234	0.555442	-0.0831412	1	FALSE	FALSE
dppD	b3541	532	457	1.16411	1.02538	1.32203	0.219232	0.577527	FALSE	dppD	475	1.12	0.987789	1.2702	0.0775606	0.163499	1	FALSE	FALSE
dppF	b3540	456	397	1.14861	1.00182	1.31736	0.199895	1	FALSE	dppF	384	1.1875	1.03448	1.36373	0.0142479	0.247928	0.827388	FALSE	FALSE
dps	b0812	90	86	1.04651	0.770006	1.42311	0.0655883	1	FALSE	dps	83	1.08434	0.795683	1.47923	0.648393	0.116814	1	FALSE	FALSE
dsbA	b3860	165	168	0.982143	0.787443	1.22484	-0.0259952	1	FALSE	dsbA	166	0.993976	0.796421	1.24049	1	-0.00871722	1	FALSE	FALSE
dsbB	b1185	23	43	0.534884	0.307689	0.907524	-0.902703	0.579171	FALSE	dsbB	66	0.348485	0.20686	0.567693	5.69e-06	-1.52083	0.00120077	TRUE	FALSE
dsbC	b2893	102	142	0.71831	0.55142	0.932937	-0.477322	0.425978	FALSE	dsbC	208	0.490385	0.383072	0.624426	1.73e-09	-1.02801	7.59e-07	TRUE	FALSE
dsbD	b4136	233	203	1.14778	0.946804	1.39234	0.19885	1	FALSE	dsbD	232	1.00431	0.83376	1.20977	1	0.00620515	1	FALSE	FALSE
dsbE	b2195	106	109	0.972477	0.737237	1.28242	-0.0402639	1	FALSE	dsbE	129	0.821705	0.62944	1.07076	0.151099	-0.283307	1	FALSE	FALSE
dsbG	b0604	207	261	0.793103	0.657635	0.955485	-0.334419	0.472027	FALSE	dsbG	238	0.869748	0.718414	1.05227	0.154908	-0.201331	1	FALSE	FALSE
dsdA	b2366	121	143	0.846154	0.658657	1.08555	-0.241008	1	FALSE	dsdA	144	0.840278	0.654335	1.07754	0.176439	-0.251062	1	FALSE	FALSE
dsdC	b2364	146	145	1.0069	0.794657	1.27589	0.00991547	1	FALSE	dsdC	148	0.986486	0.779459	1.24838	0.953506	-0.0196288	1	FALSE	FALSE
dsdX	b2365	193	257	0.750973	0.619825	0.908648	-0.413168	0.132222	FALSE	dsdX	209	0.923445	0.755373	1.12845	0.454422	-0.114902	1	FALSE	FALSE
dsrA	b1954	6	8	0.75	0.214493	2.46489	-0.415037	1	FALSE	dsrA	0.05	Inf	1.17742	Inf	0.03125	6.90689	1	FALSE	FALSE
dsrB	b1952	169	192	0.880208	0.711543	1.08804	-0.184083	1	FALSE	dsrB	195	0.866667	0.701118	1.07042	0.190003	-0.206451	1	FALSE	FALSE
dtd	b3887	327	320	1.02188	0.87323	1.19591	0.0312187	1	FALSE	dtd	378	0.865079	0.743761	1.00576	0.0596088	-0.209096	1	FALSE	FALSE
dtpA	b1634	89	133	0.669173	0.505786	0.881788	-0.579549	0.165591	FALSE	dtpA	71	1.25352	0.907351	1.73721	0.178777	0.325986	1	FALSE	FALSE
dtpB	b3496	480	455	1.05495	0.926032	1.20194	0.0771679	1	FALSE	dtpB	492	0.97561	0.858534	1.10859	0.724239	-0.0356239	1	FALSE	FALSE
dtpD	b0709	63	79	0.797468	0.563441	1.12467	-0.326501	1	FALSE	dtpD	75	0.84	0.591199	1.19013	0.349115	-0.251539	1	FALSE	FALSE
dusA	b4049	524	492	1.06504	0.939934	1.20695	0.0909085	1	FALSE	dusA	525	0.998095	0.882626	1.12867	1	-0.00275061	1	FALSE	FALSE
dusB	b3260	50	217	0.230415	0.165914	0.314613	-2.1177	4.12e-23	TRUE	dusB	225	0.222222	0.160179	0.303064	1.11e-27	-2.16993	2.05e-24	TRUE	TRUE
dusC	b2140	193	340	0.567647	0.473241	0.679308	-0.816934	5.01e-08	TRUE	dusC	234	0.824786	0.678105	1.00225	0.0527727	-0.277908	1	FALSE	FALSE
dut	b3640	35	30	1.16667	0.69585	1.96717	0.222392	1	FALSE	dut	22	1.59091	0.907481	2.84682	0.111161	0.669851	1	FALSE	FALSE
dxr	b0173	1	4	0.25	0.0050764	2.52632	-2	1	FALSE	dxr	0.05	Inf	0.025641	Inf	1	4.32193	1	FALSE	FALSE
dxs	b0420	1	3	0.333333	0.00634952	4.15144	-1.58496	1	FALSE	dxs	0.05	Inf	0.025641	Inf	1	4.32193	1	FALSE	FALSE
eamA	b1533	57	69	0.826087	0.571256	1.19051	-0.275634	1	FALSE	eamA	57	1	0.680412	1.4697	1	0	1	FALSE	FALSE
eamB	b2578	87	73	1.19178	0.863089	1.64965	0.253119	1	FALSE	eamB	80	1.0875	0.793453	1.49217	0.642569	0.121015	1	FALSE	FALSE
ebgA	b3076	205	239	0.857741	0.708245	1.03804	-0.221387	1	FALSE	ebgA	236	0.868644	0.716857	1.05187	0.153047	-0.203163	1	FALSE	FALSE
ebgC	b3077	2160	2176	0.992647	0.934845	1.05402	-0.0106472	1	FALSE	ebgC	2172	0.994475	0.936541	1.05599	0.867272	-0.00799279	1	FALSE	FALSE
ebgR	b3075	130	114	1.14035	0.879932	1.47956	0.189478	1	FALSE	ebgR	108	1.2037	0.925404	1.56834	0.173314	0.26748	1	FALSE	FALSE
ecnA	b4410	75	69	1.08696	0.773301	1.5298	0.120294	1	FALSE	ecnA	47	1.59574	1.09366	2.34931	0.0141705	0.67423	0.82662	FALSE	FALSE
ecnB	b4411	452	326	1.3865	1.19979	1.60367	0.471451	0.000811012	TRUE	ecnB	370	1.22162	1.06242	1.40538	0.00469561	0.288798	0.340847	FALSE	FALSE
eco	b2209	107	140	0.764286	0.588593	0.990078	-0.387816	1	FALSE	eco	78	1.37179	1.01507	1.86094	0.0392436	0.456065	1	FALSE	FALSE
ecpA	b0293	209	266	0.785714	0.652353	0.945332	-0.347923	0.366988	FALSE	ecpA	191	1.09424	0.894979	1.3385	0.395353	0.12993	1	FALSE	FALSE
ecpB	b0292	140	176	0.795455	0.632513	0.998826	-0.330149	1	FALSE	ecpB	116	1.2069	0.936865	1.55722	0.150435	0.271302	1	FALSE	FALSE
ecpC	b0291	89	115	0.773913	0.580137	1.02957	-0.369757	1	FALSE	ecpC	104	0.855769	0.637477	1.14679	0.313576	-0.224706	1	FALSE	FALSE
ecpD	b0290	152	161	0.944099	0.751381	1.18579	-0.0829894	1	FALSE	ecpD	129	1.17829	0.925717	1.50166	0.189287	0.2367	1	FALSE	FALSE
ecpE	b0289	55	63	0.873016	0.596796	1.27376	-0.19592	1	FALSE	ecpE	61	0.901639	0.614682	1.31989	0.642667	-0.149378	1	FALSE	FALSE
ecpR	b0294	405	385	1.05195	0.912699	1.2126	0.0730635	1	FALSE	ecpR	335	1.20896	1.04344	1.40146	0.0111473	0.273761	0.693729	FALSE	FALSE
eda	b1850	92	5	18.4	7.60561	58.0092	4.20163	4.74e-19	TRUE	eda	28	3.28571	2.13207	5.2115	3.77e-09	1.71621	1.52e-06	TRUE	TRUE
edd	b1851	117	171	0.684211	0.536139	0.87067	-0.547488	0.0889701	FALSE	edd	107	1.09346	0.834048	1.43479	0.547711	0.128898	1	FALSE	FALSE
efeB	b1019	40	59	0.677966	0.442112	1.03007	-0.560715	1	FALSE	efeB	41	0.97561	0.61508	1.54637	1	-0.0356239	1	FALSE	FALSE
efeO	b1018	54	92	0.586957	0.411465	0.830183	-0.768674	0.10127	FALSE	efeO	39	1.38462	0.900346	2.14693	0.146177	0.469485	1	FALSE	FALSE
efp	b4147	17	2	8.5	2.01771	75.8512	3.08746	0.0429567	TRUE	efp	12	1.41667	0.637634	3.25097	0.458258	0.5025	1	FALSE	FALSE
elaA	b2267	179	227	0.788546	0.64459	0.963461	-0.342733	0.600514	FALSE	elaA	177	1.0113	0.816961	1.25195	0.957742	0.0162102	1	FALSE	FALSE
elaB	b2266	121	145	0.834483	0.650069	1.06965	-0.261046	1	FALSE	elaB	110	1.1	0.842617	1.43728	0.510657	0.137504	1	FALSE	FALSE
elaD	b2269	14	17	0.823529	0.375828	1.77514	-0.280108	1	FALSE	elaD	15	0.933333	0.417405	2.07394	1	-0.0995357	1	FALSE	FALSE
elbB	b3209	264	301	0.877076	0.740633	1.03816	-0.189226	1	FALSE	elbB	297	0.888889	0.750219	1.05273	0.176629	-0.169925	1	FALSE	FALSE
elfA	b0938	50	47	1.06383	0.699963	1.61922	0.0892673	1	FALSE	elfA	47	1.06383	0.699963	1.61922	0.839214	0.0892673	1	FALSE	FALSE
elfC	b0940	231	247	0.935223	0.77823	1.12356	-0.0966182	1	FALSE	elfC	248	0.931452	0.775227	1.11881	0.46478	-0.102447	1	FALSE	FALSE
elfD	b0939	328	388	0.845361	0.727548	0.981779	-0.242361	0.773332	FALSE	elfD	395	0.83038	0.715082	0.963759	0.0140496	-0.268157	0.822053	FALSE	FALSE
elfG	b0941	183	211	0.867299	0.707594	1.06224	-0.205399	1	FALSE	elfG	192	0.953125	0.774131	1.17319	0.679576	-0.0692627	1	FALSE	FALSE
emrA	b2685	80	103	0.776699	0.572587	1.05036	-0.364572	1	FALSE	emrA	101	0.792079	0.583192	1.07273	0.136905	-0.336283	1	FALSE	FALSE
emrB	b2686	137	156	0.878205	0.692971	1.1119	-0.18737	1	FALSE	emrB	142	0.964789	0.757331	1.22874	0.810791	-0.051715	1	FALSE	FALSE
emrD	b3673	367	439	0.835991	0.72578	0.962501	-0.258441	0.425528	FALSE	emrD	416	0.882212	0.76458	1.01761	0.0862106	-0.180803	1	FALSE	FALSE
emrE	b0543	189	261	0.724138	0.597302	0.876574	-0.465664	0.0461548	TRUE	emrE	203	0.931034	0.759634	1.14067	0.51149	-0.103093	1	FALSE	TRUE
emrK	b2368	283	348	0.813218	0.692668	0.954103	-0.298285	0.38592	FALSE	emrK	255	1.1098	0.933698	1.31965	0.244377	0.150305	1	FALSE	FALSE
emrY	b2367	148	189	0.783069	0.627178	0.976197	-0.352789	0.81026	FALSE	emrY	197	0.751269	0.602868	0.934544	0.00965907	-0.412598	0.615519	FALSE	FALSE
emtA	b1193	6	19	0.315789	0.103222	0.82245	-1.66297	0.482575	FALSE	emtA	17	0.352941	0.113941	0.93818	0.0346897	-1.5025	1	FALSE	FALSE
endA	b2945	262	276	0.949275	0.798546	1.12823	-0.0751015	1	FALSE	endA	336	0.779762	0.660896	0.919212	0.0028035	-0.358894	0.232823	FALSE	FALSE
eno	b2779	20	16	1.25	0.615448	2.57968	0.321928	1	FALSE	eno	26	0.769231	0.407149	1.43267	0.461391	-0.378512	1	FALSE	FALSE
entA	b0596	114	122	0.934426	0.717459	1.21625	-0.0978473	1	FALSE	entA	112	1.01786	0.777287	1.33311	0.946984	0.0255351	1	FALSE	FALSE
entB	b0595	66	88	0.75	0.536645	1.04379	-0.415037	1	FALSE	entB	84	0.785714	0.56039	1.09768	0.164907	-0.347923	1	FALSE	FALSE
entC	b0593	47	73	0.643836	0.436486	0.941583	-0.635236	0.659528	FALSE	entC	39	1.20513	0.771437	1.89219	0.450548	0.269187	1	FALSE	FALSE
entD	b0583	216	204	1.05882	0.87035	1.28848	0.0824622	1	FALSE	entD	213	1.01408	0.835317	1.23119	0.92309	0.0201779	1	FALSE	FALSE
entE	b0594	108	158	0.683544	0.530133	0.878593	-0.548893	0.120201	FALSE	entE	110	0.981818	0.74584	1.29222	0.946022	-0.0264722	1	FALSE	FALSE
entF	b0586	103	139	0.741007	0.568659	0.962985	-0.432441	0.71213	FALSE	entF	118	0.872881	0.663564	1.1467	0.346346	-0.196143	1	FALSE	FALSE
entH	b0597	118	115	1.02609	0.786902	1.33829	0.037153	1	FALSE	entH	118	1	0.768165	1.3018	1	0	1	FALSE	FALSE
entS	b0591	149	158	0.943038	0.748816	1.18715	-0.0846122	1	FALSE	entS	173	0.861272	0.687146	1.07846	0.199859	-0.21546	1	FALSE	FALSE
envC	b3613	6	12	0.5	0.153971	1.43947	-1	1	FALSE	envC	19	0.315789	0.103222	0.82245	0.0146333	-1.66297	0.843338	FALSE	FALSE
envR	b3264	684	736	0.929348	0.836245	1.03271	-0.105709	1	FALSE	envR	641	1.06708	0.956681	1.19034	0.248561	0.093672	1	FALSE	FALSE
envY	b0566	289	230	1.25652	1.05304	1.5007	0.329436	0.38685	FALSE	envY	260	1.11154	0.936815	1.31937	0.232053	0.152558	1	FALSE	FALSE
envZ	b3404	181	123	1.47154	1.16388	1.86569	0.557331	0.0582642	FALSE	envZ	246	0.735772	0.603886	0.895097	0.0019195	-0.442669	0.171324	FALSE	FALSE
epd	b2927	230	150	1.53333	1.24285	1.89633	0.616671	0.00429517	TRUE	epd	243	0.946502	0.786883	1.13823	0.581159	-0.0793225	1	FALSE	FALSE
epmA	b4155	120	29	4.13793	2.73955	6.44094	2.04891	9.41e-12	TRUE	epmA	61	1.96721	1.43375	2.72323	1.38e-05	0.976153	0.00254568	TRUE	TRUE
epmB	b4146	104	60	1.73333	1.24962	2.42312	0.793549	0.0431437	TRUE	epmB	71	1.46479	1.07293	2.0096	0.0153242	0.550693	0.87026	FALSE	TRUE
epmC	b2326	100	124	0.806452	0.6134	1.05805	-0.31034	1	FALSE	epmC	91	1.0989	0.818932	1.47617	0.562798	0.136062	1	FALSE	FALSE
eptA	b4114	549	551	0.99637	0.883682	1.12342	-0.00524617	1	FALSE	eptA	572	0.95979	0.852166	1.08093	0.511146	-0.059209	1	FALSE	FALSE
eptB	b3546	519	520	0.998077	0.88208	1.12932	-0.00277708	1	FALSE	eptB	536	0.968284	0.856529	1.09455	0.622317	-0.0464985	1	FALSE	FALSE
eptC	b3955	670	641	1.04524	0.936562	1.16661	0.0638367	1	FALSE	eptC	675	0.992593	0.890636	1.10621	0.913154	-0.0107264	1	FALSE	FALSE
era	b2566	2	4	0.5	0.045229	3.48877	-1	1	FALSE	era	0.05	Inf	0.187809	Inf	0.5	5.32193	1	FALSE	FALSE
erfK	b1990	172	215	0.8	0.65081	0.982193	-0.321928	0.876338	FALSE	erfK	149	1.15436	0.921585	1.44731	0.219416	0.207096	1	FALSE	FALSE
erpA	b0156	0.05	0.05	NA	0	Inf	0	1	FALSE	erpA	0.05	NA	0	Inf	1	0	1	FALSE	FALSE
esrE	b4707	9	4	2.25	0.627971	9.99863	1.16993	1	FALSE	esrE	0.05	Inf	1.97383	Inf	0.00390625	7.49185	0.296361	FALSE	FALSE
essD	b0554	449	568	0.790493	0.696904	0.896228	-0.339175	0.0151748	TRUE	essD	488	0.920082	0.807589	1.04806	0.214434	-0.120166	1	FALSE	FALSE
essQ	b1556	152	111	1.36937	1.06509	1.76516	0.453512	0.453064	FALSE	essQ	76	2	1.50887	2.66998	5.39e-07	1	0.000144647	TRUE	FALSE
etk	b0981	65	71	0.915493	0.64372	1.30012	-0.127379	1	FALSE	etk	46	1.41304	0.953845	2.10848	0.0870891	0.498806	1	FALSE	FALSE
etp	b0982	32	48	0.666667	0.412448	1.06451	-0.584963	1	FALSE	etp	30	1.06667	0.627708	1.81712	0.899076	0.0931094	1	FALSE	FALSE
eutA	b2451	18	31	0.580645	0.305865	1.07092	-0.784271	1	FALSE	eutA	23	0.782609	0.39799	1.51573	0.532709	-0.353637	1	FALSE	FALSE
eutB	b2441	124	163	0.760736	0.597364	0.966802	-0.394532	0.720431	FALSE	eutB	129	0.96124	0.74513	1.23961	0.801505	-0.0570309	1	FALSE	FALSE
eutC	b2440	58	99	0.585859	0.416179	0.81821	-0.771376	0.0717161	FALSE	eutC	76	0.763158	0.532701	1.08833	0.141662	-0.389947	1	FALSE	FALSE
eutD	b2458	118	172	0.686047	0.538087	0.872218	-0.543622	0.091661	FALSE	eutD	128	0.921875	0.711713	1.19325	0.566179	-0.117357	1	FALSE	FALSE
eutE	b2455	47	91	0.516484	0.355226	0.742315	-0.953206	0.015819	TRUE	eutE	65	0.723077	0.485977	1.06868	0.107782	-0.467779	1	FALSE	TRUE
eutG	b2453	81	143	0.566434	0.425855	0.749062	-0.820021	0.00381585	TRUE	eutG	109	0.743119	0.55042	0.999815	0.0498514	-0.428334	1	FALSE	FALSE
eutH	b2452	76	94	0.808511	0.589558	1.10571	-0.306661	1	FALSE	eutH	89	0.853933	0.620346	1.17299	0.350234	-0.227806	1	FALSE	FALSE
eutJ	b2454	120	148	0.810811	0.631938	1.03856	-0.302563	1	FALSE	eutJ	101	1.18812	0.904216	1.56381	0.225887	0.248679	1	FALSE	FALSE
eutK	b2438	69	103	0.669903	0.486528	0.917552	-0.577976	0.410581	FALSE	eutK	86	0.802326	0.575866	1.1143	0.198584	-0.31774	1	FALSE	FALSE
eutL	b2439	122	168	0.72619	0.570393	0.922338	-0.46158	0.308602	FALSE	eutL	134	0.910448	0.70652	1.17232	0.491843	-0.135352	1	FALSE	FALSE
eutM	b2457	106	120	0.883333	0.673747	1.15674	-0.17897	1	FALSE	eutM	95	1.11579	0.837884	1.48763	0.480688	0.158065	1	FALSE	FALSE
eutN	b2456	37	90	0.411111	0.272478	0.609137	-1.2824	0.000363817	TRUE	eutN	12	3.08333	1.57271	6.49464	0.000469757	1.62449	0.052869	FALSE	FALSE
eutP	b2461	318	379	0.83905	0.720576	0.976498	-0.253171	0.681006	FALSE	eutP	336	0.946429	0.809315	1.10658	0.506239	-0.0794345	1	FALSE	FALSE
eutQ	b2460	86	77	1.11688	0.811618	1.53927	0.159478	1	FALSE	eutQ	65	1.32308	0.947589	1.85506	0.1033	0.403897	1	FALSE	FALSE
eutR	b2437	72	121	0.595041	0.438163	0.803135	-0.748938	0.0320446	TRUE	eutR	78	0.923077	0.660642	1.28824	0.683232	-0.115477	1	FALSE	TRUE
eutS	b2462	238	296	0.804054	0.675046	0.956903	-0.314636	0.455098	FALSE	eutS	262	0.908397	0.758948	1.08684	0.303667	-0.138605	1	FALSE	FALSE
eutT	b2459	73	102	0.715686	0.522535	0.976054	-0.482601	0.901628	FALSE	eutT	55	1.32727	0.922591	1.9191	0.132625	0.408465	1	FALSE	FALSE
evgA	b2369	181	225	0.804444	0.657774	0.982709	-0.313935	0.877216	FALSE	evgA	191	0.947644	0.768993	1.16744	0.640825	-0.0775829	1	FALSE	FALSE
evgS	b2370	302	308	0.980519	0.833827	1.15294	-0.0283818	1	FALSE	evgS	312	0.967949	0.823552	1.13754	0.71648	-0.0469975	1	FALSE	FALSE
exbB	b3006	144	185	0.778378	0.621633	0.973065	-0.361456	0.772403	FALSE	exbB	155	0.929032	0.735286	1.17322	0.563124	-0.106199	1	FALSE	FALSE
exbD	b3005	82	97	0.845361	0.622211	1.14617	-0.242361	1	FALSE	exbD	89	0.921348	0.674108	1.25794	0.646483	-0.118181	1	FALSE	FALSE
exoX	b1844	47	66	0.712121	0.479181	1.05097	-0.489805	1	FALSE	exoX	27	1.74074	1.06215	2.90662	0.0265168	0.799701	1	FALSE	FALSE
exuR	b3094	125	130	0.961538	0.746133	1.23872	-0.0565835	1	FALSE	exuR	116	1.07759	0.830239	1.39956	0.606418	0.107803	1	FALSE	FALSE
exuT	b3093	409	547	0.747715	0.656183	0.851483	-0.41944	0.00100979	TRUE	exuT	421	0.971496	0.845815	1.11577	0.702623	-0.0417194	1	FALSE	FALSE
eyeA	b4690	0.05	0.05	NA	0	Inf	0	1	FALSE	eyeA	0.05	NA	0	Inf	1	0	1	FALSE	FALSE
fabA	b0954	6	3	2	0.427134	12.3592	1	1	FALSE	fabA	5	1.2	0.305131	4.97057	1	0.263034	1	FALSE	FALSE
fabB	b2323	1	2	0.5	0.00847498	9.60453	-1	1	FALSE	fabB	0.05	Inf	0.025641	Inf	1	4.32193	1	FALSE	FALSE
fabD	b1092	0.05	2	0	0	5.32456	-5.32193	1	FALSE	fabD	0.05	NA	0	Inf	1	0	1	FALSE	FALSE
fabF	b1095	56	9	6.22222	3.05452	14.3093	2.63743	4.5e-07	TRUE	fabF	10	5.6	2.83081	12.3112	6.9e-09	2.48543	2.64e-06	TRUE	TRUE
fabG	b1093	1	2	0.5	0.00847498	9.60453	-1	1	FALSE	fabG	0.05	Inf	0.025641	Inf	1	4.32193	1	FALSE	FALSE
fabH	b1091	0.05	3	0	0	2.41995	-5.90689	1	FALSE	fabH	0.05	NA	0	Inf	1	0	1	FALSE	FALSE
fabI	b1288	0.05	1	0	0	39	-4.32193	1	FALSE	fabI	0.05	NA	0	Inf	1	0	1	FALSE	FALSE
fabR	b3963	961	467	2.05782	1.84051	2.30332	1.04111	1.12e-36	TRUE	fabR	742	1.29515	1.17562	1.42727	1.23e-07	0.373117	3.82e-05	TRUE	FALSE
fabZ	b0180	0.05	3	0	0	2.41995	-5.90689	1	FALSE	fabZ	0.05	NA	0	Inf	1	0	1	FALSE	FALSE
fadA	b3845	529	545	0.970642	0.85957	1.09601	-0.0429885	1	FALSE	fadA	522	1.01341	0.896286	1.14587	0.853181	0.0192179	1	FALSE	FALSE
fadB	b3846	244	243	1.00412	0.837232	1.20428	0.00592483	1	FALSE	fadB	243	1.00412	0.837232	1.20428	1	0.00592483	1	FALSE	FALSE
fadD	b1805	77	38	2.02632	1.35686	3.07248	1.01886	0.022819	TRUE	fadD	43	1.7907	1.21749	2.66463	0.00244686	0.840522	0.208129	FALSE	TRUE
fadE	b0221	117	132	0.886364	0.685108	1.14555	-0.174029	1	FALSE	fadE	128	0.914062	0.705236	1.18379	0.522988	-0.129635	1	FALSE	FALSE
fadH	b3081	323	372	0.86828	0.745706	1.01058	-0.203768	1	FALSE	fadH	299	1.08027	0.920168	1.26855	0.356426	0.111389	1	FALSE	FALSE
fadI	b2342	62	84	0.738095	0.522848	1.03708	-0.438121	1	FALSE	fadI	81	0.765432	0.540828	1.07876	0.131979	-0.385654	1	FALSE	FALSE
fadJ	b2341	77	104	0.740385	0.544127	1.00372	-0.433653	1	FALSE	fadJ	74	1.04054	0.746384	1.45147	0.870779	0.0573332	1	FALSE	FALSE
fadK	b1701	44	69	0.637681	0.42667	0.94417	-0.649093	0.694281	FALSE	fadK	41	1.07317	0.685201	1.68406	0.828423	0.10188	1	FALSE	FALSE
fadL	b2344	164	163	1.00613	0.805076	1.25746	0.00882385	1	FALSE	fadL	141	1.16312	0.922997	1.46726	0.207699	0.218001	1	FALSE	FALSE
fadM	b0443	317	391	0.810742	0.696898	0.942608	-0.302686	0.243203	FALSE	fadM	393	0.806616	0.693468	0.93764	0.00484752	-0.310046	0.3499	FALSE	FALSE
fadR	b1187	70	58	1.2069	0.839981	1.73984	0.271302	1	FALSE	fadR	76	0.921053	0.656046	1.29149	0.679164	-0.118644	1	FALSE	FALSE
fau	b2912	146	210	0.695238	0.55897	0.862828	-0.524421	0.0470813	TRUE	fau	135	1.08148	0.849927	1.37694	0.550885	0.113009	1	FALSE	TRUE
fbaA	b2925	0.05	3	0	0	2.41995	-5.90689	1	FALSE	fbaA	1	0	0	39	1	-4.32193	1	FALSE	FALSE
fbaB	b2097	92	128	0.71875	0.543755	0.946928	-0.476438	0.56696	FALSE	fbaB	111	0.828829	0.621778	1.1026	0.206352	-0.270854	1	FALSE	FALSE
fbp	b4232	295	222	1.32883	1.11266	1.58883	0.410155	0.0801966	FALSE	fbp	248	1.18952	1.00129	1.41407	0.0482763	0.250375	1	FALSE	FALSE
fdhD	b3895	550	583	0.943396	0.838113	1.06179	-0.0840643	1	FALSE	fdhD	729	0.754458	0.674166	0.843935	6.2e-07	-0.406487	0.000162808	TRUE	FALSE
fdhE	b3891	233	208	1.12019	0.925164	1.35706	0.163746	1	FALSE	fdhE	228	1.02193	0.847712	1.23207	0.852236	0.0312961	1	FALSE	FALSE
fdhF	b4079	298	318	0.937107	0.79743	1.10101	-0.0937144	1	FALSE	fdhF	295	1.01017	0.85707	1.19066	0.934552	0.0145974	1	FALSE	FALSE
fdnG	b1474	79	113	0.699115	0.517693	0.940201	-0.516398	0.541596	FALSE	fdnG	82	0.963415	0.698269	1.32856	0.874818	-0.0537713	1	FALSE	FALSE
fdnH	b1475	121	169	0.715976	0.562179	0.909574	-0.482016	0.230496	FALSE	fdnH	122	0.991803	0.764855	1.286	1	-0.0118741	1	FALSE	FALSE
fdnI	b1476	38	44	0.863636	0.544475	1.36417	-0.211504	1	FALSE	fdnI	33	1.15152	0.703207	1.89453	0.635308	0.203533	1	FALSE	FALSE
fdoG	b3894	380	350	1.08571	0.936492	1.259	0.118644	1	FALSE	fdoG	369	1.02981	0.890013	1.19166	0.714845	0.0423786	1	FALSE	FALSE
fdoH	b3893	604	569	1.06151	0.945091	1.1924	0.0861199	1	FALSE	fdoH	601	1.00499	0.896185	1.12702	0.954058	0.00718356	1	FALSE	FALSE
fdoI	b3892	308	282	1.0922	0.926249	1.28828	0.127235	1	FALSE	fdoI	298	1.03356	0.878517	1.2161	0.714696	0.047618	1	FALSE	FALSE
fdrA	b0518	101	136	0.742647	0.568306	0.967814	-0.429251	0.766335	FALSE	fdrA	115	0.878261	0.665531	1.15748	0.376447	-0.187279	1	FALSE	FALSE
fdx	b2525	9	4	2.25	0.627971	9.99863	1.16993	1	FALSE	fdx	0.05	Inf	1.97383	Inf	0.00390625	7.49185	0.296361	FALSE	FALSE
feaB	b1385	48	58	0.827586	0.552556	1.23445	-0.273018	1	FALSE	feaB	36	1.33333	0.847578	2.1145	0.229864	0.415037	1	FALSE	FALSE
feaR	b1384	138	177	0.779661	0.619505	0.979564	-0.359081	0.868676	FALSE	feaR	158	0.873418	0.690006	1.10451	0.269411	-0.195256	1	FALSE	FALSE
fecA	b4291	324	332	0.975904	0.834804	1.14077	-0.0351894	1	FALSE	fecA	320	1.0125	0.864888	1.18535	0.905908	0.0179219	1	FALSE	FALSE
fecB	b4290	225	253	0.889328	0.739797	1.06854	-0.169212	1	FALSE	fecB	265	0.849057	0.707656	1.018	0.0779896	-0.236067	1	FALSE	FALSE
fecC	b4289	166	201	0.825871	0.668328	1.01943	-0.276012	1	FALSE	fecC	209	0.794258	0.643894	0.978464	0.0299567	-0.33232	1	FALSE	FALSE
fecD	b4288	199	215	0.925581	0.759414	1.12767	-0.111568	1	FALSE	fecD	214	0.929907	0.762798	1.13321	0.490936	-0.104842	1	FALSE	FALSE
fecE	b4287	280	320	0.875	0.742658	1.03045	-0.192645	1	FALSE	fecE	238	1.17647	0.986222	1.40433	0.0715315	0.234465	1	FALSE	FALSE
fecI	b4293	314	299	1.05017	0.893483	1.23453	0.0706191	1	FALSE	fecI	280	1.12143	0.951514	1.32221	0.175684	0.165338	1	FALSE	FALSE
fecR	b4292	131	175	0.748571	0.592269	0.944199	-0.417788	0.462536	FALSE	fecR	164	0.79878	0.629962	1.01119	0.0622633	-0.324129	1	FALSE	FALSE
feoA	b3408	1119	1217	0.919474	0.847025	0.998049	-0.121119	1	FALSE	feoA	1101	1.01635	0.934374	1.10553	0.718254	0.0233956	1	FALSE	FALSE
feoB	b3409	775	828	0.93599	0.84755	1.03357	-0.0954345	1	FALSE	feoB	846	0.916076	0.829936	1.01105	0.0820685	-0.126461	1	FALSE	FALSE
feoC	b3410	936	1024	0.914062	0.835638	0.999756	-0.129635	1	FALSE	feoC	1097	0.853236	0.781139	0.931843	0.000384876	-0.228983	0.0449026	TRUE	FALSE
fepA	b0584	84	104	0.807692	0.598536	1.08722	-0.308122	1	FALSE	fepA	95	0.884211	0.651322	1.19856	0.454895	-0.177538	1	FALSE	FALSE
fepB	b0592	14	14	1	0.441901	2.26295	0	1	FALSE	fepB	29	0.482759	0.235732	0.943407	0.0315395	-1.05063	1	FALSE	FALSE
fepC	b0588	50	34	1.47059	0.932479	2.34481	0.556393	1	FALSE	fepC	54	0.925926	0.617441	1.38619	0.768792	-0.111031	1	FALSE	FALSE
fepD	b0590	10	12	0.833333	0.32251	2.10458	-0.263034	1	FALSE	fepD	11	0.909091	0.346132	2.35788	1	-0.137504	1	FALSE	FALSE
fepE	b0587	236	272	0.867647	0.725709	1.03674	-0.20482	1	FALSE	fepE	262	0.900763	0.75225	1.07813	0.262576	-0.15078	1	FALSE	FALSE
fepG	b0589	8	11	0.727273	0.253952	1.98509	-0.459432	1	FALSE	fepG	17	0.470588	0.175773	1.15054	0.107752	-1.08746	1	FALSE	FALSE
fes	b0585	22	30	0.733333	0.403071	1.31456	-0.447459	1	FALSE	fes	32	0.6875	0.380605	1.22052	0.220328	-0.540568	1	FALSE	FALSE
ffh	b2610	1	3	0.333333	0.00634952	4.15144	-1.58496	1	FALSE	ffh	1	1	0.0127394	78.4968	1	0	1	FALSE	FALSE
ffs	b0455	0.05	0.05	NA	0	Inf	0	1	FALSE	ffs	0.05	NA	0	Inf	1	0	1	FALSE	FALSE
fhlA	b2731	103	131	0.78626	0.60141	1.02563	-0.346922	1	FALSE	fhlA	95	1.08421	0.81239	1.44827	0.618971	0.116645	1	FALSE	FALSE
fhuA	b0150	228	241	0.946058	0.785879	1.13861	-0.0799993	1	FALSE	fhuA	218	1.04587	0.864823	1.26509	0.670037	0.0647057	1	FALSE	FALSE
fhuB	b0153	126	158	0.797468	0.625953	1.01424	-0.326501	1	FALSE	fhuB	119	1.05882	0.817583	1.37193	0.701561	0.0824622	1	FALSE	FALSE
fhuC	b0151	152	176	0.863636	0.69053	1.07912	-0.211504	1	FALSE	fhuC	173	0.878613	0.701895	1.0989	0.26723	-0.186701	1	FALSE	FALSE
fhuD	b0152	140	197	0.71066	0.568088	0.887075	-0.492769	0.107171	FALSE	fhuD	118	1.18644	0.922036	1.52884	0.190975	0.24664	1	FALSE	FALSE
fhuE	b1102	71	93	0.763441	0.552518	1.05102	-0.389412	1	FALSE	fhuE	69	1.02899	0.728271	1.45453	0.932687	0.0412227	1	FALSE	FALSE
fhuF	b4367	230	269	0.855019	0.713879	1.02339	-0.225972	1	FALSE	fhuF	265	0.867925	0.724212	1.03954	0.126381	-0.204358	1	FALSE	FALSE
fic	b3361	507	442	1.14706	1.0077	1.30607	0.197939	0.973745	FALSE	fic	467	1.08565	0.955511	1.23373	0.211409	0.118563	1	FALSE	FALSE
fieF	b3915	651	717	0.90795	0.815287	1.011	-0.139316	1	FALSE	fieF	695	0.936691	0.840425	1.04388	0.241166	-0.0943554	1	FALSE	FALSE
fimA	b4314	401	518	0.774131	0.677808	0.883639	-0.36935	0.00992557	TRUE	fimA	424	0.945755	0.822992	1.08668	0.44373	-0.080462	1	FALSE	FALSE
fimB	b4312	499	481	1.03742	0.913461	1.17829	0.0530029	1	FALSE	fimB	390	1.27949	1.11849	1.46449	0.000287466	0.355566	0.0353253	TRUE	FALSE
fimC	b4316	1036	1135	0.912775	0.83824	0.993855	-0.131668	0.927789	FALSE	fimC	1056	0.981061	0.899608	1.06987	0.677855	-0.0275858	1	FALSE	FALSE
fimD	b4317	2011	2058	0.977162	0.91846	1.0396	-0.0333299	1	FALSE	fimD	2083	0.965434	0.907603	1.02693	0.267149	-0.0507498	1	FALSE	FALSE
fimE	b4313	1288	1336	0.964072	0.892343	1.04154	-0.0527874	1	FALSE	fimE	1127	1.14286	1.05423	1.23907	0.00112633	0.192645	0.110676	FALSE	FALSE
fimF	b4318	135	158	0.85443	0.673982	1.08195	-0.226965	1	FALSE	fimF	145	0.931034	0.730975	1.1852	0.590758	-0.103093	1	FALSE	FALSE
fimG	b4319	393	368	1.06793	0.924034	1.23446	0.0948235	1	FALSE	fimG	449	0.875278	0.762492	1.00442	0.0579717	-0.192186	1	FALSE	FALSE
fimH	b4320	1035	958	1.08038	0.988533	1.18084	0.111533	1	FALSE	fimH	1019	1.0157	0.930638	1.10856	0.740675	0.0224767	1	FALSE	FALSE
fimI	b4315	1638	1818	0.90099	0.84228	0.963735	-0.150417	0.110217	FALSE	fimI	1611	1.01676	0.948603	1.08982	0.648296	0.0239789	1	FALSE	FALSE
fimZ	b0535	460	492	0.934959	0.821555	1.06386	-0.0970245	1	FALSE	fimZ	433	1.06236	0.929664	1.21415	0.38428	0.0872668	1	FALSE	FALSE
fis	b3261	31	167	0.185629	0.122241	0.273579	-2.42951	6.29e-21	TRUE	fis	244	0.127049	0.0844697	0.185086	3.29e-42	-2.97654	9.78e-39	TRUE	TRUE
fiu	b0805	58	63	0.920635	0.633166	1.33656	-0.119299	1	FALSE	fiu	57	1.01754	0.693676	1.49313	1	0.025091	1	FALSE	FALSE
fixA	b0041	436	436	1	0.87367	1.1446	0	1	FALSE	fixA	454	0.960352	0.840141	1.09766	0.56881	-0.0583642	1	FALSE	FALSE
fixB	b0042	308	327	0.941896	0.803516	1.10389	-0.0863603	1	FALSE	fixB	343	0.897959	0.767391	1.05039	0.182631	-0.155278	1	FALSE	FALSE
fixC	b0043	181	163	1.11043	0.893633	1.38071	0.151118	1	FALSE	fixC	144	1.25694	1.00428	1.57554	0.0456673	0.329921	1	FALSE	FALSE
fixX	b0044	216	273	0.791209	0.658786	0.949298	-0.33787	0.400132	FALSE	fixX	318	0.679245	0.568774	0.809928	1.17e-05	-0.557995	0.00225803	TRUE	FALSE
fklB	b4207	123	159	0.773585	0.60632	0.98506	-0.370368	0.956494	FALSE	fklB	143	0.86014	0.670354	1.10232	0.243981	-0.217357	1	FALSE	FALSE
fkpA	b3347	311	321	0.968847	0.826271	1.13591	-0.0456587	1	FALSE	fkpA	311	1	0.851792	1.174	1	0	1	FALSE	FALSE
fkpB	b0028	27	6	4.5	1.82007	13.3291	2.16993	0.0214287	TRUE	fkpB	73	0.369863	0.228601	0.582319	4.69e-06	-1.43494	0.00101233	TRUE	FALSE
fldA	b0684	0.05	1	0	0	39	-4.32193	1	FALSE	fldA	0.05	NA	0	Inf	1	0	1	FALSE	FALSE
fldB	b2895	115	160	0.71875	0.560616	0.919087	-0.476438	0.302466	FALSE	fldB	98	1.17347	0.888474	1.55241	0.27291	0.23078	1	FALSE	FALSE
flgA	b1072	77	123	0.626016	0.46461	0.839042	-0.675728	0.0749711	FALSE	flgA	76	1.01316	0.728295	1.40971	1	0.018859	1	FALSE	FALSE
flgB	b1073	95	153	0.620915	0.475513	0.807307	-0.687532	0.0188689	TRUE	flgB	70	1.35714	0.986205	1.87535	0.0613783	0.440573	1	FALSE	TRUE
flgC	b1074	114	139	0.820144	0.634537	1.05825	-0.286051	1	FALSE	flgC	61	1.86885	1.35773	2.59409	7.53e-05	0.902153	0.0113534	TRUE	FALSE
flgD	b1075	117	154	0.75974	0.592233	0.972491	-0.396422	0.796533	FALSE	flgD	121	0.966942	0.743482	1.25718	0.845866	-0.0484985	1	FALSE	FALSE
flgE	b1076	92	145	0.634483	0.483198	0.829573	-0.656347	0.0415356	TRUE	flgE	94	0.978723	0.726156	1.31881	0.941575	-0.0310269	1	FALSE	TRUE
flgF	b1077	9	13	0.692308	0.261182	1.75068	-0.530515	1	FALSE	flgF	12	0.75	0.279094	1.93939	0.663624	-0.415037	1	FALSE	FALSE
flgG	b1078	27	44	0.613636	0.365381	1.0132	-0.704544	1	FALSE	flgG	26	1.03846	0.583269	1.8521	1	0.0544478	1	FALSE	FALSE
flgH	b1079	25	21	1.19048	0.639704	2.23646	0.251539	1	FALSE	flgH	10	2.5	1.15962	5.83271	0.0166738	1.32193	0.921914	FALSE	FALSE
flgI	b1080	49	55	0.890909	0.593604	1.33373	-0.16665	1	FALSE	flgI	15	3.26667	1.80164	6.27191	2.44e-05	1.70782	0.00427676	TRUE	FALSE
flgJ	b1081	43	69	0.623188	0.415618	0.925153	-0.68226	0.558228	FALSE	flgJ	41	1.04878	0.667647	1.64966	0.913202	0.0687128	1	FALSE	FALSE
flgK	b1082	52	68	0.764706	0.522463	1.11357	-0.387023	1	FALSE	flgK	62	0.83871	0.568779	1.23241	0.399373	-0.253757	1	FALSE	FALSE
flgL	b1083	35	42	0.833333	0.516527	1.33697	-0.263034	1	FALSE	flgL	55	0.636364	0.404223	0.989824	0.0445975	-0.652077	1	FALSE	FALSE
flgM	b1071	0.05	4	0	0	1.51487	-6.32193	1	FALSE	flgM	1	0	0	39	1	-4.32193	1	FALSE	FALSE
flgN	b1070	39	28	1.39286	0.835443	2.3502	0.478047	1	FALSE	flgN	9	4.33333	2.06473	10.1734	1.52e-05	2.11548	0.00279915	TRUE	FALSE
flhA	b1879	74	108	0.685185	0.502715	0.929546	-0.545434	0.472027	FALSE	flhA	62	1.19355	0.840162	1.70053	0.345593	0.255257	1	FALSE	FALSE
flhB	b1880	29	41	0.707317	0.423935	1.16609	-0.499571	1	FALSE	flhB	13	2.23077	1.12377	4.67469	0.0195205	1.15754	1	FALSE	FALSE
flhC	b1891	66	106	0.622642	0.450794	0.854602	-0.683526	0.128585	FALSE	flhC	72	0.916667	0.646287	1.29833	0.670534	-0.125531	1	FALSE	FALSE
flhD	b1892	159	267	0.595506	0.486231	0.727402	-0.747813	3.07e-05	TRUE	flhD	112	1.41964	1.10775	1.82448	0.00510693	0.505528	0.363864	FALSE	TRUE
flhE	b1878	3	4	0.75	0.109863	4.43326	-0.415037	1	FALSE	flhE	23	0.130435	0.0250713	0.431722	8.8e-05	-2.9386	0.0131173	TRUE	FALSE
fliA	b1922	78	85	0.917647	0.666085	1.26275	-0.123989	1	FALSE	fliA	32	2.4375	1.59612	3.80236	1.36e-05	1.2854	0.00251702	TRUE	FALSE
fliC	b1923	88	68	1.29412	0.932355	1.8029	0.371969	1	FALSE	fliC	59	1.49153	1.06046	2.11089	0.0206051	0.576789	1	FALSE	FALSE
fliD	b1924	45	55	0.818182	0.53922	1.23574	-0.289507	1	FALSE	fliD	42	1.07143	0.687828	1.67203	0.830373	0.0995357	1	FALSE	FALSE
fliE	b1937	60	101	0.594059	0.424221	0.825685	-0.751321	0.0809336	FALSE	fliE	55	1.09091	0.743928	1.60247	0.709323	0.125531	1	FALSE	FALSE
fliF	b1938	37	73	0.506849	0.331694	0.762764	-0.980371	0.0447902	TRUE	fliF	27	1.37037	0.812115	2.34023	0.260435	0.454566	1	FALSE	TRUE
fliG	b1939	5	13	0.384615	0.107357	1.14962	-1.37851	1	FALSE	fliG	7	0.714286	0.178762	2.61442	0.774414	-0.485427	1	FALSE	FALSE
fliH	b1940	25	34	0.735294	0.420556	1.26926	-0.443607	1	FALSE	fliH	13	1.92308	0.947318	4.09349	0.0729514	0.943416	1	FALSE	FALSE
fliI	b1941	42	80	0.525	0.352472	0.772011	-0.929611	0.0433088	TRUE	fliI	35	1.2	0.747961	1.93601	0.494382	0.263034	1	FALSE	TRUE
fliJ	b1942	12	8	1.5	0.563826	4.2304	0.584963	1	FALSE	fliJ	10	1.2	0.475154	3.10068	0.831812	0.263034	1	FALSE	FALSE
fliK	b1943	38	43	0.883721	0.555856	1.39997	-0.178337	1	FALSE	fliK	32	1.1875	0.722418	1.96342	0.550413	0.247928	1	FALSE	FALSE
fliL	b1944	12	25	0.48	0.219718	0.99145	-1.05889	1	FALSE	fliL	3	4	1.07947	22.0883	0.0351562	2	1	FALSE	FALSE
fliM	b1945	65	58	1.12069	0.77439	1.62524	0.164387	1	FALSE	fliM	29	2.24138	1.42611	3.60208	0.000261683	1.16439	0.0332416	TRUE	FALSE
fliN	b1946	10	40	0.25	0.111484	0.508712	-2	0.00238719	TRUE	fliN	32	0.3125	0.137031	0.651534	0.000940674	-1.67807	0.0963556	FALSE	TRUE
fliO	b1947	9	13	0.692308	0.261182	1.75068	-0.530515	1	FALSE	fliO	4	2.25	0.627971	9.99863	0.266846	1.16993	1	FALSE	FALSE
fliP	b1948	31	52	0.596154	0.369324	0.94774	-0.746243	0.77669	FALSE	fliP	37	0.837838	0.502665	1.38786	0.544612	-0.255257	1	FALSE	FALSE
fliQ	b1949	35	85	0.411765	0.269502	0.61714	-1.28011	0.000672919	TRUE	fliQ	46	0.76087	0.475801	1.20707	0.266412	-0.394279	1	FALSE	TRUE
fliR	b1950	71	84	0.845238	0.607422	1.17333	-0.24257	1	FALSE	fliR	70	1.01429	0.718724	1.43171	1	0.0204641	1	FALSE	FALSE
fliS	b1925	30	14	2.14286	1.10181	4.37349	1.09954	0.673754	FALSE	fliS	16	1.875	0.990089	3.68289	0.054076	0.906891	1	FALSE	FALSE
fliT	b1926	72	79	0.911392	0.652911	1.27047	-0.133856	1	FALSE	fliT	69	1.04348	0.739522	1.47335	0.866322	0.0614005	1	FALSE	FALSE
fliY	b1920	70	68	1.02941	0.72668	1.45894	0.0418202	1	FALSE	fliY	81	0.864198	0.618518	1.20487	0.415855	-0.210567	1	FALSE	FALSE
fliZ	b1921	28	51	0.54902	0.333344	0.88724	-0.86507	0.435568	FALSE	fliZ	42	0.666667	0.397958	1.10114	0.119609	-0.584963	1	FALSE	FALSE
flk	b2321	44	55	0.8	0.525653	1.21121	-0.321928	1	FALSE	flk	42	1.04762	0.670625	1.6386	0.914212	0.0671142	1	FALSE	FALSE
flu	b2000	58	92	0.630435	0.445833	0.88518	-0.665581	0.270266	FALSE	flu	61	0.95082	0.652117	1.38502	0.85463	-0.0727563	1	FALSE	FALSE
flxA	b1566	49	40	1.225	0.790297	1.90892	0.292782	1	FALSE	flxA	55	0.890909	0.593604	1.33373	0.624144	-0.16665	1	FALSE	FALSE
fmt	b3288	1	1	1	0.0127394	78.4968	0	1	FALSE	fmt	1	1	0.0127394	78.4968	1	0	1	FALSE	FALSE
fnr	b1334	4	7	0.571429	0.122666	2.24776	-0.807355	1	FALSE	fnr	10	0.4	0.0915712	1.38684	0.179565	-1.32193	1	FALSE	FALSE
fnrS	b4699	44	57	0.77193	0.508771	1.16428	-0.373458	1	FALSE	fnrS	60	0.733333	0.4854	1.10026	0.140956	-0.447459	1	FALSE	FALSE
focA	b0904	154	133	1.15789	0.912154	1.47144	0.211504	1	FALSE	focA	164	0.939024	0.748702	1.17723	0.613843	-0.0907655	1	FALSE	FALSE
focB	b2492	142	223	0.636771	0.512253	0.789429	-0.651153	0.00258934	TRUE	focB	184	0.771739	0.615579	0.965872	0.0230138	-0.373815	1	FALSE	FALSE
folA	b0048	76	33	2.30303	1.51172	3.57853	1.20353	0.00423023	TRUE	folA	92	0.826087	0.601496	1.13169	0.247082	-0.275634	1	FALSE	TRUE
folB	b3058	130	48	2.70833	1.93114	3.85426	1.43741	1.48e-07	TRUE	folB	83	1.56627	1.18018	2.08849	0.00156113	0.647328	0.144558	FALSE	FALSE
folC	b2315	6	4	1.5	0.355708	7.22691	0.584963	1	FALSE	folC	10	0.6	0.179223	1.8221	0.454498	-0.736966	1	FALSE	FALSE
folD	b0529	10	14	0.714286	0.283857	1.72903	-0.485427	1	FALSE	folD	8	1.25	0.444193	3.64465	0.814529	0.321928	1	FALSE	FALSE
folE	b2153	1	4	0.25	0.0050764	2.52632	-2	1	FALSE	folE	4	0.25	0.0050764	2.52632	0.375	-2	1	FALSE	FALSE
folK	b0142	17	22	0.772727	0.385248	1.52393	-0.371969	1	FALSE	folK	48	0.354167	0.190942	0.627058	0.000152107	-1.4975	0.0212054	TRUE	FALSE
folM	b1606	140	209	0.669856	0.536862	0.833721	-0.578076	0.0178226	TRUE	folM	135	1.03704	0.812798	1.32351	0.809447	0.0524674	1	FALSE	TRUE
folP	b3177	3	3	1	0.133938	7.46616	0	1	FALSE	folP	3	1	0.133938	7.46616	1	0	1	FALSE	FALSE
folX	b2303	389	386	1.00777	0.873145	1.16318	0.0111693	1	FALSE	folX	330	1.17879	1.01534	1.3692	0.0304675	0.237304	1	FALSE	FALSE
fpr	b3924	224	179	1.2514	1.02355	1.53175	0.323539	0.789359	FALSE	fpr	160	1.4	1.13783	1.7258	0.00127507	0.485427	0.122182	FALSE	FALSE
frc	b2374	573	569	1.00703	0.895166	1.13289	0.0101065	1	FALSE	frc	592	0.967905	0.861366	1.08756	0.597961	-0.047062	1	FALSE	FALSE
frdA	b4154	313	311	1.00643	0.857503	1.18125	0.00924808	1	FALSE	frdA	299	1.04682	0.890518	1.23075	0.599276	0.0660172	1	FALSE	FALSE
frdB	b4153	265	241	1.09959	0.920053	1.31466	0.136959	1	FALSE	frdB	233	1.13734	0.950159	1.36212	0.164724	0.185662	1	FALSE	FALSE
frdC	b4152	391	331	1.18127	1.01778	1.37166	0.240337	0.786038	FALSE	frdC	364	1.07418	0.928885	1.24243	0.344033	0.10323	1	FALSE	FALSE
frdD	b4151	237	208	1.13942	0.941818	1.37933	0.188304	1	FALSE	frdD	200	1.185	0.977563	1.43762	0.084932	0.244887	1	FALSE	FALSE
fre	b3844	177	173	1.02312	0.824986	1.26902	0.0329773	1	FALSE	fre	206	0.859223	0.698849	1.05552	0.152413	-0.218895	1	FALSE	FALSE
frlA	b3370	520	494	1.05263	0.928876	1.193	0.0740006	1	FALSE	frlA	460	1.13043	0.995228	1.28434	0.059417	0.176878	1	FALSE	FALSE
frlB	b3371	377	376	1.00266	0.866873	1.15972	0.00383186	1	FALSE	frlB	383	0.984334	0.851586	1.13773	0.856093	-0.0227799	1	FALSE	FALSE
frlC	b4474	546	619	0.882068	0.784743	0.991248	-0.181038	0.91836	FALSE	frlC	546	1	0.88651	1.12802	1	0	1	FALSE	FALSE
frlD	b3374	623	642	0.970405	0.867726	1.08518	-0.0433411	1	FALSE	frlD	593	1.05059	0.937343	1.17762	0.405627	0.0712001	1	FALSE	FALSE
frlR	b3375	243	196	1.2398	1.0229	1.50423	0.310103	0.786038	FALSE	frlR	258	0.94186	0.787212	1.12661	0.531702	-0.0864148	1	FALSE	FALSE
frmA	b0356	102	153	0.666667	0.513746	0.862079	-0.584963	0.086947	FALSE	frmA	127	0.80315	0.612746	1.05053	0.112549	-0.316259	1	FALSE	FALSE
frmB	b0355	137	192	0.713542	0.568851	0.893059	-0.48693	0.129029	FALSE	frmB	149	0.919463	0.723714	1.16743	0.515477	-0.121136	1	FALSE	FALSE
frmR	b0357	11	22	0.5	0.218925	1.07584	-1	1	FALSE	frmR	8	1.375	0.503755	3.93775	0.647606	0.459432	1	FALSE	FALSE
frr	b0172	0.05	1	0	0	39	-4.32193	1	FALSE	frr	0.05	NA	0	Inf	1	0	1	FALSE	FALSE
frsA	b0239	172	193	0.891192	0.721373	1.10026	-0.166192	1	FALSE	frsA	181	0.950276	0.766757	1.17736	0.670316	-0.0735811	1	FALSE	FALSE
fruA	b2167	51	53	0.962264	0.642095	1.44086	-0.0554951	1	FALSE	fruA	49	1.04082	0.689293	1.57305	0.920411	0.0577155	1	FALSE	FALSE
fruB	b2169	20	37	0.540541	0.297262	0.955748	-0.887525	0.883599	FALSE	fruB	30	0.666667	0.35884	1.2134	0.202639	-0.584963	1	FALSE	FALSE
fruK	b2168	30	21	1.42857	0.791129	2.62525	0.514573	1	FALSE	fruK	16	1.875	0.990089	3.68289	0.054076	0.906891	1	FALSE	FALSE
frvA	b3900	1110	1085	1.02304	0.940073	1.11336	0.0328646	1	FALSE	frvA	1354	0.819793	0.756567	0.888161	9.62e-07	-0.286668	0.00024289	TRUE	FALSE
frvB	b3899	238	258	0.922481	0.770217	1.10447	-0.116409	1	FALSE	frvB	249	0.955823	0.796845	1.1463	0.65049	-0.0651842	1	FALSE	FALSE
frvR	b3897	2456	2295	1.07015	1.01054	1.13331	0.0978164	0.614661	FALSE	frvR	2519	0.97499	0.921903	1.03112	0.379396	-0.0365406	1	FALSE	FALSE
frvX	b3898	251	266	0.943609	0.79094	1.12548	-0.0837389	1	FALSE	frvX	300	0.836667	0.704681	0.992707	0.0407707	-0.257275	1	FALSE	FALSE
frwB	b3950	336	267	1.25843	1.06842	1.48339	0.331621	0.226892	FALSE	frwB	377	0.891247	0.76707	1.03518	0.134074	-0.166103	1	FALSE	FALSE
frwC	b3949	537	496	1.08266	0.956467	1.2257	0.114582	1	FALSE	frwC	518	1.03668	0.917087	1.17195	0.57948	0.05197	1	FALSE	FALSE
frwD	b3953	352	407	0.864865	0.747738	0.999947	-0.209453	1	FALSE	frwD	295	1.19322	1.01927	1.39764	0.0276173	0.25486	1	FALSE	FALSE
fryA	b2383	47	72	0.652778	0.442111	0.955807	-0.615336	0.773332	FALSE	fryA	54	0.87037	0.575932	1.3112	0.550709	-0.200299	1	FALSE	FALSE
fryB	b2387	183	209	0.875598	0.714052	1.07293	-0.191659	1	FALSE	fryB	174	1.05172	0.84992	1.30183	0.672059	0.0727563	1	FALSE	FALSE
fryC	b2386	136	141	0.964539	0.756453	1.22952	-0.0520885	1	FALSE	fryC	121	1.12397	0.873288	1.44801	0.382539	0.1686	1	FALSE	FALSE
fsaA	b0825	43	52	0.826923	0.538959	1.26289	-0.274175	1	FALSE	fsaA	57	0.754386	0.495642	1.14071	0.193348	-0.406625	1	FALSE	FALSE
fsaB	b3946	517	591	0.874788	0.775891	0.986052	-0.192994	0.789359	FALSE	fsaB	615	0.84065	0.746418	0.946486	0.00391934	-0.250422	0.296771	FALSE	FALSE
fsr	b0479	66	66	1	0.70003	1.42851	0	1	FALSE	fsr	60	1.1	0.763624	1.58725	0.656178	0.137504	1	FALSE	FALSE
ftnA	b1905	276	307	0.899023	0.761338	1.06121	-0.15357	1	FALSE	ftnA	265	1.04151	0.876741	1.23744	0.667283	0.0586759	1	FALSE	FALSE
ftnB	b1902	183	254	0.720472	0.592487	0.874711	-0.472985	0.0460652	TRUE	ftnB	172	1.06395	0.859273	1.31787	0.595658	0.0894351	1	FALSE	TRUE
ftsA	b0094	1	2	0.5	0.00847498	9.60453	-1	1	FALSE	ftsA	0.05	Inf	0.025641	Inf	1	4.32193	1	FALSE	FALSE
ftsB	b2748	0.05	0.05	NA	0	Inf	0	1	FALSE	ftsB	1	0	0	39	1	-4.32193	1	FALSE	FALSE
ftsE	b3463	4	4	1	0.186258	5.36891	0	1	FALSE	ftsE	0.05	Inf	0.660124	Inf	0.125	6.32193	1	FALSE	FALSE
ftsH	b3178	18	14	1.28571	0.604173	2.79308	0.36257	1	FALSE	ftsH	7	2.57143	1.0248	7.28386	0.0432853	1.36257	1	FALSE	FALSE
ftsI	b0084	1	3	0.333333	0.00634952	4.15144	-1.58496	1	FALSE	ftsI	0.05	Inf	0.025641	Inf	1	4.32193	1	FALSE	FALSE
ftsK	b0890	12	11	1.09091	0.440669	2.72861	0.125531	1	FALSE	ftsK	22	0.545455	0.246042	1.15106	0.121449	-0.874469	1	FALSE	FALSE
ftsL	b0083	3	4	0.75	0.109863	4.43326	-0.415037	1	FALSE	ftsL	0.05	Inf	0.413231	Inf	0.25	5.90689	1	FALSE	FALSE
ftsN	b3933	210	153	1.37255	1.10912	1.70171	0.456858	0.143778	FALSE	ftsN	326	0.644172	0.539002	0.768515	6.17e-07	-0.634483	0.000162808	TRUE	FALSE
ftsP	b3017	341	433	0.787529	0.681326	0.909709	-0.344595	0.0585903	FALSE	ftsP	344	0.991279	0.850879	1.15482	0.939095	-0.0126368	1	FALSE	FALSE
ftsQ	b0093	0.05	3	0	0	2.41995	-5.90689	1	FALSE	ftsQ	0.05	NA	0	Inf	1	0	1	FALSE	FALSE
ftsW	b0089	0.05	2	0	0	5.32456	-5.32193	1	FALSE	ftsW	0.05	NA	0	Inf	1	0	1	FALSE	FALSE
ftsX	b3462	3	3	1	0.133938	7.46616	0	1	FALSE	ftsX	1	3	0.24088	157.492	0.625	1.58496	1	FALSE	FALSE
ftsY	b3464	1	4	0.25	0.0050764	2.52632	-2	1	FALSE	ftsY	0.05	Inf	0.025641	Inf	1	4.32193	1	FALSE	FALSE
ftsZ	b0095	2	4	0.5	0.045229	3.48877	-1	1	FALSE	ftsZ	0.05	Inf	0.187809	Inf	0.5	5.32193	1	FALSE	FALSE
fucA	b2800	358	368	0.972826	0.838737	1.12826	-0.0397462	1	FALSE	fucA	303	1.18152	1.01105	1.38144	0.035618	0.240642	1	FALSE	FALSE
fucI	b2802	74	104	0.711538	0.520854	0.967888	-0.490986	0.813388	FALSE	fucI	77	0.961039	0.688956	1.33979	0.870779	-0.0573332	1	FALSE	FALSE
fucK	b2803	152	175	0.868571	0.694277	1.08563	-0.203284	1	FALSE	fucK	169	0.899408	0.717646	1.12642	0.371865	-0.152952	1	FALSE	FALSE
fucO	b2799	144	174	0.827586	0.65896	1.03805	-0.273018	1	FALSE	fucO	167	0.862275	0.685153	1.08409	0.212144	-0.213779	1	FALSE	FALSE
fucP	b2801	706	703	1.00427	0.903396	1.11641	0.00614349	1	FALSE	fucP	641	1.1014	0.988301	1.22763	0.0811559	0.139344	1	FALSE	FALSE
fucR	b2805	274	272	1.00735	0.848649	1.19577	0.0105692	1	FALSE	fucR	307	0.892508	0.755565	1.05385	0.184268	-0.164063	1	FALSE	FALSE
fucU	b2804	115	148	0.777027	0.603641	0.998144	-0.363963	1	FALSE	fucU	123	0.934959	0.718699	1.21556	0.650106	-0.0970245	1	FALSE	FALSE
fumA	b1612	29	47	0.617021	0.374501	1.00089	-0.696608	1	FALSE	fumA	28	1.03571	0.594637	1.80665	1	0.0506261	1	FALSE	FALSE
fumB	b4122	222	237	0.936709	0.776472	1.12968	-0.0943274	1	FALSE	fumB	215	1.03256	0.852108	1.25141	0.774136	0.046223	1	FALSE	FALSE
fumC	b1611	68	125	0.544	0.398782	0.736671	-0.878321	0.00439732	TRUE	fumC	74	0.918919	0.651266	1.29485	0.674935	-0.121991	1	FALSE	TRUE
fur	b0683	84	79	1.06329	0.772687	1.4644	0.0885367	1	FALSE	fur	69	1.21739	0.874826	1.69896	0.257634	0.283793	1	FALSE	FALSE
fusA	b3340	1	2	0.5	0.00847498	9.60453	-1	1	FALSE	fusA	0.05	Inf	0.025641	Inf	1	4.32193	1	FALSE	FALSE
fxsA	b4140	1092	834	1.30935	1.1954	1.43457	0.388854	9.4e-07	TRUE	fxsA	882	1.2381	1.13193	1.35451	2.5e-06	0.308122	0.000584701	TRUE	FALSE
gabD	b2661	137	167	0.820359	0.649631	1.03452	-0.285672	1	FALSE	gabD	126	1.0873	0.847388	1.39609	0.537562	0.120752	1	FALSE	FALSE
gabP	b2663	949	1067	0.88941	0.814071	0.971608	-0.16908	0.339733	FALSE	gabP	931	1.01933	0.930234	1.11699	0.695013	0.0276269	1	FALSE	FALSE
gabT	b2662	109	182	0.598901	0.467938	0.763516	-0.73961	0.00225634	TRUE	gabT	168	0.64881	0.505076	0.830584	0.000470956	-0.624133	0.052869	FALSE	TRUE
gadA	b3517	178	189	0.941799	0.76311	1.16193	-0.086509	1	FALSE	gadA	214	0.831776	0.677933	1.01952	0.0769662	-0.265734	1	FALSE	FALSE
gadB	b1493	49	37	1.32432	0.846643	2.0875	0.405256	1	FALSE	gadB	30	1.63333	1.01634	2.66506	0.0421654	0.707819	1	FALSE	FALSE
gadC	b1492	91	141	0.64539	0.490312	0.845952	-0.631757	0.0673468	FALSE	gadC	91	1	0.739542	1.35219	1	0	1	FALSE	FALSE
gadE	b3512	646	450	1.43556	1.27081	1.62277	0.521609	7.5e-07	TRUE	gadE	662	0.975831	0.874227	1.0892	0.67834	-0.0352971	1	FALSE	FALSE
gadW	b3515	2115	1601	1.32105	1.23741	1.41055	0.401684	1.59e-14	TRUE	gadW	1893	1.11727	1.0496	1.18938	0.000480064	0.159983	0.0535799	FALSE	FALSE
gadX	b3516	1617	1201	1.34638	1.24874	1.45196	0.429084	1.98e-12	TRUE	gadX	1601	1.00999	0.941974	1.08293	0.791459	0.0143464	1	FALSE	FALSE
gadY	b4452	5064	3329	1.52118	1.4558	1.58965	0.605189	3.98e-77	TRUE	gadY	5245	0.965491	0.928737	1.00369	0.0762537	-0.0506654	1	FALSE	TRUE
galE	b0759	71	83	0.855422	0.614208	1.18869	-0.225292	1	FALSE	galE	76	0.934211	0.666356	1.30839	0.741592	-0.0981804	1	FALSE	FALSE
galK	b0757	58	83	0.698795	0.490836	0.989118	-0.517058	1	FALSE	galK	81	0.716049	0.502107	1.01559	0.0616493	-0.481869	1	FALSE	FALSE
galM	b0756	59	62	0.951613	0.654813	1.38166	-0.0715533	1	FALSE	galM	48	1.22917	0.825518	1.83829	0.333705	0.297681	1	FALSE	FALSE
galP	b2943	331	451	0.733925	0.634924	0.847668	-0.446296	0.00206418	TRUE	galP	411	0.805353	0.694705	0.933064	0.00370073	-0.312307	0.286396	FALSE	TRUE
galR	b2837	200	194	1.03093	0.841903	1.2626	0.0439433	1	FALSE	galR	190	1.05263	0.858724	1.29068	0.648638	0.0740006	1	FALSE	FALSE
galS	b2151	77	137	0.562044	0.419492	0.748397	-0.831246	0.00439732	TRUE	galS	124	0.620968	0.461067	0.83185	0.00112338	-0.68741	0.110667	FALSE	TRUE
galT	b0758	78	91	0.857143	0.625199	1.17277	-0.222392	1	FALSE	galT	45	1.73333	1.18599	2.56037	0.00373145	0.793549	0.28762	FALSE	FALSE
galU	b1236	77	48	1.60417	1.10443	2.35074	0.681824	0.416431	FALSE	galU	49	1.57143	1.08432	2.29647	0.0158182	0.652077	0.886578	FALSE	FALSE
gapA	b1779	3	3	1	0.133938	7.46616	0	1	FALSE	gapA	6	0.5	0.0809112	2.34118	0.507812	-1	1	FALSE	FALSE
garD	b3128	295	253	1.16601	0.982389	1.38475	0.221578	1	FALSE	garD	272	1.08456	0.916681	1.28356	0.355542	0.117108	1	FALSE	FALSE
garK	b3124	110	115	0.956522	0.729737	1.25325	-0.0641303	1	FALSE	garK	100	1.1	0.831365	1.45687	0.534662	0.137504	1	FALSE	FALSE
garL	b3126	300	344	0.872093	0.744496	1.02111	-0.197446	1	FALSE	garL	293	1.02389	0.868724	1.20687	0.805405	0.0340618	1	FALSE	FALSE
garP	b3127	438	361	1.2133	1.05308	1.39858	0.278932	0.27976	FALSE	garP	441	0.993197	0.868195	1.13618	0.946222	-0.00984779	1	FALSE	FALSE
garR	b3125	282	313	0.900958	0.764303	1.06166	-0.150467	1	FALSE	garR	247	1.1417	0.959009	1.3599	0.139264	0.191184	1	FALSE	FALSE
gatA	b2094	50	47	1.06383	0.699963	1.61922	0.0892673	1	FALSE	gatA	38	1.31579	0.845799	2.06198	0.240793	0.395929	1	FALSE	FALSE
gatB	b2093	16	14	1.14286	0.522662	2.52836	0.192645	1	FALSE	gatB	25	0.64	0.31928	1.24695	0.211024	-0.643856	1	FALSE	FALSE
gatC	b2092	44	53	0.830189	0.543704	1.26203	-0.268489	1	FALSE	gatC	41	1.07317	0.685201	1.68406	0.828423	0.10188	1	FALSE	FALSE
gatD	b2091	90	99	0.909091	0.675647	1.22185	-0.137504	1	FALSE	gatD	70	1.28571	0.930348	1.78306	0.132823	0.36257	1	FALSE	FALSE
gatY	b2096	65	59	1.10169	0.762465	1.59465	0.139725	1	FALSE	gatY	67	0.970149	0.678931	1.38557	0.930684	-0.0437214	1	FALSE	FALSE
gatZ	b2095	64	73	0.876712	0.616796	1.24348	-0.189825	1	FALSE	gatZ	50	1.28	0.870406	1.89169	0.22323	0.356144	1	FALSE	FALSE
gcd	b0124	198	222	0.891892	0.732639	1.08514	-0.165059	1	FALSE	gcd	191	1.03665	0.845454	1.27133	0.761012	0.0519278	1	FALSE	FALSE
gcl	b0507	240	303	0.792079	0.665866	0.941374	-0.336283	0.29893	FALSE	gcl	258	0.930233	0.777015	1.11333	0.446219	-0.104337	1	FALSE	FALSE
gcvA	b2808	88	44	2	1.37752	2.94124	1	0.012062	TRUE	gcvA	85	1.03529	0.759636	1.4116	0.879199	0.0500407	1	FALSE	TRUE
gcvB	b4443	12	9	1.33333	0.515625	3.58302	0.415037	1	FALSE	gcvB	12	1	0.410918	2.43357	1	0	1	FALSE	FALSE
gcvH	b2904	303	385	0.787013	0.674788	0.917243	-0.345541	0.0976602	FALSE	gcvH	293	1.03413	0.877786	1.21846	0.712419	0.0484171	1	FALSE	FALSE
gcvP	b2903	227	280	0.810714	0.677504	0.96928	-0.302735	0.627902	FALSE	gcvP	234	0.970085	0.804603	1.16944	0.779937	-0.0438162	1	FALSE	FALSE
gcvR	b2479	55	25	2.2	1.34803	3.6844	1.1375	0.0584102	FALSE	gcvR	28	1.96429	1.2247	3.2161	0.00403921	0.974005	0.304653	FALSE	FALSE
gcvT	b2905	162	185	0.875676	0.704753	1.08717	-0.191531	1	FALSE	gcvT	153	1.05882	0.843643	1.3294	0.652239	0.0824622	1	FALSE	FALSE
gdhA	b1761	86	122	0.704918	0.528584	0.936582	-0.504473	0.491102	FALSE	gdhA	100	0.86	0.637034	1.15894	0.340507	-0.217591	1	FALSE	FALSE
gfcA	b0987	266	283	0.939929	0.792059	1.11515	-0.0893758	1	FALSE	gfcA	281	0.946619	0.797466	1.12344	0.549481	-0.0791439	1	FALSE	FALSE
gfcB	b0986	697	806	0.864764	0.780269	0.958224	-0.209621	0.218854	FALSE	gfcB	663	1.05128	0.943878	1.17099	0.370879	0.0721498	1	FALSE	FALSE
gfcC	b0985	154	207	0.743961	0.599937	0.92095	-0.4267	0.246416	FALSE	gfcC	173	0.890173	0.71173	1.11252	0.319542	-0.167842	1	FALSE	FALSE
gfcD	b0984	89	121	0.735537	0.553026	0.975135	-0.44313	0.868676	FALSE	gfcD	108	0.824074	0.615352	1.10122	0.199564	-0.279154	1	FALSE	FALSE
gfcE	b0983	52	69	0.753623	0.515472	1.09593	-0.408085	1	FALSE	gfcE	70	0.742857	0.508666	1.07884	0.123427	-0.428843	1	FALSE	FALSE
ggt	b3447	608	535	1.13645	1.01012	1.27886	0.184532	0.883599	FALSE	ggt	614	0.990228	0.883725	1.10955	0.886272	-0.0141673	1	FALSE	FALSE
ghrA	b1033	49	60	0.816667	0.548269	1.21129	-0.292181	1	FALSE	ghrA	51	0.960784	0.635709	1.45076	0.920411	-0.0577155	1	FALSE	FALSE
ghrB	b3553	303	305	0.993443	0.844612	1.16847	-0.00949145	1	FALSE	ghrB	302	1.00331	0.852667	1.18058	1	0.00476924	1	FALSE	FALSE
glcA	b2975	949	1059	0.896128	0.820093	0.979107	-0.158223	0.490536	FALSE	glcA	1041	0.911623	0.833975	0.996409	0.0413306	-0.13349	1	FALSE	FALSE
glcB	b2976	343	329	1.04255	0.89359	1.2165	0.060121	1	FALSE	glcB	332	1.03313	0.885824	1.20506	0.700341	0.0470253	1	FALSE	FALSE
glcC	b2980	286	303	0.943894	0.800235	1.11312	-0.0833026	1	FALSE	glcC	288	0.993056	0.840207	1.17368	0.966711	-0.0100537	1	FALSE	FALSE
glcD	b2979	307	390	0.787179	0.67562	0.916511	-0.345235	0.0935943	FALSE	glcD	302	1.01656	0.86441	1.19555	0.871253	0.0236901	1	FALSE	FALSE
glcE	b4468	101	123	0.821138	0.624789	1.07713	-0.284303	1	FALSE	glcE	95	1.06316	0.795402	1.42201	0.721085	0.0883559	1	FALSE	FALSE
glcF	b4467	136	175	0.777143	0.616528	0.977901	-0.363748	0.845806	FALSE	glcF	143	0.951049	0.746476	1.21122	0.719508	-0.0724085	1	FALSE	FALSE
glcG	b2977	61	91	0.67033	0.476519	0.937329	-0.577057	0.573111	FALSE	glcG	121	0.504132	0.364332	0.691359	1.03e-05	-0.988126	0.00202612	TRUE	FALSE
gldA	b3945	360	367	0.980926	0.845825	1.13755	-0.0277832	1	FALSE	gldA	407	0.884521	0.765433	1.0218	0.096657	-0.177032	1	FALSE	FALSE
glf	b2036	19	19	1	0.501026	1.9959	0	1	FALSE	glf	13	1.46154	0.684776	3.21969	0.377086	0.547488	1	FALSE	FALSE
glgA	b3429	351	326	1.07669	0.923361	1.25575	0.106599	1	FALSE	glgA	408	0.860294	0.74376	0.994684	0.042015	-0.217098	1	FALSE	FALSE
glgB	b3432	414	397	1.04282	0.906488	1.19978	0.0604918	1	FALSE	glgB	442	0.936652	0.817155	1.07346	0.356097	-0.0944156	1	FALSE	FALSE
glgC	b3430	313	348	0.899425	0.769588	1.05082	-0.152925	1	FALSE	glgC	335	0.934328	0.798337	1.09325	0.409415	-0.0979984	1	FALSE	FALSE
glgP	b3428	228	223	1.02242	0.846333	1.23527	0.0319901	1	FALSE	glgP	214	1.06542	0.880209	1.28999	0.536394	0.091423	1	FALSE	FALSE
glgS	b3049	1676	1948	0.86037	0.805502	0.9189	-0.216972	0.000772172	TRUE	glgS	1574	1.0648	0.993419	1.14136	0.0764353	0.0905866	1	FALSE	TRUE
glgX	b3431	392	407	0.963145	0.836257	1.10918	-0.0541751	1	FALSE	glgX	415	0.944578	0.820675	1.08703	0.438692	-0.0822577	1	FALSE	FALSE
glk	b2388	45	60	0.75	0.497951	1.12249	-0.415037	1	FALSE	glk	52	0.865385	0.567466	1.31519	0.54261	-0.208587	1	FALSE	FALSE
glmM	b3176	38	18	2.11111	1.17563	3.92964	1.078	0.377675	FALSE	glmM	22	1.72727	0.995886	3.06602	0.0518939	0.788496	1	FALSE	FALSE
glmS	b3729	1	3	0.333333	0.00634952	4.15144	-1.58496	1	FALSE	glmS	6	0.166667	0.00362338	1.37374	0.125	-2.58496	1	FALSE	FALSE
glmU	b3730	62	16	3.875	2.20893	7.19423	1.9542	2.56e-05	TRUE	glmU	28	2.21429	1.39583	3.59412	0.000437922	1.14684	0.0500333	FALSE	FALSE
glmY	b4441	0.05	0.05	NA	0	Inf	0	1	FALSE	glmY	0.05	NA	0	Inf	1	0	1	FALSE	FALSE
glmZ	b4456	445	692	0.643064	0.569574	0.725449	-0.636967	8.61e-11	TRUE	glmZ	559	0.796064	0.701277	0.903246	0.000357345	-0.329043	0.042072	TRUE	TRUE
glnA	b3870	224	75	2.98667	2.28979	3.93305	1.57854	1e-15	TRUE	glnA	98	2.28571	1.7949	2.92861	1.7e-12	1.19265	1.1e-09	TRUE	TRUE
glnB	b2553	90	83	1.08434	0.795683	1.47923	0.116814	1	FALSE	glnB	103	0.873786	0.651125	1.1708	0.387763	-0.194647	1	FALSE	FALSE
glnD	b0167	70	45	1.55556	1.05463	2.31516	0.63743	0.720431	FALSE	glnD	44	1.59091	1.07585	2.37521	0.0188107	0.669851	1	FALSE	FALSE
glnE	b3053	139	141	0.985816	0.774271	1.25502	-0.0206103	1	FALSE	glnE	139	1	0.784758	1.27428	1	0	1	FALSE	FALSE
glnG	b3868	157	207	0.758454	0.612404	0.937818	-0.398866	0.367051	FALSE	glnG	170	0.923529	0.73864	1.1541	0.507006	-0.11477	1	FALSE	FALSE
glnH	b0811	20	38	0.526316	0.290158	0.927515	-0.925999	0.720431	FALSE	glnH	15	1.33333	0.648889	2.799	0.49956	0.415037	1	FALSE	FALSE
glnK	b0450	85	70	1.21429	0.874552	1.6907	0.280108	1	FALSE	glnK	66	1.28788	0.922767	1.80421	0.142718	0.364997	1	FALSE	FALSE
glnL	b3869	194	161	1.20497	0.972696	1.49437	0.268996	1	FALSE	glnL	190	1.02105	0.831589	1.25382	0.878351	0.0300572	1	FALSE	FALSE
glnP	b0810	115	177	0.649718	0.509237	0.826269	-0.622115	0.0222875	TRUE	glnP	102	1.12745	0.856072	1.48664	0.415355	0.173065	1	FALSE	TRUE
glnQ	b0809	73	128	0.570312	0.421828	0.766128	-0.810175	0.00992557	TRUE	glnQ	77	0.948052	0.678755	1.32315	0.806596	-0.076962	1	FALSE	TRUE
glnS	b0680	0.05	2	0	0	5.32456	-5.32193	1	FALSE	glnS	1	0	0	39	1	-4.32193	1	FALSE	FALSE
glnU	b0670	0.05	0.05	NA	0	Inf	0	1	FALSE	glnU	0.05	NA	0	Inf	1	0	1	FALSE	FALSE
glnV	b0665	0.05	0.05	NA	0	Inf	0	1	FALSE	glnV	0.05	NA	0	Inf	1	0	1	FALSE	FALSE
glnW	b0668	0.05	0.05	NA	0	Inf	0	1	FALSE	glnW	0.05	NA	0	Inf	1	0	1	FALSE	FALSE
glnX	b0664	0.05	0.05	NA	0	Inf	0	1	FALSE	glnX	0.05	NA	0	Inf	1	0	1	FALSE	FALSE
gloA	b1651	79	52	1.51923	1.05721	2.19933	0.603341	0.676639	FALSE	gloA	39	2.02564	1.36362	3.05391	0.00029274	1.01838	0.0357746	TRUE	FALSE
gloB	b0212	73	84	0.869048	0.626263	1.20357	-0.202493	1	FALSE	gloB	48	1.52083	1.04232	2.23699	0.0287032	0.604862	1	FALSE	FALSE
glpA	b2241	101	146	0.691781	0.531384	0.897647	-0.531613	0.20839	FALSE	glpA	113	0.893805	0.676566	1.17946	0.452162	-0.161967	1	FALSE	FALSE
glpB	b2242	39	70	0.557143	0.366601	0.835798	-0.843881	0.167163	FALSE	glpB	46	0.847826	0.538864	1.3279	0.515426	-0.23816	1	FALSE	FALSE
glpC	b2243	131	148	0.885135	0.694281	1.1274	-0.17603	1	FALSE	glpC	162	0.808642	0.637339	1.0244	0.0794899	-0.306427	1	FALSE	FALSE
glpD	b3426	242	174	1.3908	1.13989	1.69982	0.47592	0.0559458	FALSE	glpD	163	1.48466	1.21222	1.82214	0.000101413	0.570135	0.0148343	TRUE	FALSE
glpE	b3425	271	239	1.13389	0.94935	1.355	0.181282	1	FALSE	glpE	295	0.918644	0.776085	1.08705	0.333668	-0.122422	1	FALSE	FALSE
glpF	b3927	370	440	0.840909	0.730342	0.967792	-0.249978	0.498847	FALSE	glpF	455	0.813187	0.707003	0.934838	0.00342531	-0.298341	0.270193	FALSE	FALSE
glpG	b3424	396	390	1.01538	0.880649	1.17078	0.0220263	1	FALSE	glpG	322	1.22981	1.05892	1.42913	0.00640344	0.29844	0.440004	FALSE	FALSE
glpK	b3926	369	342	1.07895	0.928806	1.25363	0.109624	1	FALSE	glpK	393	0.938931	0.812357	1.08504	0.404747	-0.0909085	1	FALSE	FALSE
glpQ	b2239	90	109	0.825688	0.617526	1.1017	-0.276331	1	FALSE	glpQ	90	1	0.73826	1.35454	1	0	1	FALSE	FALSE
glpR	b3423	442	440	1.00455	0.878331	1.14891	0.00654285	1	FALSE	glpR	408	1.08333	0.94479	1.24243	0.257667	0.115477	1	FALSE	FALSE
glpT	b2240	59	84	0.702381	0.494746	0.99157	-0.509674	1	FALSE	glpT	82	0.719512	0.505971	1.01777	0.0635372	-0.474909	1	FALSE	FALSE
glpX	b3925	192	208	0.923077	0.754681	1.12858	-0.115477	1	FALSE	glpX	262	0.732824	0.605124	0.88619	0.00117857	-0.448461	0.115222	FALSE	FALSE
glrK	b2556	63	80	0.7875	0.556906	1.1094	-0.344648	1	FALSE	glrK	71	0.887324	0.621856	1.26359	0.545534	-0.172467	1	FALSE	FALSE
glrR	b2554	139	161	0.863354	0.68307	1.09008	-0.211976	1	FALSE	glrR	148	0.939189	0.739688	1.19194	0.636843	-0.0905123	1	FALSE	FALSE
glsA	b0485	226	259	0.872587	0.726752	1.04707	-0.196629	1	FALSE	glsA	211	1.07109	0.883903	1.29834	0.503087	0.0990798	1	FALSE	FALSE
glsB	b1524	88	96	0.916667	0.67852	1.23712	-0.125531	1	FALSE	glsB	71	1.23944	0.89633	1.71904	0.20434	0.309684	1	FALSE	FALSE
gltA	b0720	113	114	0.991228	0.757328	1.29726	-0.0127111	1	FALSE	gltA	111	1.01802	0.776446	1.33498	0.946749	0.0257631	1	FALSE	FALSE
gltB	b3212	180	198	0.909091	0.738764	1.1181	-0.137504	1	FALSE	gltB	191	0.942408	0.764499	1.16133	0.603699	-0.0855757	1	FALSE	FALSE
gltD	b3213	361	322	1.12112	0.962043	1.30694	0.164938	1	FALSE	gltD	372	0.97043	0.837272	1.12467	0.711888	-0.0433038	1	FALSE	FALSE
gltF	b3214	1090	1130	0.964602	0.88677	1.04923	-0.0519946	1	FALSE	gltF	1177	0.926083	0.852058	1.00647	0.0708592	-0.110786	1	FALSE	FALSE
gltI	b0655	54	66	0.818182	0.560237	1.19036	-0.289507	1	FALSE	gltI	63	0.857143	0.584687	1.25281	0.459691	-0.222392	1	FALSE	FALSE
gltJ	b0654	86	79	1.08861	0.792692	1.49668	0.122484	1	FALSE	gltJ	76	1.13158	0.821427	1.56147	0.479615	0.178337	1	FALSE	FALSE
gltK	b0653	68	98	0.693878	0.501605	0.955101	-0.527247	0.708374	FALSE	gltK	102	0.666667	0.483133	0.914972	0.0111558	-0.584963	0.693729	FALSE	FALSE
gltL	b0652	62	85	0.729412	0.517119	1.02388	-0.455195	1	FALSE	gltL	57	1.08772	0.746795	1.58681	0.714026	0.121306	1	FALSE	FALSE
gltP	b4077	387	385	1.00519	0.870663	1.16053	0.00747512	1	FALSE	gltP	387	1	0.866322	1.15431	1	0	1	FALSE	FALSE
gltS	b3653	372	378	0.984127	0.850572	1.1386	-0.0230836	1	FALSE	gltS	355	1.04789	0.903616	1.21535	0.552938	0.0674836	1	FALSE	FALSE
gltT	b3969	0.05	0.05	NA	0	Inf	0	1	FALSE	gltT	0.05	NA	0	Inf	1	0	1	FALSE	FALSE
gltU	b3757	0.05	0.05	NA	0	Inf	0	1	FALSE	gltU	0.05	NA	0	Inf	1	0	1	FALSE	FALSE
gltV	b4008	0.05	0.05	NA	0	Inf	0	1	FALSE	gltV	0.05	NA	0	Inf	1	0	1	FALSE	FALSE
gltW	b2590	0.05	0.05	NA	0	Inf	0	1	FALSE	gltW	0.05	NA	0	Inf	1	0	1	FALSE	FALSE
gltX	b2400	0.05	1	0	0	39	-4.32193	1	FALSE	gltX	0.05	NA	0	Inf	1	0	1	FALSE	FALSE
gluQ	b0144	212	242	0.876033	0.725066	1.05779	-0.190943	1	FALSE	gluQ	254	0.834646	0.692224	1.00556	0.0574101	-0.260764	1	FALSE	FALSE
glxK	b0514	193	253	0.762846	0.629228	0.923656	-0.390537	0.213287	FALSE	glxK	241	0.80083	0.659235	0.971792	0.023955	-0.320432	1	FALSE	FALSE
glxR	b0509	715	808	0.884901	0.799062	0.979803	-0.176412	0.573111	FALSE	glxR	740	0.966216	0.870617	1.07226	0.529241	-0.049582	1	FALSE	FALSE
glyA	b2551	131	44	2.97727	2.10115	4.29051	1.57399	9.09e-09	TRUE	glyA	67	1.95522	1.4458	2.66532	6.35e-06	0.967334	0.00132488	TRUE	TRUE
glyQ	b3560	3	3	1	0.133938	7.46616	0	1	FALSE	glyQ	2	1.5	0.171828	17.9592	1	0.584963	1	FALSE	FALSE
glyS	b3559	1	5	0.2	0.00422855	1.78734	-2.32193	1	FALSE	glyS	0.05	Inf	0.025641	Inf	1	4.32193	1	FALSE	FALSE
glyT	b3978	0.05	0.05	NA	0	Inf	0	1	FALSE	glyT	0.05	NA	0	Inf	1	0	1	FALSE	FALSE
glyU	b2864	0.05	0.05	NA	0	Inf	0	1	FALSE	glyU	0.05	NA	0	Inf	1	0	1	FALSE	FALSE
glyV	b4163	0.05	0.05	NA	0	Inf	0	1	FALSE	glyV	0.05	NA	0	Inf	1	0	1	FALSE	FALSE
glyW	b1911	0.05	0.05	NA	0	Inf	0	1	FALSE	glyW	0.05	NA	0	Inf	1	0	1	FALSE	FALSE
glyX	b4164	0.05	0.05	NA	0	Inf	0	1	FALSE	glyX	0.05	NA	0	Inf	1	0	1	FALSE	FALSE
glyY	b4165	0.05	0.05	NA	0	Inf	0	1	FALSE	glyY	0.05	NA	0	Inf	1	0	1	FALSE	FALSE
gmd	b2053	63	74	0.851351	0.598574	1.20769	-0.232173	1	FALSE	gmd	50	1.26	0.855476	1.86451	0.258862	0.333424	1	FALSE	FALSE
gmhA	b0222	51	58	0.87931	0.591536	1.30358	-0.185556	1	FALSE	gmhA	90	0.566667	0.393801	0.807698	0.00129031	-0.819428	0.123337	FALSE	FALSE
gmhB	b0200	26	18	1.44444	0.762103	2.7968	0.530515	1	FALSE	gmhB	16	1.625	0.839478	3.24231	0.164149	0.70044	1	FALSE	FALSE
gmk	b3648	0.05	3	0	0	2.41995	-5.90689	1	FALSE	gmk	0.05	NA	0	Inf	1	0	1	FALSE	FALSE
gmr	b1285	68	92	0.73913	0.53214	1.0223	-0.436099	1	FALSE	gmr	72	0.944444	0.667907	1.33426	0.799956	-0.0824622	1	FALSE	FALSE
gnd	b2029	36	18	2	1.10639	3.74114	1	0.604533	FALSE	gnd	28	1.28571	0.762919	2.18741	0.381733	0.36257	1	FALSE	FALSE
gnsA	b4517	31	101	0.306931	0.198302	0.46302	-1.70402	1.74e-07	TRUE	gnsA	63	0.492063	0.309325	0.767987	0.00126139	-1.02308	0.121172	FALSE	FALSE
gnsB	b1550	0.05	0.05	NA	0	Inf	0	1	FALSE	gnsB	0.05	NA	0	Inf	1	0	1	FALSE	FALSE
gntK	b3437	312	243	1.28395	1.08224	1.52469	0.36059	0.167163	FALSE	gntK	376	0.829787	0.711832	0.966749	0.0162504	-0.269187	0.905139	FALSE	FALSE
gntP	b4321	232	261	0.888889	0.74157	1.06495	-0.169925	1	FALSE	gntP	205	1.13171	0.933806	1.37236	0.213545	0.178501	1	FALSE	FALSE
gntR	b3438	272	267	1.01873	0.857271	1.21068	0.0267669	1	FALSE	gntR	270	1.00741	0.848147	1.19661	0.965744	0.0106472	1	FALSE	FALSE
gntT	b3415	639	595	1.07395	0.958976	1.20285	0.102926	1	FALSE	gntT	587	1.08859	0.971663	1.21975	0.14521	0.122455	1	FALSE	FALSE
gntU	b4476	377	366	1.03005	0.889691	1.19266	0.0427209	1	FALSE	gntU	354	1.06497	0.918718	1.23472	0.415835	0.0908152	1	FALSE	FALSE
gntX	b3413	654	710	0.921127	0.827025	1.02581	-0.118528	1	FALSE	gntX	668	0.979042	0.877627	1.09214	0.7207	-0.0305575	1	FALSE	FALSE
gor	b3500	81	37	2.18919	1.4665	3.32326	1.1304	0.00539943	TRUE	gor	121	0.669421	0.498878	0.894287	0.00593194	-0.579013	0.412004	FALSE	TRUE
gph	b3385	477	450	1.06	0.929935	1.20841	0.0840643	1	FALSE	gph	442	1.07919	0.9462	1.23107	0.26204	0.109943	1	FALSE	FALSE
gpmA	b0755	68	86	0.790698	0.566659	1.09956	-0.338802	1	FALSE	gpmA	80	0.85	0.606003	1.18932	0.365944	-0.234465	1	FALSE	FALSE
gpmM	b3612	284	266	1.06767	0.900052	1.26681	0.0944647	1	FALSE	gpmM	285	0.996491	0.842489	1.17863	1	-0.00507099	1	FALSE	FALSE
gpp	b3779	478	306	1.56209	1.35045	1.80907	0.643479	1.97e-07	TRUE	gpp	380	1.25789	1.09706	1.4431	0.000917266	0.331011	0.0948647	FALSE	TRUE
gpr	b3001	238	271	0.878229	0.734765	1.04915	-0.187331	1	FALSE	gpr	235	1.01277	0.842153	1.21801	0.926743	0.0183008	1	FALSE	FALSE
gpsA	b3608	4	6	0.666667	0.138372	2.81129	-0.584963	1	FALSE	gpsA	49	0.0816327	0.0213942	0.222655	7.05e-11	-3.61471	3.55e-08	TRUE	FALSE
gpt	b0238	97	111	0.873874	0.658536	1.15799	-0.194503	1	FALSE	gpt	134	0.723881	0.551588	0.947079	0.0176635	-0.466176	0.954003	FALSE	FALSE
grcA	b2579	76	117	0.649573	0.480116	0.874426	-0.622437	0.167597	FALSE	grcA	101	0.752475	0.551282	1.02343	0.0709382	-0.410284	1	FALSE	FALSE
greA	b3181	330	347	0.951009	0.815473	1.1089	-0.0724696	1	FALSE	greA	320	1.03125	0.881572	1.20646	0.724111	0.0443941	1	FALSE	FALSE
greB	b3406	469	361	1.29917	1.13015	1.49443	0.377589	0.0144203	TRUE	greB	402	1.16667	1.01897	1.33625	0.0252744	0.222392	1	FALSE	FALSE
groL	b4143	12	13	0.923077	0.38498	2.19431	-0.115477	1	FALSE	groL	9	1.33333	0.515625	3.58302	0.663624	0.415037	1	FALSE	FALSE
groS	b4142	0.05	0.05	NA	0	Inf	0	1	FALSE	groS	0.05	NA	0	Inf	1	0	1	FALSE	FALSE
grpE	b2614	2	4	0.5	0.045229	3.48877	-1	1	FALSE	grpE	0.05	Inf	0.187809	Inf	0.5	5.32193	1	FALSE	FALSE
grxA	b0849	52	49	1.06122	0.704401	1.60095	0.0857299	1	FALSE	grxA	79	0.658228	0.454684	0.945887	0.0227433	-0.603341	1	FALSE	FALSE
grxB	b1064	9	23	0.391304	0.159362	0.877832	-1.35364	0.610406	FALSE	grxB	7	1.28571	0.42608	4.06242	0.803619	0.36257	1	FALSE	FALSE
grxC	b3610	217	27	8.03704	5.37331	12.4769	3.00666	4.51e-35	TRUE	grxC	265	0.818868	0.681179	0.983537	0.0321837	-0.288297	1	FALSE	TRUE
grxD	b1654	36	45	0.8	0.501406	1.26816	-0.321928	1	FALSE	grxD	48	0.75	0.472925	1.17983	0.229864	-0.415037	1	FALSE	FALSE
gshA	b2688	119	124	0.959677	0.739933	1.24423	-0.0593785	1	FALSE	gshA	111	1.07207	0.820754	1.40126	0.644488	0.100402	1	FALSE	FALSE
gshB	b2947	134	102	1.31373	1.00787	1.71672	0.393664	1	FALSE	gshB	153	0.875817	0.689309	1.11169	0.287988	-0.191299	1	FALSE	FALSE
gsiA	b0829	134	162	0.82716	0.652984	1.04636	-0.273761	1	FALSE	gsiA	112	1.19643	0.923944	1.55171	0.180483	0.258734	1	FALSE	FALSE
gsiB	b0830	86	97	0.886598	0.655395	1.19764	-0.173648	1	FALSE	gsiB	86	1	0.732928	1.36439	1	0	1	FALSE	FALSE
gsiC	b0831	67	59	1.13559	0.788291	1.63963	0.183446	1	FALSE	gsiC	60	1.11667	0.776349	1.60931	0.594615	0.159199	1	FALSE	FALSE
gsiD	b0832	149	184	0.809783	0.648037	1.01054	-0.304393	1	FALSE	gsiD	149	1	0.791471	1.26347	1	0	1	FALSE	FALSE
gsk	b0477	101	140	0.721429	0.552935	0.938479	-0.471072	0.472027	FALSE	gsk	119	0.848739	0.644513	1.11587	0.251682	-0.236606	1	FALSE	FALSE
gspA	b3323	2427	2263	1.07247	1.01235	1.13619	0.100938	0.548411	FALSE	gspA	2409	1.00747	0.95186	1.06634	0.806879	0.0107397	1	FALSE	FALSE
gspB	b3322	1699	1570	1.08217	1.00981	1.15976	0.113921	0.726477	FALSE	gspB	1560	1.0891	1.01616	1.16734	0.0156217	0.12314	0.88068	FALSE	FALSE
gspC	b3324	1767	1447	1.22115	1.13852	1.30993	0.288237	3.49e-06	TRUE	gspC	1802	0.980577	0.917778	1.04766	0.569279	-0.028297	1	FALSE	FALSE
gspD	b3325	896	866	1.03464	0.941328	1.13725	0.0491317	1	FALSE	gspD	856	1.04673	0.952061	1.15087	0.351471	0.0658879	1	FALSE	FALSE
gspE	b3326	934	949	0.984194	0.898217	1.07838	-0.0229855	1	FALSE	gspE	938	0.995736	0.908512	1.09133	0.944723	-0.00616537	1	FALSE	FALSE
gspF	b3327	573	557	1.02873	0.91388	1.15806	0.0408578	1	FALSE	gspF	550	1.04182	0.925164	1.17327	0.511522	0.0591035	1	FALSE	FALSE
gspG	b3328	674	495	1.36162	1.21066	1.53222	0.44532	3.02e-05	TRUE	gspG	661	1.01967	0.914568	1.13688	0.742602	0.0280983	1	FALSE	FALSE
gspH	b3329	553	508	1.08858	0.963298	1.23036	0.122451	1	FALSE	gspH	564	0.980496	0.870396	1.10448	0.764797	-0.0284157	1	FALSE	FALSE
gspI	b3330	902	811	1.11221	1.01044	1.22437	0.153426	0.817477	FALSE	gspI	738	1.22222	1.10769	1.34893	5.62e-05	0.289507	0.00882621	TRUE	FALSE
gspJ	b3331	457	508	0.899606	0.791075	1.0228	-0.152634	1	FALSE	gspJ	496	0.921371	0.80963	1.04835	0.218324	-0.118146	1	FALSE	FALSE
gspK	b3332	1174	1097	1.07019	0.984796	1.16306	0.0978689	1	FALSE	gspK	1108	1.05957	0.975225	1.15126	0.173602	0.0834745	1	FALSE	FALSE
gspL	b3333	1196	1099	1.08826	1.00185	1.18222	0.122026	1	FALSE	gspL	1081	1.10638	1.01817	1.20235	0.0168736	0.145851	0.929539	FALSE	FALSE
gspM	b3334	819	839	0.976162	0.885478	1.0761	-0.0348074	1	FALSE	gspM	853	0.960141	0.871285	1.05801	0.419651	-0.0586823	1	FALSE	FALSE
gspO	b3335	534	513	1.04094	0.920414	1.17733	0.0578809	1	FALSE	gspO	487	1.09651	0.967966	1.24235	0.149942	0.132918	1	FALSE	FALSE
gss	b2988	416	385	1.08052	0.938396	1.24441	0.111725	1	FALSE	gss	408	1.01961	0.887308	1.17169	0.80736	0.0280144	1	FALSE	FALSE
gstA	b1635	55	102	0.539216	0.381205	0.755653	-0.891066	0.0155295	TRUE	gstA	84	0.654762	0.45736	0.930814	0.0172364	-0.610958	0.943571	FALSE	TRUE
gstB	b0838	94	128	0.734375	0.556637	0.965913	-0.445411	0.759065	FALSE	gstB	88	1.06818	0.790144	1.4452	0.711027	0.0951572	1	FALSE	FALSE
gtrA	b2350	200	335	0.597015	0.498566	0.713415	-0.744161	1.18e-06	TRUE	gtrA	314	0.636943	0.530754	0.762941	5.62e-07	-0.650765	0.000149682	TRUE	FALSE
gtrB	b2351	99	114	0.868421	0.656637	1.14686	-0.203533	1	FALSE	gtrB	168	0.589286	0.454971	0.759868	2.87e-05	-0.762961	0.00491056	TRUE	FALSE
gtrS	b2352	16	19	0.842105	0.40503	1.72883	-0.247928	1	FALSE	gtrS	25	0.64	0.31928	1.24695	0.211024	-0.643856	1	FALSE	FALSE
guaA	b2507	4	2	2	0.286634	22.1097	1	1	FALSE	guaA	4	1	0.186258	5.36891	1	0	1	FALSE	FALSE
guaB	b2508	28	10	2.8	1.32014	6.46081	1.48543	0.211219	FALSE	guaB	26	1.07692	0.608661	1.9118	0.891923	0.106915	1	FALSE	FALSE
guaC	b0104	321	408	0.786765	0.677603	0.912893	-0.345996	0.0760625	FALSE	guaC	323	0.993808	0.848898	1.16343	0.968571	-0.00896087	1	FALSE	FALSE
guaD	b2883	300	311	0.96463	0.820388	1.1341	-0.0519521	1	FALSE	guaD	275	1.09091	0.923144	1.28957	0.31689	0.125531	1	FALSE	FALSE
gudD	b2787	202	240	0.841667	0.694528	1.01915	-0.248679	1	FALSE	gudD	231	0.874459	0.720393	1.06079	0.178366	-0.193538	1	FALSE	FALSE
gudP	b2789	255	286	0.891608	0.750142	1.05929	-0.165518	1	FALSE	gudP	274	0.930657	0.781639	1.10777	0.433885	-0.103679	1	FALSE	FALSE
gudX	b2788	174	246	0.707317	0.579116	0.862382	-0.499571	0.0320446	TRUE	gudX	193	0.901554	0.730268	1.11236	0.34744	-0.149514	1	FALSE	TRUE
gutM	b2706	198	200	0.99	0.809256	1.21105	-0.0144996	1	FALSE	gutM	190	1.04211	0.849678	1.2784	0.722362	0.059501	1	FALSE	FALSE
gutQ	b2708	132	193	0.683938	0.543909	0.857842	-0.548063	0.0483233	TRUE	gutQ	157	0.840764	0.661934	1.06654	0.1579	-0.250227	1	FALSE	TRUE
gyrA	b2231	1	3	0.333333	0.00634952	4.15144	-1.58496	1	FALSE	gyrA	0.05	Inf	0.025641	Inf	1	4.32193	1	FALSE	FALSE
gyrB	b3699	1	3	0.333333	0.00634952	4.15144	-1.58496	1	FALSE	gyrB	0.05	Inf	0.025641	Inf	1	4.32193	1	FALSE	FALSE
hcaB	b2541	96	110	0.872727	0.656724	1.15811	-0.196397	1	FALSE	hcaB	111	0.864865	0.65118	1.14692	0.330531	-0.209453	1	FALSE	FALSE
hcaC	b2540	133	180	0.738889	0.586042	0.929665	-0.436571	0.341395	FALSE	hcaC	148	0.898649	0.705628	1.14354	0.403665	-0.154171	1	FALSE	FALSE
hcaD	b2542	183	233	0.785408	0.643598	0.957291	-0.348486	0.52062	FALSE	hcaD	216	0.847222	0.691952	1.03643	0.109039	-0.239188	1	FALSE	FALSE
hcaE	b2538	116	155	0.748387	0.58319	0.958158	-0.418143	0.627806	FALSE	hcaE	133	0.87218	0.674005	1.12729	0.310599	-0.197301	1	FALSE	FALSE
hcaF	b2539	52	63	0.825397	0.560494	1.21089	-0.27684	1	FALSE	hcaF	48	1.08333	0.717593	1.63848	0.764353	0.115477	1	FALSE	FALSE
hcaR	b2537	171	218	0.784404	0.638283	0.962703	-0.350332	0.600514	FALSE	hcaR	249	0.686747	0.561928	0.837687	0.000165146	-0.542149	0.0225351	TRUE	FALSE
hcaT	b2536	69	60	1.15	0.801812	1.65341	0.201634	1	FALSE	hcaT	55	1.25455	0.867528	1.82176	0.242923	0.327165	1	FALSE	FALSE
hchA	b1967	104	159	0.654088	0.505846	0.842766	-0.612443	0.0477576	TRUE	hchA	126	0.825397	0.630431	1.0787	0.166004	-0.27684	1	FALSE	FALSE
hcp	b0873	26	39	0.666667	0.38966	1.12324	-0.584963	1	FALSE	hcp	26	1	0.557925	1.79236	1	0	1	FALSE	FALSE
hcr	b0872	55	84	0.654762	0.45736	0.930814	-0.610958	0.546934	FALSE	hcr	49	1.12245	0.749778	1.68462	0.624144	0.16665	1	FALSE	FALSE
hda	b2496	0.05	3	0	0	2.41995	-5.90689	1	FALSE	hda	0.05	NA	0	Inf	1	0	1	FALSE	FALSE
hdeA	b3510	7390	7437	0.99368	0.96207	1.02633	-0.00914641	1	FALSE	hdeA	8388	0.881021	0.853782	0.909114	2.02e-15	-0.182752	1.66e-12	TRUE	FALSE
hdeB	b3509	1278	922	1.38612	1.27256	1.51026	0.471049	1.3e-11	TRUE	hdeB	1451	0.880772	0.816336	0.950206	0.000989492	-0.18316	0.100556	FALSE	TRUE
hdeD	b3511	5603	4441	1.26165	1.21272	1.31262	0.335315	3.57e-28	TRUE	hdeD	5214	1.07461	1.03465	1.11612	0.000190745	0.103809	0.0254001	TRUE	FALSE
hdfR	b4480	196	148	1.32432	1.06433	1.6507	0.405256	0.39783	FALSE	hdfR	169	1.15976	0.939261	1.43326	0.173461	0.21383	1	FALSE	FALSE
hdhA	b1619	341	426	0.800469	0.692166	0.925167	-0.321082	0.113262	FALSE	hdhA	320	1.06563	0.912165	1.24515	0.436645	0.0916998	1	FALSE	FALSE
helD	b0962	59	81	0.728395	0.511779	1.03139	-0.457207	1	FALSE	helD	73	0.808219	0.563558	1.15489	0.257761	-0.307182	1	FALSE	FALSE
hemA	b1210	0.05	4	0	0	1.51487	-6.32193	1	FALSE	hemA	0.05	NA	0	Inf	1	0	1	FALSE	FALSE
hemB	b0369	3	4	0.75	0.109863	4.43326	-0.415037	1	FALSE	hemB	1	3	0.24088	157.492	0.625	1.58496	1	FALSE	FALSE
hemC	b3805	4	5	0.8	0.158743	3.71679	-0.321928	1	FALSE	hemC	0.05	Inf	0.660124	Inf	0.125	6.32193	1	FALSE	FALSE
hemD	b3804	20	18	1.11111	0.558078	2.22781	0.152003	1	FALSE	hemD	16	1.25	0.615448	2.57968	0.617719	0.321928	1	FALSE	FALSE
hemE	b3997	3	5	0.6	0.093175	3.08391	-0.736966	1	FALSE	hemE	4	0.75	0.109863	4.43326	1	-0.415037	1	FALSE	FALSE
hemF	b2436	78	116	0.672414	0.498054	0.903665	-0.572579	0.29893	FALSE	hemF	101	0.772277	0.567231	1.04809	0.099833	-0.372809	1	FALSE	FALSE
hemG	b3850	1	4	0.25	0.0050764	2.52632	-2	1	FALSE	hemG	0.05	Inf	0.025641	Inf	1	4.32193	1	FALSE	FALSE
hemH	b0475	7	10	0.7	0.226147	2.03723	-0.514573	1	FALSE	hemH	7	1	0.29931	3.34102	1	0	1	FALSE	FALSE
hemL	b0154	2	4	0.5	0.045229	3.48877	-1	1	FALSE	hemL	2	1	0.072485	13.796	1	0	1	FALSE	FALSE
hemN	b3867	410	374	1.09626	0.950567	1.26458	0.132586	1	FALSE	hemN	371	1.10512	0.95797	1.27521	0.173871	0.144205	1	FALSE	FALSE
hemX	b3803	334	260	1.28462	1.0891	1.51656	0.361336	0.124247	FALSE	hemX	335	0.997015	0.854228	1.16366	1	-0.00431299	1	FALSE	FALSE
hemY	b3802	474	396	1.19697	1.04523	1.37131	0.259387	0.335203	FALSE	hemY	498	0.951807	0.837542	1.08155	0.460699	-0.0712587	1	FALSE	FALSE
hflC	b4175	303	317	0.955836	0.813864	1.12241	-0.065165	1	FALSE	hflC	313	0.968051	0.82386	1.13736	0.71692	-0.0468449	1	FALSE	FALSE
hflD	b1132	3	10	0.3	0.053054	1.16512	-1.73697	1	FALSE	hflD	11	0.272727	0.0488549	1.03242	0.057373	-1.87447	1	FALSE	FALSE
hflK	b4174	218	256	0.851562	0.70755	1.02416	-0.231816	1	FALSE	hflK	277	0.787004	0.655988	0.943231	0.00906847	-0.345558	0.581724	FALSE	FALSE
hflX	b4173	278	230	1.2087	1.01129	1.44576	0.273451	0.956494	FALSE	hflX	262	1.06107	0.893056	1.26098	0.518643	0.0855181	1	FALSE	FALSE
hfq	b4172	50	26	1.92308	1.1745	3.2184	0.943416	0.303984	FALSE	hfq	49	1.02041	0.674195	1.54513	1	0.0291463	1	FALSE	FALSE
hha	b0460	115	226	0.50885	0.402928	0.639714	-0.974689	4.12e-07	TRUE	hha	113	1.0177	0.778119	1.33127	0.947217	0.0253111	1	FALSE	TRUE
hicA	b4532	30	22	1.36364	0.76071	2.48095	0.447459	1	FALSE	hicA	75	0.4	0.252788	0.618436	1.32e-05	-1.32193	0.00245389	TRUE	FALSE
hicB	b1438	143	96	1.48958	1.14215	1.94988	0.574909	0.128908	FALSE	hicB	104	1.375	1.06063	1.78757	0.015441	0.459432	0.871763	FALSE	FALSE
higA	b3082	2	2	1	0.072485	13.796	0	1	FALSE	higA	0.05	Inf	0.187809	Inf	0.5	5.32193	1	FALSE	FALSE
higB	b3083	333	185	1.8	1.49941	2.16624	0.847997	2.11e-08	TRUE	higB	239	1.39331	1.17646	1.65213	9.76e-05	0.478512	0.0143238	TRUE	TRUE
hinT	b1103	47	66	0.712121	0.479181	1.05097	-0.489805	1	FALSE	hinT	52	0.903846	0.596024	1.36744	0.687885	-0.145851	1	FALSE	FALSE
hipA	b1507	45	56	0.803571	0.530424	1.21132	-0.315502	1	FALSE	hipA	40	1.125	0.718379	1.76747	0.664645	0.169925	1	FALSE	FALSE
hipB	b1508	36	41	0.878049	0.545239	1.4084	-0.187627	1	FALSE	hipB	15	2.4	1.2816	4.7182	0.00460131	1.26303	0.337171	FALSE	FALSE
hisA	b2024	17	36	0.472222	0.24873	0.862757	-1.08246	0.433426	FALSE	hisA	31	0.548387	0.284696	1.02197	0.0594634	-0.866733	1	FALSE	FALSE
hisB	b2022	58	85	0.682353	0.480064	0.963982	-0.55141	0.811971	FALSE	hisB	80	0.725	0.50794	1.02935	0.0734506	-0.463947	1	FALSE	FALSE
hisC	b2021	37	60	0.616667	0.397931	0.944296	-0.697437	0.72344	FALSE	hisC	49	0.755102	0.479042	1.18114	0.23538	-0.405256	1	FALSE	FALSE
hisD	b2020	66	100	0.66	0.476171	0.909615	-0.599462	0.369965	FALSE	hisD	65	1.01538	0.709877	1.45275	1	0.0220263	1	FALSE	FALSE
hisF	b2025	69	83	0.831325	0.595176	1.15803	-0.266515	1	FALSE	hisF	70	0.985714	0.696522	1.39466	1	-0.0207586	1	FALSE	FALSE
hisG	b2019	36	76	0.473684	0.309412	0.713126	-1.078	0.014309	TRUE	hisG	41	0.878049	0.545239	1.4084	0.648791	-0.187627	1	FALSE	TRUE
hisH	b2023	33	76	0.434211	0.279445	0.661498	-1.20353	0.00423023	TRUE	hisH	55	0.6	0.377442	0.940432	0.0246228	-0.736966	1	FALSE	TRUE
hisI	b2026	50	65	0.769231	0.521141	1.12951	-0.378512	1	FALSE	hisI	39	1.28205	0.826621	2.00142	0.289096	0.358454	1	FALSE	FALSE
hisJ	b2309	28	64	0.4375	0.270119	0.692142	-1.19265	0.0157081	TRUE	hisJ	40	0.7	0.415899	1.16325	0.18181	-0.514573	1	FALSE	TRUE
hisL	b2018	0.05	0.05	NA	0	Inf	0	1	FALSE	hisL	0.05	NA	0	Inf	1	0	1	FALSE	FALSE
hisM	b2307	322	476	0.676471	0.585424	0.780878	-0.563901	1.01e-05	TRUE	hisM	444	0.725225	0.626337	0.838997	1.18e-05	-0.463499	0.00226258	TRUE	FALSE
hisP	b2306	217	301	0.72093	0.602651	0.861277	-0.472068	0.0176403	TRUE	hisP	250	0.868	0.720315	1.0453	0.13858	-0.204233	1	FALSE	TRUE
hisQ	b2308	94	107	0.878505	0.658728	1.16996	-0.186878	1	FALSE	hisQ	113	0.831858	0.625906	1.10344	0.2108	-0.26559	1	FALSE	FALSE
hisR	b3797	0.05	0.05	NA	0	Inf	0	1	FALSE	hisR	0.05	NA	0	Inf	1	0	1	FALSE	FALSE
hisS	b2514	4	6	0.666667	0.138372	2.81129	-0.584963	1	FALSE	hisS	2	2	0.286634	22.1097	0.6875	1	1	FALSE	FALSE
hiuH	b1970	30	38	0.789474	0.472364	1.30852	-0.341037	1	FALSE	hiuH	28	1.07143	0.618578	1.86114	0.895683	0.0995357	1	FALSE	FALSE
hldD	b3619	55	49	1.12245	0.749778	1.68462	0.16665	1	FALSE	hldD	111	0.495495	0.351937	0.690553	1.65e-05	-1.01306	0.00299634	TRUE	FALSE
hldE	b3052	47	38	1.23684	0.789367	1.94936	0.306661	1	FALSE	hldE	99	0.474747	0.32811	0.678367	2.02e-05	-1.07477	0.00361952	TRUE	FALSE
hlyE	b1182	21	17	1.23529	0.620721	2.49355	0.304855	1	FALSE	hlyE	30	0.7	0.380916	1.26402	0.262438	-0.514573	1	FALSE	FALSE
hmp	b2552	205	242	0.847107	0.699839	1.02457	-0.239383	1	FALSE	hmp	184	1.11413	0.908575	1.36699	0.310561	0.155918	1	FALSE	FALSE
hns	b1237	326	48	6.79167	5.00455	9.39862	2.76377	1.11e-48	TRUE	hns	123	2.65041	2.14754	3.28847	2.87e-22	1.40621	4.27e-19	TRUE	TRUE
hofB	b0107	310	353	0.878187	0.751484	1.02584	-0.1874	1	FALSE	hofB	311	0.996785	0.848937	1.17037	1	-0.00464636	1	FALSE	FALSE
hofC	b0106	294	335	0.877612	0.747807	1.02951	-0.188345	1	FALSE	hofC	306	0.960784	0.815874	1.13128	0.653415	-0.0577155	1	FALSE	FALSE
hofM	b3395	387	377	1.02653	0.888474	1.18611	0.037769	1	FALSE	hofM	378	1.02381	0.886207	1.18285	0.772419	0.0339473	1	FALSE	FALSE
hofN	b3394	324	392	0.826531	0.711209	0.960026	-0.27486	0.422805	FALSE	hofN	406	0.79803	0.687477	0.925771	0.00269368	-0.325486	0.22467	FALSE	FALSE
hofO	b3393	597	598	0.998328	0.889806	1.12008	-0.00241455	1	FALSE	hofO	627	0.952153	0.84977	1.06679	0.407165	-0.0707345	1	FALSE	FALSE
hofP	b3392	836	916	0.912664	0.829994	1.00346	-0.131845	1	FALSE	hofP	856	0.976636	0.886791	1.07555	0.644162	-0.0341079	1	FALSE	FALSE
hofQ	b3391	712	759	0.938076	0.8457	1.04045	-0.0922226	1	FALSE	hofQ	768	0.927083	0.836032	1.02795	0.152791	-0.109229	1	FALSE	FALSE
hokA	b4455	662	379	1.7467	1.53721	1.98701	0.804633	6.77e-16	TRUE	hokA	611	1.08347	0.969181	1.21139	0.161074	0.115659	1	FALSE	TRUE
hokB	b4428	262	338	0.775148	0.657123	0.913565	-0.367456	0.104655	FALSE	hokB	274	0.956204	0.804134	1.13684	0.634737	-0.0646091	1	FALSE	FALSE
hokC	b4412	8	40	0.2	0.0808601	0.433121	-2.32193	0.000410417	TRUE	hokC	17	0.470588	0.175773	1.15054	0.107752	-1.08746	1	FALSE	FALSE
hokD	b1562	10	32	0.3125	0.137031	0.651534	-1.67807	0.0531083	FALSE	hokD	47	0.212766	0.0958583	0.426651	7.51e-07	-2.23266	0.00019214	TRUE	FALSE
hokE	b4415	157	116	1.35345	1.05792	1.73569	0.43664	0.499522	FALSE	hokE	77	2.03896	1.5427	2.71426	1.85e-07	1.02783	5.5e-05	TRUE	FALSE
holA	b0640	1	4	0.25	0.0050764	2.52632	-2	1	FALSE	holA	0.05	Inf	0.025641	Inf	1	4.32193	1	FALSE	FALSE
holB	b1099	0.05	1	0	0	39	-4.32193	1	FALSE	holB	1	0	0	39	1	-4.32193	1	FALSE	FALSE
holC	b4259	3	4	0.75	0.109863	4.43326	-0.415037	1	FALSE	holC	0.05	Inf	0.413231	Inf	0.25	5.90689	1	FALSE	FALSE
holD	b4372	11	14	0.785714	0.322793	1.86302	-0.347923	1	FALSE	holD	12	0.916667	0.366486	2.26928	1	-0.125531	1	FALSE	FALSE
holE	b1842	274	453	0.604857	0.51869	0.704298	-0.725335	9.45e-09	TRUE	holE	290	0.944828	0.798071	1.11834	0.527676	-0.081877	1	FALSE	TRUE
hpf	b3203	215	149	1.44295	1.16546	1.79039	0.529024	0.0385643	TRUE	hpf	340	0.632353	0.530575	0.752326	1.26e-07	-0.661198	3.85e-05	TRUE	TRUE
hpt	b0125	163	139	1.17266	0.929431	1.48121	0.229787	1	FALSE	hpt	158	1.03165	0.823776	1.29223	0.823378	0.0449474	1	FALSE	FALSE
hrpA	b1413	61	68	0.897059	0.62433	1.28649	-0.156726	1	FALSE	hrpA	42	1.45238	0.964531	2.20561	0.0756191	0.53842	1	FALSE	FALSE
hrpB	b0148	244	350	0.697143	0.589567	0.823295	-0.520474	0.0016679	TRUE	hrpB	280	0.871429	0.730952	1.03834	0.126188	-0.198546	1	FALSE	FALSE
hscA	b2526	4	6	0.666667	0.138372	2.81129	-0.584963	1	FALSE	hscA	9	0.444444	0.100014	1.59243	0.266846	-1.16993	1	FALSE	FALSE
hscB	b2527	4	7	0.571429	0.122666	2.24776	-0.807355	1	FALSE	hscB	12	0.333333	0.0783555	1.09983	0.0768127	-1.58496	1	FALSE	FALSE
hscC	b0650	119	135	0.881481	0.683085	1.13629	-0.181998	1	FALSE	hscC	112	1.0625	0.813911	1.3878	0.693101	0.0874628	1	FALSE	FALSE
hsdM	b4349	200	210	0.952381	0.780759	1.16144	-0.0703893	1	FALSE	hsdM	176	1.13636	0.923329	1.39955	0.235527	0.184425	1	FALSE	FALSE
hsdR	b4350	225	266	0.845865	0.705104	1.01401	-0.241501	1	FALSE	hsdR	218	1.03211	0.852877	1.2492	0.775629	0.0455969	1	FALSE	FALSE
hsdS	b4348	510	436	1.16972	1.02732	1.33231	0.226169	0.554657	FALSE	hsdS	488	1.04508	0.921282	1.18562	0.506235	0.0636161	1	FALSE	FALSE
hslJ	b1379	99	125	0.792	0.602183	1.03929	-0.336428	1	FALSE	hslJ	87	1.13793	0.844497	1.53566	0.419995	0.186413	1	FALSE	FALSE
hslO	b3401	479	556	0.861511	0.760826	0.975235	-0.215059	0.567417	FALSE	hslO	499	0.95992	0.845036	1.09033	0.543506	-0.0590142	1	FALSE	FALSE
hslR	b3400	375	423	0.886525	0.769398	1.02117	-0.173767	1	FALSE	hslR	399	0.93985	0.814089	1.08486	0.408413	-0.0894982	1	FALSE	FALSE
hslU	b3931	373	286	1.3042	1.11499	1.52678	0.38316	0.0461116	TRUE	hslU	352	1.05966	0.913572	1.22931	0.457637	0.0836002	1	FALSE	FALSE
hslV	b3932	375	292	1.28425	1.09914	1.5017	0.360922	0.0784807	FALSE	hslV	339	1.10619	0.952522	1.28503	0.190212	0.145605	1	FALSE	FALSE
hspQ	b0966	113	180	0.627778	0.49172	0.798675	-0.671674	0.00860358	TRUE	hspQ	190	0.594737	0.466958	0.754598	1.14e-05	-0.749677	0.00221705	TRUE	TRUE
hsrA	b3754	330	333	0.990991	0.848454	1.15744	-0.0130562	1	FALSE	hsrA	402	0.820896	0.70751	0.951925	0.00863949	-0.284729	0.558847	FALSE	FALSE
htpG	b0473	134	137	0.978102	0.765037	1.25029	-0.0319429	1	FALSE	htpG	107	1.25234	0.964067	1.6301	0.0937667	0.324622	1	FALSE	FALSE
htpX	b1829	39	47	0.829787	0.528489	1.29628	-0.269187	1	FALSE	htpX	34	1.14706	0.705536	1.87319	0.639973	0.197939	1	FALSE	FALSE
htrE	b0139	1112	1137	0.978012	0.899606	1.06323	-0.0320755	1	FALSE	htrE	1091	1.01925	0.936733	1.10905	0.670037	0.0275057	1	FALSE	FALSE
hupA	b4000	327	295	1.10847	0.944146	1.30185	0.148576	1	FALSE	hupA	345	0.947826	0.812261	1.10584	0.51199	-0.0773057	1	FALSE	FALSE
hupB	b0440	174	207	0.84058	0.683134	1.03332	-0.250543	1	FALSE	hupB	217	0.801843	0.653042	0.983377	0.0335344	-0.318608	1	FALSE	FALSE
hyaA	b0972	33	40	0.825	0.504146	1.34165	-0.277534	1	FALSE	hyaA	30	1.1	0.650393	1.86716	0.801306	0.137504	1	FALSE	FALSE
hyaB	b0973	63	91	0.692308	0.493946	0.965092	-0.530515	0.810752	FALSE	hyaB	62	1.01613	0.704125	1.46681	1	0.0230836	1	FALSE	FALSE
hyaC	b0974	63	82	0.768293	0.544285	1.08007	-0.380272	1	FALSE	hyaC	70	0.9	0.630028	1.28338	0.603046	-0.152003	1	FALSE	FALSE
hyaD	b0975	142	148	0.959459	0.756729	1.21613	-0.0597062	1	FALSE	hyaD	114	1.24561	0.966644	1.60807	0.0913121	0.316857	1	FALSE	FALSE
hyaE	b0976	97	114	0.850877	0.642278	1.12535	-0.232977	1	FALSE	hyaE	99	0.979798	0.732796	1.30976	0.943081	-0.0294438	1	FALSE	FALSE
hyaF	b0977	63	108	0.583333	0.420575	0.803199	-0.777608	0.0426272	TRUE	hyaF	62	1.01613	0.704125	1.46681	1	0.0230836	1	FALSE	TRUE
hybA	b2996	276	317	0.870662	0.73822	1.02637	-0.199815	1	FALSE	hybA	245	1.12653	0.945026	1.34353	0.188686	0.171887	1	FALSE	FALSE
hybB	b2995	506	565	0.895575	0.792758	1.01152	-0.159113	1	FALSE	hybB	456	1.10965	0.9758	1.26213	0.1141	0.150104	1	FALSE	FALSE
hybC	b2994	271	308	0.87987	0.744574	1.03928	-0.184637	1	FALSE	hybC	282	0.960993	0.810395	1.13941	0.670698	-0.0574023	1	FALSE	FALSE
hybD	b2993	109	156	0.698718	0.541966	0.898147	-0.517218	0.194149	FALSE	hybD	114	0.95614	0.72853	1.25432	0.788879	-0.0647057	1	FALSE	FALSE
hybE	b2992	229	339	0.675516	0.568733	0.801178	-0.565938	0.000540735	TRUE	hybE	257	0.891051	0.742397	1.06894	0.220632	-0.166421	1	FALSE	TRUE
hybF	b2991	147	198	0.742424	0.595633	0.923685	-0.429684	0.275972	FALSE	hybF	113	1.30088	1.01107	1.67744	0.040494	0.379493	1	FALSE	FALSE
hybG	b2990	193	334	0.577844	0.481467	0.691945	-0.791247	1.94e-07	TRUE	hybG	195	0.989744	0.806906	1.21394	0.95952	-0.0148733	1	FALSE	TRUE
hybO	b2997	485	515	0.941748	0.830186	1.06817	-0.0865877	1	FALSE	hybO	457	1.06127	0.932038	1.20857	0.379027	0.0857906	1	FALSE	FALSE
hycA	b2725	43	44	0.977273	0.62677	1.52285	-0.0331669	1	FALSE	hycA	35	1.22857	0.768062	1.97746	0.428207	0.296982	1	FALSE	FALSE
hycB	b2724	170	182	0.934066	0.75336	1.15765	-0.0984037	1	FALSE	hycB	162	1.04938	0.841195	1.3095	0.70091	0.0695409	1	FALSE	FALSE
hycC	b2723	173	230	0.752174	0.613917	0.920188	-0.410862	0.215353	FALSE	hycC	191	0.905759	0.73305	1.11852	0.37293	-0.142801	1	FALSE	FALSE
hycD	b2722	118	155	0.76129	0.59403	0.973543	-0.393481	0.81026	FALSE	hycD	105	1.12381	0.856607	1.47603	0.421702	0.168398	1	FALSE	FALSE
hycE	b2721	223	261	0.854406	0.711337	1.02556	-0.227006	1	FALSE	hycE	198	1.12626	0.925896	1.3708	0.242092	0.171543	1	FALSE	FALSE
hycF	b2720	203	270	0.751852	0.623581	0.905358	-0.41148	0.112157	FALSE	hycF	246	0.825203	0.681844	0.99781	0.047347	-0.277179	1	FALSE	FALSE
hycG	b2719	173	209	0.827751	0.672768	1.01738	-0.272731	1	FALSE	hycG	178	0.97191	0.783812	1.20494	0.830972	-0.0411052	1	FALSE	FALSE
hycH	b2718	350	553	0.632911	0.552017	0.724889	-0.659925	4.39e-09	TRUE	hycH	341	1.02639	0.881651	1.19499	0.760899	0.0375832	1	FALSE	FALSE
hycI	b2717	309	310	0.996774	0.848703	1.17067	-0.00466138	1	FALSE	hycI	273	1.13187	0.958693	1.33691	0.146773	0.178706	1	FALSE	FALSE
hydN	b2713	63	70	0.9	0.630028	1.28338	-0.152003	1	FALSE	hydN	107	0.588785	0.424279	0.811213	0.00091875	-0.764187	0.0948647	FALSE	FALSE
hyfA	b2481	230	312	0.737179	0.618997	0.876891	-0.439912	0.0306259	TRUE	hyfA	252	0.912698	0.759973	1.09569	0.338815	-0.13179	1	FALSE	FALSE
hyfB	b2482	68	80	0.85	0.606003	1.18932	-0.234465	1	FALSE	hyfB	58	1.17241	0.81373	1.69402	0.422791	0.229482	1	FALSE	FALSE
hyfC	b2483	113	146	0.773973	0.60001	0.996238	-0.369646	1	FALSE	hyfC	137	0.824818	0.637202	1.0659	0.145617	-0.277853	1	FALSE	FALSE
hyfD	b2484	36	63	0.571429	0.368495	0.874047	-0.807355	0.323379	FALSE	hyfD	52	0.692308	0.43966	1.07938	0.109295	-0.530515	1	FALSE	FALSE
hyfE	b2485	30	35	0.857143	0.508343	1.43709	-0.222392	1	FALSE	hyfE	28	1.07143	0.618578	1.86114	0.895683	0.0995357	1	FALSE	FALSE
hyfF	b2486	131	171	0.766082	0.605439	0.967513	-0.38443	0.719214	FALSE	hyfF	150	0.873333	0.685528	1.11144	0.282896	-0.195396	1	FALSE	FALSE
hyfG	b2487	160	210	0.761905	0.616345	0.940371	-0.392317	0.385278	FALSE	hyfG	184	0.869565	0.699102	1.08066	0.214888	-0.201634	1	FALSE	FALSE
hyfH	b2488	108	158	0.683544	0.530133	0.878593	-0.548893	0.120201	FALSE	hyfH	162	0.666667	0.517678	0.855707	0.00121655	-0.584963	0.117744	FALSE	FALSE
hyfI	b2489	27	46	0.586957	0.350871	0.964249	-0.768674	0.909173	FALSE	hyfI	29	0.931034	0.53035	1.62939	0.893853	-0.103093	1	FALSE	FALSE
hyfJ	b2490	136	185	0.735135	0.584755	0.922286	-0.443919	0.284251	FALSE	hyfJ	101	1.34653	1.03326	1.75961	0.0269965	0.429251	1	FALSE	FALSE
hyfR	b2491	108	139	0.776978	0.598584	1.00631	-0.364054	1	FALSE	hyfR	115	0.93913	0.715459	1.23198	0.687932	-0.0906025	1	FALSE	FALSE
hyi	b0508	400	391	1.02302	0.88768	1.17906	0.0328314	1	FALSE	hyi	365	1.09589	0.94855	1.26643	0.218944	0.132104	1	FALSE	FALSE
hypA	b2726	200	194	1.03093	0.841903	1.2626	0.0439433	1	FALSE	hypA	173	1.15607	0.938467	1.42529	0.17815	0.209228	1	FALSE	FALSE
hypB	b2727	93	118	0.788136	0.59402	1.04311	-0.343484	1	FALSE	hypB	97	0.958763	0.713561	1.2876	0.827779	-0.060754	1	FALSE	FALSE
hypC	b2728	197	338	0.58284	0.486426	0.696836	-0.778828	2.57e-07	TRUE	hypC	353	0.558074	0.466399	0.66622	2.87e-11	-0.841473	1.6e-08	TRUE	TRUE
hypD	b2729	182	184	0.98913	0.801412	1.22074	-0.0157673	1	FALSE	hypD	161	1.13043	0.909385	1.40628	0.280168	0.176878	1	FALSE	FALSE
hypE	b2730	273	408	0.669118	0.571925	0.781856	-0.579668	4.12e-05	TRUE	hypE	302	0.903974	0.764656	1.06829	0.242911	-0.145648	1	FALSE	TRUE
hypF	b2712	149	192	0.776042	0.622291	0.966247	-0.365794	0.677303	FALSE	hypF	155	0.96129	0.762511	1.21156	0.774344	-0.0569559	1	FALSE	FALSE
hyuA	b2873	138	129	1.06977	0.835345	1.37072	0.0972972	1	FALSE	hyuA	111	1.24324	0.961317	1.61089	0.0992235	0.314109	1	FALSE	FALSE
iaaA	b0828	56	80	0.7	0.488395	0.997294	-0.514573	1	FALSE	iaaA	66	0.848485	0.583471	1.23012	0.415285	-0.237039	1	FALSE	FALSE
iadA	b4328	223	242	0.921488	0.764734	1.10997	-0.117963	1	FALSE	iadA	209	1.06699	0.879521	1.29481	0.531716	0.0935408	1	FALSE	FALSE
iap	b2753	1039	1021	1.01763	0.932525	1.11052	0.0252128	1	FALSE	iap	986	1.05375	0.964883	1.15087	0.247856	0.0755361	1	FALSE	FALSE
ibaG	b3190	66	17	3.88235	2.25144	7.05928	1.95693	1.02e-05	TRUE	ibaG	109	0.605505	0.439098	0.829502	0.00142806	-0.72379	0.134446	FALSE	TRUE
ibpA	b3687	577	457	1.26258	1.11481	1.4306	0.336377	0.0151748	TRUE	ibpA	577	1	0.889467	1.12427	1	0	1	FALSE	TRUE
ibpB	b3686	519	521	0.996161	0.880439	1.12709	-0.00554883	1	FALSE	ibpB	528	0.982955	0.869116	1.11167	0.804738	-0.0248034	1	FALSE	FALSE
ibsA	b4667	848	917	0.924755	0.841317	1.01638	-0.112857	1	FALSE	ibsA	765	1.1085	1.0041	1.22391	0.0411459	0.148605	1	FALSE	FALSE
ibsB	b4668	0.05	0.05	NA	0	Inf	0	1	FALSE	ibsB	0.05	NA	0	Inf	1	0	1	FALSE	FALSE
ibsC	b4665	18	3	6	1.75161	31.7987	2.58496	0.078802	FALSE	ibsC	0.05	Inf	4.3966	Inf	7.63e-06	8.49185	0.00154254	TRUE	FALSE
ibsD	b4664	626	519	1.20617	1.07196	1.35762	0.270428	0.0882537	FALSE	ibsD	634	0.987382	0.882729	1.10442	0.843679	-0.0183202	1	FALSE	FALSE
ibsE	b4666	0.05	0.05	NA	0	Inf	0	1	FALSE	ibsE	0.05	NA	0	Inf	1	0	1	FALSE	FALSE
icd	b1136	8	4	2	0.535805	9.07596	1	1	FALSE	icd	5	1.6	0.461513	6.21608	0.581055	0.678072	1	FALSE	FALSE
iclR	b4018	563	643	0.875583	0.780535	0.981988	-0.191684	0.678821	FALSE	iclR	677	0.83161	0.742325	0.931354	0.00132276	-0.266021	0.125506	FALSE	FALSE
idi	b2889	874	859	1.01746	0.924961	1.11924	0.0249751	1	FALSE	idi	713	1.22581	1.10909	1.35515	5.83e-05	0.293731	0.00910856	TRUE	FALSE
idnD	b4267	450	541	0.831793	0.73238	0.944344	-0.265704	0.179989	FALSE	idnD	495	0.909091	0.798352	1.03498	0.152301	-0.137504	1	FALSE	FALSE
idnK	b4268	624	817	0.76377	0.687084	0.848694	-0.38879	6.28e-05	TRUE	idnK	699	0.892704	0.800072	0.995889	0.0418635	-0.163746	1	FALSE	TRUE
idnO	b4266	1367	1366	1.00073	0.927758	1.07945	0.00105576	1	FALSE	idnO	1495	0.914381	0.849093	0.984629	0.0175843	-0.129132	0.953115	FALSE	FALSE
idnR	b4264	1290	1173	1.09974	1.01534	1.19125	0.137168	0.597489	FALSE	idnR	1128	1.14362	1.05498	1.23984	0.00105571	0.193604	0.105892	FALSE	FALSE
idnT	b4265	808	829	0.974668	0.883563	1.07513	-0.0370168	1	FALSE	idnT	803	1.00623	0.911468	1.11085	0.92062	0.00895531	1	FALSE	FALSE
ihfA	b1712	11	20	0.55	0.238034	1.20412	-0.862496	1	FALSE	ihfA	31	0.354839	0.160915	0.725318	0.00288725	-1.49476	0.237733	FALSE	FALSE
ihfB	b0912	25	32	0.78125	0.443867	1.3606	-0.356144	1	FALSE	ihfB	3	8.33333	2.54278	43.1207	2.74e-05	3.05889	0.00477329	TRUE	FALSE
ileS	b0026	2	3	0.666667	0.0556819	5.81976	-0.584963	1	FALSE	ileS	0.05	Inf	0.187809	Inf	0.5	5.32193	1	FALSE	FALSE
ileT	b3852	0.05	0.05	NA	0	Inf	0	1	FALSE	ileT	0.05	NA	0	Inf	1	0	1	FALSE	FALSE
ileU	b3277	0.05	0.05	NA	0	Inf	0	1	FALSE	ileU	0.05	NA	0	Inf	1	0	1	FALSE	FALSE
ileV	b0202	0.05	0.05	NA	0	Inf	0	1	FALSE	ileV	0.05	NA	0	Inf	1	0	1	FALSE	FALSE
ileX	b3069	92	2	46	12.3776	385.524	5.52356	3.17e-22	TRUE	ileX	93	0.989247	0.733406	1.33417	1	-0.0155969	1	FALSE	FALSE
ileY	b2652	13	0.05	Inf	3.04772	Inf	8.02237	0.0168658	TRUE	ileY	0.05	Inf	3.04772	Inf	0.000244141	8.02237	0.0312185	TRUE	FALSE
ilvA	b3772	347	427	0.812646	0.703266	0.938523	-0.2993	0.189142	FALSE	ilvA	381	0.910761	0.785199	1.05612	0.22128	-0.134855	1	FALSE	FALSE
ilvB	b3671	318	105	3.02857	2.4217	3.81316	1.59864	4.03e-23	TRUE	ilvB	266	1.19549	1.01262	1.41228	0.0347347	0.257601	1	FALSE	TRUE
ilvC	b3774	572	36	15.8889	11.3406	22.917	3.98995	2.01e-121	TRUE	ilvC	309	1.85113	1.6091	2.1328	5.93e-19	0.888408	7.15e-16	TRUE	TRUE
ilvD	b3771	564	15	37.6	22.6018	67.6309	5.23266	1.41e-141	TRUE	ilvD	243	2.32099	1.99338	2.70892	3.32e-30	1.21474	7.13e-27	TRUE	TRUE
ilvE	b3770	489	23	21.2609	14.0049	33.8597	4.41013	3.24e-111	TRUE	ilvE	248	1.97177	1.68894	2.30666	4.63e-19	0.979494	5.77e-16	TRUE	TRUE
ilvH	b0078	409	526	0.777567	0.681638	0.886508	-0.362962	0.0110815	TRUE	ilvH	520	0.786538	0.689278	0.897049	0.000302797	-0.346411	0.036541	TRUE	TRUE
ilvI	b0077	289	393	0.735369	0.629549	0.858172	-0.44346	0.00645922	TRUE	ilvI	329	0.878419	0.747416	1.03194	0.11662	-0.187018	1	FALSE	FALSE
ilvL	b3766	625	450	1.38889	1.22841	1.57131	0.473931	1.83e-05	TRUE	ilvL	936	0.667735	0.602473	0.739675	3.49e-15	-0.582652	2.81e-12	TRUE	TRUE
ilvM	b3769	178	99	1.79798	1.39847	2.32274	0.846377	0.000310156	TRUE	ilvM	142	1.25352	0.999781	1.57403	0.0502294	0.325986	1	FALSE	FALSE
ilvN	b3670	160	135	1.18519	0.936652	1.50151	0.245112	1	FALSE	ilvN	228	0.701754	0.569697	0.862735	0.000651501	-0.510962	0.0708706	FALSE	FALSE
ilvX	b4669	0.05	0.05	NA	0	Inf	0	1	FALSE	ilvX	0.05	NA	0	Inf	1	0	1	FALSE	FALSE
ilvY	b3773	197	14	14.0714	8.18948	26.2136	3.8147	1.96e-39	TRUE	ilvY	199	0.98995	0.808793	1.21162	0.95993	-0.0145728	1	FALSE	TRUE
inaA	b2237	35	35	1	0.607764	1.64537	0	1	FALSE	inaA	32	1.09375	0.657683	1.82474	0.807195	0.129283	1	FALSE	FALSE
infA	b0884	0.05	1	0	0	39	-4.32193	1	FALSE	infA	0.05	NA	0	Inf	1	0	1	FALSE	FALSE
infB	b3168	1	2	0.5	0.00847498	9.60453	-1	1	FALSE	infB	0.05	Inf	0.025641	Inf	1	4.32193	1	FALSE	FALSE
infC	b1718	0.05	0.05	NA	0	Inf	0	1	FALSE	infC	0.05	NA	0	Inf	1	0	1	FALSE	FALSE
insA	b0022	0.05	0.05	NA	0	Inf	0	1	FALSE	insA	0.05	NA	0	Inf	1	0	1	FALSE	FALSE
insA	b0265	0.05	0.05	NA	0	Inf	0	1	FALSE	insA	0.05	NA	0	Inf	1	0	1	FALSE	FALSE
insA	b0275	0.05	0.05	NA	0	Inf	0	1	FALSE	insA	0.05	NA	0	Inf	1	0	1	FALSE	FALSE
insA	b1894	0.05	0.05	NA	0	Inf	0	1	FALSE	insA	0.05	NA	0	Inf	1	0	1	FALSE	FALSE
insA	b3444	0.05	0.05	NA	0	Inf	0	1	FALSE	insA	0.05	NA	0	Inf	1	0	1	FALSE	FALSE
insA	b4516	0.05	0.05	NA	0	Inf	0	1	FALSE	insA	0.05	NA	0	Inf	1	0	1	FALSE	FALSE
insA	b4294	72	95	0.757895	0.550063	1.0404	-0.399931	1	FALSE	insA	82	0.878049	0.630776	1.21997	0.468421	-0.187627	1	FALSE	FALSE
insB1	b0988	10	4	2.5	0.721066	10.9205	1.32193	1	FALSE	insB1	9	1.11111	0.405764	3.0904	1	0.152003	1	FALSE	FALSE
insB1	b0021	0.05	0.05	NA	0	Inf	0	1	FALSE	insB1	0.05	NA	0	Inf	1	0	1	FALSE	FALSE
insB1	b0264	0.05	0.05	NA	0	Inf	0	1	FALSE	insB1	0.05	NA	0	Inf	1	0	1	FALSE	FALSE
insB1	b0274	0.05	0.05	NA	0	Inf	0	1	FALSE	insB1	0.05	NA	0	Inf	1	0	1	FALSE	FALSE
insB1	b1893	0.05	0.05	NA	0	Inf	0	1	FALSE	insB1	0.05	NA	0	Inf	1	0	1	FALSE	FALSE
insB1	b3445	0.05	0.05	NA	0	Inf	0	1	FALSE	insB1	0.05	NA	0	Inf	1	0	1	FALSE	FALSE
insC1	b0360	0.05	0.05	NA	0	Inf	0	1	FALSE	insC1	0.05	NA	0	Inf	1	0	1	FALSE	FALSE
insC1	b1403	0.05	0.05	NA	0	Inf	0	1	FALSE	insC1	0.05	NA	0	Inf	1	0	1	FALSE	FALSE
insC1	b1997	0.05	0.05	NA	0	Inf	0	1	FALSE	insC1	0.05	NA	0	Inf	1	0	1	FALSE	FALSE
insC1	b2861	0.05	0.05	NA	0	Inf	0	1	FALSE	insC1	0.05	NA	0	Inf	1	0	1	FALSE	FALSE
insC1	b3044	0.05	0.05	NA	0	Inf	0	1	FALSE	insC1	0.05	NA	0	Inf	1	0	1	FALSE	FALSE
insC1	b4272	0.05	0.05	NA	0	Inf	0	1	FALSE	insC1	0.05	NA	0	Inf	1	0	1	FALSE	FALSE
insD1	b0361	0.05	0.05	NA	0	Inf	0	1	FALSE	insD1	0.05	NA	0	Inf	1	0	1	FALSE	FALSE
insD1	b1402	0.05	0.05	NA	0	Inf	0	1	FALSE	insD1	0.05	NA	0	Inf	1	0	1	FALSE	FALSE
insD1	b1996	0.05	0.05	NA	0	Inf	0	1	FALSE	insD1	0.05	NA	0	Inf	1	0	1	FALSE	FALSE
insD1	b2860	0.05	0.05	NA	0	Inf	0	1	FALSE	insD1	0.05	NA	0	Inf	1	0	1	FALSE	FALSE
insD1	b3045	0.05	0.05	NA	0	Inf	0	1	FALSE	insD1	0.05	NA	0	Inf	1	0	1	FALSE	FALSE
insD1	b4273	0.05	0.05	NA	0	Inf	0	1	FALSE	insD1	0.05	NA	0	Inf	1	0	1	FALSE	FALSE
insE1	b0298	0.05	0.05	NA	0	Inf	0	1	FALSE	insE1	0.05	NA	0	Inf	1	0	1	FALSE	FALSE
insE1	b0373	0.05	0.05	NA	0	Inf	0	1	FALSE	insE1	0.05	NA	0	Inf	1	0	1	FALSE	FALSE
insE1	b0540	0.05	0.05	NA	0	Inf	0	1	FALSE	insE1	0.05	NA	0	Inf	1	0	1	FALSE	FALSE
insE1	b1027	0.05	0.05	NA	0	Inf	0	1	FALSE	insE1	0.05	NA	0	Inf	1	0	1	FALSE	FALSE
insE1	b2088	0.05	0.05	NA	0	Inf	0	1	FALSE	insE1	0.05	NA	0	Inf	1	0	1	FALSE	FALSE
insF1	b0299	0.05	0.05	NA	0	Inf	0	1	FALSE	insF1	0.05	NA	0	Inf	1	0	1	FALSE	FALSE
insF1	b0372	0.05	0.05	NA	0	Inf	0	1	FALSE	insF1	0.05	NA	0	Inf	1	0	1	FALSE	FALSE
insF1	b0541	0.05	0.05	NA	0	Inf	0	1	FALSE	insF1	0.05	NA	0	Inf	1	0	1	FALSE	FALSE
insF1	b1026	0.05	0.05	NA	0	Inf	0	1	FALSE	insF1	0.05	NA	0	Inf	1	0	1	FALSE	FALSE
insF1	b2089	0.05	0.05	NA	0	Inf	0	1	FALSE	insF1	0.05	NA	0	Inf	1	0	1	FALSE	FALSE
insG	b4278	237	287	0.825784	0.692317	0.984234	-0.276164	0.868676	FALSE	insG	240	0.9875	0.82175	1.18662	0.927049	-0.0181473	1	FALSE	FALSE
insH1	b0259	0.05	0.05	NA	0	Inf	0	1	FALSE	insH1	0.05	NA	0	Inf	1	0	1	FALSE	FALSE
insH1	b0552	0.05	0.05	NA	0	Inf	0	1	FALSE	insH1	0.05	NA	0	Inf	1	0	1	FALSE	FALSE
insH1	b0656	0.05	0.05	NA	0	Inf	0	1	FALSE	insH1	0.05	NA	0	Inf	1	0	1	FALSE	FALSE
insH1	b1331	0.05	0.05	NA	0	Inf	0	1	FALSE	insH1	0.05	NA	0	Inf	1	0	1	FALSE	FALSE
insH1	b2030	0.05	0.05	NA	0	Inf	0	1	FALSE	insH1	0.05	NA	0	Inf	1	0	1	FALSE	FALSE
insH1	b2192	0.05	0.05	NA	0	Inf	0	1	FALSE	insH1	0.05	NA	0	Inf	1	0	1	FALSE	FALSE
insH1	b2982	0.05	0.05	NA	0	Inf	0	1	FALSE	insH1	0.05	NA	0	Inf	1	0	1	FALSE	FALSE
insH1	b3218	0.05	0.05	NA	0	Inf	0	1	FALSE	insH1	0.05	NA	0	Inf	1	0	1	FALSE	FALSE
insH1	b3505	0.05	0.05	NA	0	Inf	0	1	FALSE	insH1	0.05	NA	0	Inf	1	0	1	FALSE	FALSE
insH1	b1994	24	27	0.888889	0.49098	1.60019	-0.169925	1	FALSE	insH1	41	0.585366	0.338318	0.992034	0.0463535	-0.77259	1	FALSE	FALSE
insI1	b4284	4	1	4	0.395833	196.99	2	1	FALSE	insI1	1	4	0.395833	196.99	0.375	2	1	FALSE	FALSE
insI1	b1404	48	32	1.5	0.939401	2.42455	0.584963	1	FALSE	insI1	30	1.6	0.993346	2.61531	0.0535444	0.678072	1	FALSE	FALSE
insI1	b0256	38	36	1.05556	0.651313	1.71364	0.0780025	1	FALSE	insI1	27	1.40741	0.837035	2.39695	0.214539	0.49304	1	FALSE	FALSE
insJ	b3557	812	764	1.06283	0.961663	1.17472	0.0879071	1	FALSE	insJ	928	0.875	0.795369	0.962457	0.00581941	-0.192645	0.406381	FALSE	FALSE
insK	b3558	560	444	1.26126	1.11157	1.43179	0.334867	0.0189425	TRUE	insK	688	0.813953	0.726734	0.911337	0.000320855	-0.296982	0.0384798	TRUE	FALSE
insL1	b0016	0.05	0.05	NA	0	Inf	0	1	FALSE	insL1	0.05	NA	0	Inf	1	0	1	FALSE	FALSE
insL1	b0582	0.05	0.05	NA	0	Inf	0	1	FALSE	insL1	0.05	NA	0	Inf	1	0	1	FALSE	FALSE
insL1	b2394	0.05	0.05	NA	0	Inf	0	1	FALSE	insL1	0.05	NA	0	Inf	1	0	1	FALSE	FALSE
insQ	b1432	43	73	0.589041	0.394419	0.8702	-0.76356	0.269752	FALSE	insQ	39	1.10256	0.698033	1.74638	0.740653	0.140863	1	FALSE	FALSE
intA	b2622	267	220	1.21364	1.01146	1.45743	0.279336	0.957275	FALSE	intA	236	1.13136	0.946044	1.35366	0.180959	0.178053	1	FALSE	FALSE
intD	b0537	202	228	0.885965	0.72945	1.07543	-0.174679	1	FALSE	intD	231	0.874459	0.720393	1.06079	0.178366	-0.193538	1	FALSE	FALSE
intE	b1140	137	160	0.85625	0.676554	1.08247	-0.223896	1	FALSE	intE	135	1.01481	0.794244	1.29679	0.951666	0.0212165	1	FALSE	FALSE
intF	b0281	115	115	1	0.765456	1.30641	0	1	FALSE	intF	133	0.864662	0.667757	1.11822	0.280338	-0.209792	1	FALSE	FALSE
intR	b1345	180	202	0.891089	0.724825	1.0948	-0.166358	1	FALSE	intR	162	1.11111	0.893599	1.38247	0.357981	0.152003	1	FALSE	FALSE
intS	b2349	119	107	1.11215	0.849328	1.45778	0.153351	1	FALSE	intS	102	1.16667	0.887996	1.53511	0.281776	0.222392	1	FALSE	FALSE
intZ	b2442	133	162	0.820988	0.647768	1.03904	-0.284568	1	FALSE	intZ	155	0.858065	0.675454	1.08881	0.215855	-0.220842	1	FALSE	FALSE
iraD	b4326	687	667	1.02999	0.92454	1.14751	0.0426233	1	FALSE	iraD	677	1.01477	0.911248	1.13008	0.807483	0.0211543	1	FALSE	FALSE
iraM	b1160	9	15	0.6	0.231516	1.46344	-0.736966	1	FALSE	iraM	5	1.8	0.541735	6.83709	0.42395	0.847997	1	FALSE	FALSE
iraP	b0382	228	268	0.850746	0.709882	1.01887	-0.233199	1	FALSE	iraP	224	1.01786	0.842731	1.22948	0.887805	0.0255351	1	FALSE	FALSE
iroK	b4706	0.05	0.05	NA	0	Inf	0	1	FALSE	iroK	0.05	NA	0	Inf	1	0	1	FALSE	FALSE
iscA	b2528	1	2	0.5	0.00847498	9.60453	-1	1	FALSE	iscA	0.05	Inf	0.025641	Inf	1	4.32193	1	FALSE	FALSE
iscR	b2531	4	5	0.8	0.158743	3.71679	-0.321928	1	FALSE	iscR	2	2	0.286634	22.1097	0.6875	1	1	FALSE	FALSE
iscS	b2530	5	3	1.66667	0.324263	10.7325	0.736966	1	FALSE	iscS	1	5	0.559492	236.488	0.21875	2.32193	1	FALSE	FALSE
iscU	b2529	5	2	2.5	0.409286	26.2535	1.32193	1	FALSE	iscU	0.05	Inf	0.916356	Inf	0.0625	6.64386	1	FALSE	FALSE
iscX	b2524	34	32	1.0625	0.636153	1.77847	0.0874628	1	FALSE	iscX	48	0.708333	0.442639	1.12221	0.150675	-0.4975	1	FALSE	FALSE
ispA	b0421	3	4	0.75	0.109863	4.43326	-0.415037	1	FALSE	ispA	2	1.5	0.171828	17.9592	1	0.584963	1	FALSE	FALSE
ispB	b3187	13	23	0.565217	0.262982	1.16352	-0.823122	1	FALSE	ispB	8	1.625	0.624311	4.52268	0.38331	0.70044	1	FALSE	FALSE
ispD	b2747	1	5	0.2	0.00422855	1.78734	-2.32193	1	FALSE	ispD	0.05	Inf	0.025641	Inf	1	4.32193	1	FALSE	FALSE
ispE	b1208	2	2	1	0.072485	13.796	0	1	FALSE	ispE	0.05	Inf	0.187809	Inf	0.5	5.32193	1	FALSE	FALSE
ispF	b2746	3	1	3	0.24088	157.492	1.58496	1	FALSE	ispF	5	0.6	0.093175	3.08391	0.726562	-0.736966	1	FALSE	FALSE
ispG	b2515	1	3	0.333333	0.00634952	4.15144	-1.58496	1	FALSE	ispG	0.05	Inf	0.025641	Inf	1	4.32193	1	FALSE	FALSE
ispH	b0029	1	4	0.25	0.0050764	2.52632	-2	1	FALSE	ispH	0.05	Inf	0.025641	Inf	1	4.32193	1	FALSE	FALSE
ispU	b0174	2	3	0.666667	0.0556819	5.81976	-0.584963	1	FALSE	ispU	1	2	0.104118	117.994	1	1	1	FALSE	FALSE
isrC	b4435	7	3	2.33333	0.532678	13.9836	1.22239	1	FALSE	isrC	7	1	0.29931	3.34102	1	0	1	FALSE	FALSE
istR	b4616	33	51	0.647059	0.404515	1.0222	-0.628031	1	FALSE	istR	28	1.17857	0.690614	2.0244	0.608921	0.237039	1	FALSE	FALSE
ivbL	b3672	465	155	3	2.4961	3.62175	1.58496	5.95e-34	TRUE	ivbL	242	1.92149	1.64148	2.25383	3.79e-17	0.942224	3.75e-14	TRUE	TRUE
ivy	b0220	217	213	1.01878	0.839384	1.23663	0.0268416	1	FALSE	ivy	278	0.780576	0.650558	0.935597	0.006941	-0.35739	0.467785	FALSE	FALSE
katE	b1732	99	117	0.846154	0.640827	1.11539	-0.241008	1	FALSE	katE	89	1.11236	0.826939	1.49815	0.51168	0.153623	1	FALSE	FALSE
katG	b3942	357	339	1.0531	0.905094	1.22549	0.0746388	1	FALSE	katG	349	1.02292	0.880124	1.18897	0.792227	0.032697	1	FALSE	FALSE
kbaY	b3137	608	646	0.941176	0.841118	1.05304	-0.0874628	1	FALSE	kbaY	641	0.948518	0.847502	1.06148	0.365228	-0.076253	1	FALSE	FALSE
kbaZ	b3132	209	208	1.00481	0.825314	1.22337	0.00691941	1	FALSE	kbaZ	166	1.25904	1.02201	1.55305	0.0299567	0.33232	1	FALSE	FALSE
kbl	b3617	135	76	1.77632	1.33132	2.38493	0.828888	0.00512542	TRUE	kbl	125	1.08	0.840462	1.38869	0.576822	0.111031	1	FALSE	TRUE
kch	b1250	175	245	0.714286	0.584936	0.870753	-0.485427	0.0433088	TRUE	kch	183	0.956284	0.772825	1.18298	0.711467	-0.0644887	1	FALSE	FALSE
kdgK	b3526	352	374	0.941176	0.811368	1.09157	-0.0874628	1	FALSE	kdgK	414	0.850242	0.735507	0.982448	0.0274579	-0.234055	1	FALSE	FALSE
kdgR	b1827	36	64	0.5625	0.363156	0.859157	-0.830075	0.263418	FALSE	kdgR	54	0.666667	0.424733	1.03525	0.0725495	-0.584963	1	FALSE	FALSE
kdgT	b3909	214	237	0.902954	0.747047	1.09088	-0.147276	1	FALSE	kdgT	208	1.02885	0.846104	1.25123	0.807734	0.0410273	1	FALSE	FALSE
kdpA	b0698	80	96	0.833333	0.61152	1.13302	-0.263034	1	FALSE	kdpA	74	1.08108	0.778156	1.50362	0.687149	0.112475	1	FALSE	FALSE
kdpB	b0697	76	111	0.684685	0.504529	0.924964	-0.546488	0.433957	FALSE	kdpB	96	0.791667	0.578087	1.0809	0.147196	-0.337035	1	FALSE	FALSE
kdpC	b0696	193	220	0.877273	0.719299	1.06923	-0.188903	1	FALSE	kdpC	138	1.39855	1.11824	1.75295	0.00293945	0.483933	0.240327	FALSE	FALSE
kdpD	b0695	79	103	0.76699	0.564747	1.0383	-0.38272	1	FALSE	kdpD	84	0.940476	0.682872	1.29418	0.75416	-0.0885367	1	FALSE	FALSE
kdpE	b0694	93	111	0.837838	0.629125	1.11368	-0.255257	1	FALSE	kdpE	115	0.808696	0.608571	1.07224	0.145188	-0.306331	1	FALSE	FALSE
kdpF	b4513	85	96	0.885417	0.653375	1.1981	-0.175572	1	FALSE	kdpF	119	0.714286	0.534261	0.951491	0.0206353	-0.485427	1	FALSE	FALSE
kdsA	b1215	0.05	1	0	0	39	-4.32193	1	FALSE	kdsA	0.05	NA	0	Inf	1	0	1	FALSE	FALSE
kdsB	b0918	0.05	2	0	0	5.32456	-5.32193	1	FALSE	kdsB	0.05	NA	0	Inf	1	0	1	FALSE	FALSE
kdsC	b3198	0.05	2	0	0	5.32456	-5.32193	1	FALSE	kdsC	0.05	NA	0	Inf	1	0	1	FALSE	FALSE
kdsD	b3197	138	123	1.12195	0.873471	1.44248	0.16601	1	FALSE	kdsD	176	0.784091	0.622853	0.985435	0.0366267	-0.350907	1	FALSE	FALSE
kduD	b2842	289	367	0.787466	0.672626	0.921219	-0.344711	0.120472	FALSE	kduD	323	0.894737	0.760779	1.05189	0.182175	-0.160465	1	FALSE	FALSE
kduI	b2843	537	554	0.969314	0.859221	1.09345	-0.0449639	1	FALSE	kduI	558	0.962366	0.85324	1.08537	0.545599	-0.055343	1	FALSE	FALSE
kefB	b3350	483	483	1	0.879675	1.13678	0	1	FALSE	kefB	473	1.02114	0.897675	1.16164	0.771007	0.030183	1	FALSE	FALSE
kefC	b0047	88	128	0.6875	0.518016	0.908934	-0.540568	0.30127	FALSE	kefC	110	0.8	0.597459	1.06856	0.135391	-0.321928	1	FALSE	FALSE
kefF	b0046	194	280	0.692857	0.573934	0.835047	-0.52937	0.00739371	TRUE	kefF	194	1	0.815293	1.22655	1	0	1	FALSE	TRUE
kefG	b3351	674	721	0.934813	0.840372	1.03977	-0.0972507	1	FALSE	kefG	729	0.924554	0.831382	1.02805	0.14937	-0.11317	1	FALSE	FALSE
kgtP	b2587	132	154	0.857143	0.674138	1.08857	-0.222392	1	FALSE	kgtP	139	0.94964	0.742638	1.21385	0.715577	-0.074547	1	FALSE	FALSE
kilR	b1352	0.05	0.05	NA	0	Inf	0	1	FALSE	kilR	0.05	NA	0	Inf	1	0	1	FALSE	FALSE
kptA	b4331	353	324	1.08951	0.934336	1.27078	0.123674	1	FALSE	kptA	332	1.06325	0.912689	1.23888	0.444795	0.0884849	1	FALSE	FALSE
kup	b3747	532	476	1.11765	0.985781	1.26743	0.160465	1	FALSE	kup	603	0.882255	0.783688	0.992999	0.0376827	-0.180732	1	FALSE	FALSE
lacA	b0342	1090	1013	1.07601	0.986891	1.17326	0.105694	1	FALSE	lacA	1164	0.936426	0.861384	1.01795	0.124125	-0.0947629	1	FALSE	FALSE
lacI	b0345	162	183	0.885246	0.712073	1.09971	-0.17585	1	FALSE	lacI	160	1.0125	0.808748	1.26769	0.95557	0.0179219	1	FALSE	FALSE
lacY	b0343	683	765	0.89281	0.804101	0.991151	-0.163574	0.885497	FALSE	lacY	739	0.924222	0.831682	1.02694	0.14467	-0.113689	1	FALSE	FALSE
lacZ	b0344	145	192	0.755208	0.604468	0.941861	-0.405053	0.419243	FALSE	lacZ	189	0.767196	0.613612	0.957597	0.0184962	-0.382333	0.992728	FALSE	FALSE
lamB	b4036	286	304	0.940789	0.797705	1.1093	-0.0880562	1	FALSE	lamB	315	0.907937	0.770906	1.06897	0.253374	-0.139337	1	FALSE	FALSE
ldcA	b1192	12	6	2	0.694701	6.49471	1	1	FALSE	ldcA	16	0.75	0.323844	1.68966	0.571588	-0.415037	1	FALSE	FALSE
ldcC	b0186	181	205	0.882927	0.718918	1.08362	-0.179634	1	FALSE	ldcC	196	0.923469	0.750324	1.13607	0.470934	-0.114864	1	FALSE	FALSE
ldhA	b1380	46	53	0.867925	0.571759	1.31318	-0.204358	1	FALSE	ldhA	50	0.92	0.602793	1.40133	0.759649	-0.120294	1	FALSE	FALSE
ldrA	b4419	0.05	0.05	NA	0	Inf	0	1	FALSE	ldrA	0.05	NA	0	Inf	1	0	1	FALSE	FALSE
ldrB	b4421	0.05	2	0	0	5.32456	-5.32193	1	FALSE	ldrB	0.05	NA	0	Inf	1	0	1	FALSE	FALSE
ldrC	b4423	0.05	0.05	NA	0	Inf	0	1	FALSE	ldrC	0.05	NA	0	Inf	1	0	1	FALSE	FALSE
ldrD	b4453	1363	1199	1.13678	1.05112	1.22954	0.184954	0.068731	FALSE	ldrD	1286	1.05988	0.981396	1.14468	0.139759	0.0838949	1	FALSE	FALSE
lepA	b2569	7	4	1.75	0.444888	8.15219	0.807355	1	FALSE	lepA	14	0.5	0.170791	1.32383	0.189247	-1	1	FALSE	FALSE
lepB	b2568	0.05	3	0	0	2.41995	-5.90689	1	FALSE	lepB	0.05	NA	0	Inf	1	0	1	FALSE	FALSE
leuA	b0074	298	349	0.853868	0.729095	0.999492	-0.227915	1	FALSE	leuA	329	0.905775	0.771757	1.06272	0.230857	-0.142775	1	FALSE	FALSE
leuB	b0073	253	299	0.846154	0.712861	1.00374	-0.241008	1	FALSE	leuB	257	0.984436	0.824272	1.17565	0.894335	-0.022631	1	FALSE	FALSE
leuC	b0072	174	244	0.713115	0.583671	0.869767	-0.487794	0.0426272	TRUE	leuC	244	0.713115	0.583671	0.869767	0.000719706	-0.487794	0.0774176	FALSE	TRUE
leuD	b0071	164	225	0.728889	0.592349	0.895349	-0.456229	0.109725	FALSE	leuD	178	0.921348	0.740647	1.14556	0.482135	-0.118181	1	FALSE	FALSE
leuE	b1798	345	267	1.29213	1.09815	1.52171	0.369757	0.0917448	FALSE	leuE	237	1.4557	1.23025	1.72479	8.7e-06	0.541709	0.00172207	TRUE	FALSE
leuL	b0075	1321	1682	0.785375	0.730222	0.844558	-0.348547	1.34e-08	TRUE	leuL	1713	0.771162	0.717213	0.829027	1.18e-12	-0.374895	8.11e-10	TRUE	TRUE
leuO	b0076	1185	1177	1.0068	0.927995	1.0923	0.00977274	1	FALSE	leuO	1195	0.991632	0.914296	1.0755	0.85364	-0.0121236	1	FALSE	FALSE
leuP	b4369	422	197	2.14213	1.80458	2.54994	1.09905	4.26e-17	TRUE	leuP	628	0.671975	0.592569	0.761423	2.21e-10	-0.573522	1.05e-07	TRUE	FALSE
leuQ	b4370	0.05	0.05	NA	0	Inf	0	1	FALSE	leuQ	0.05	NA	0	Inf	1	0	1	FALSE	FALSE
leuS	b0642	0.05	2	0	0	5.32456	-5.32193	1	FALSE	leuS	0.05	NA	0	Inf	1	0	1	FALSE	FALSE
leuT	b3798	0.05	0.05	NA	0	Inf	0	1	FALSE	leuT	0.05	NA	0	Inf	1	0	1	FALSE	FALSE
leuU	b3174	0.05	0.05	NA	0	Inf	0	1	FALSE	leuU	0.05	NA	0	Inf	1	0	1	FALSE	FALSE
leuV	b4368	0.05	0.05	NA	0	Inf	0	1	FALSE	leuV	0.05	NA	0	Inf	1	0	1	FALSE	FALSE
leuW	b0672	0.05	0.05	NA	0	Inf	0	1	FALSE	leuW	0.05	NA	0	Inf	1	0	1	FALSE	FALSE
leuX	b4270	0.05	2	0	0	5.32456	-5.32193	1	FALSE	leuX	0.05	NA	0	Inf	1	0	1	FALSE	FALSE
leuZ	b1909	0.05	0.05	NA	0	Inf	0	1	FALSE	leuZ	0.05	NA	0	Inf	1	0	1	FALSE	FALSE
lexA	b4043	0.05	4	0	0	1.51487	-6.32193	1	FALSE	lexA	0.05	NA	0	Inf	1	0	1	FALSE	FALSE
lgt	b2828	23	38	0.605263	0.344255	1.04235	-0.724366	1	FALSE	lgt	31	0.741935	0.413123	1.31437	0.340891	-0.430634	1	FALSE	FALSE
lhgO	b2660	87	96	0.90625	0.670136	1.22411	-0.142019	1	FALSE	lhgO	86	1.01163	0.742194	1.37908	1	0.0166787	1	FALSE	FALSE
lhr	b1653	82	122	0.672131	0.501725	0.896508	-0.573185	0.248257	FALSE	lhr	87	0.942529	0.688474	1.28934	0.758422	-0.0853915	1	FALSE	FALSE
ligA	b2411	1	2	0.5	0.00847498	9.60453	-1	1	FALSE	ligA	1	1	0.0127394	78.4968	1	0	1	FALSE	FALSE
ligB	b3647	545	557	0.978456	0.86787	1.10309	-0.0314211	1	FALSE	ligB	569	0.957821	0.850092	1.07912	0.490774	-0.0621724	1	FALSE	FALSE
ligT	b0147	380	332	1.14458	0.98526	1.33018	0.194816	1	FALSE	ligT	395	0.962025	0.833437	1.11034	0.615067	-0.0558532	1	FALSE	FALSE
lipA	b0628	6	14	0.428571	0.134986	1.18717	-1.22239	1	FALSE	lipA	9	0.666667	0.195263	2.09722	0.607239	-0.584963	1	FALSE	FALSE
lipB	b0630	202	158	1.27848	1.03308	1.58447	0.354431	0.68843	FALSE	lipB	157	1.28662	1.03927	1.59523	0.0200928	0.363591	1	FALSE	FALSE
lit	b1139	2	1	2	0.104118	117.994	1	1	FALSE	lit	1	2	0.104118	117.994	1	1	1	FALSE	FALSE
livF	b3454	311	347	0.896254	0.76658	1.0475	-0.158021	1	FALSE	livF	329	0.945289	0.806933	1.10717	0.501625	-0.081173	1	FALSE	FALSE
livG	b3455	326	305	1.06885	0.911524	1.25361	0.0960627	1	FALSE	livG	347	0.939481	0.805177	1.09598	0.440764	-0.0900637	1	FALSE	FALSE
livH	b3457	286	302	0.94702	0.80278	1.11696	-0.0785334	1	FALSE	livH	339	0.843658	0.718278	0.990368	0.0374408	-0.24527	1	FALSE	FALSE
livJ	b3460	224	298	0.751678	0.629215	0.896947	-0.411814	0.0736442	FALSE	livJ	273	0.820513	0.684524	0.982701	0.031208	-0.285402	1	FALSE	FALSE
livK	b3458	460	403	1.14144	0.996383	1.30802	0.190854	1	FALSE	livK	532	0.864662	0.761557	0.981434	0.0241317	-0.209792	1	FALSE	FALSE
livM	b3456	232	256	0.90625	0.755441	1.08671	-0.142019	1	FALSE	livM	248	0.935484	0.778754	1.12343	0.493603	-0.0962153	1	FALSE	FALSE
lldD	b3605	292	243	1.20165	1.01011	1.43052	0.265012	0.977479	FALSE	lldD	262	1.1145	0.940049	1.32187	0.217879	0.156402	1	FALSE	FALSE
lldP	b3603	594	588	1.0102	0.899823	1.13415	0.0146468	1	FALSE	lldP	584	1.01712	0.905808	1.14215	0.793163	0.0244946	1	FALSE	FALSE
lldR	b3604	461	456	1.01096	0.886277	1.15322	0.0157329	1	FALSE	lldR	426	1.08216	0.946539	1.23744	0.253603	0.113913	1	FALSE	FALSE
lnt	b0657	6	7	0.857143	0.23798	2.97859	-0.222392	1	FALSE	lnt	10	0.6	0.179223	1.8221	0.454498	-0.736966	1	FALSE	FALSE
loiP	b2936	145	190	0.763158	0.610533	0.952294	-0.389947	0.518363	FALSE	loiP	138	1.05072	0.826484	1.3363	0.721413	0.0713846	1	FALSE	FALSE
lolA	b0891	0.05	0.05	NA	0	Inf	0	1	FALSE	lolA	0.05	NA	0	Inf	1	0	1	FALSE	FALSE
lolB	b1209	0.05	1	0	0	39	-4.32193	1	FALSE	lolB	0.05	NA	0	Inf	1	0	1	FALSE	FALSE
lolC	b1116	1	3	0.333333	0.00634952	4.15144	-1.58496	1	FALSE	lolC	0.05	Inf	0.025641	Inf	1	4.32193	1	FALSE	FALSE
lolD	b1117	0.05	0.05	NA	0	Inf	0	1	FALSE	lolD	0.05	NA	0	Inf	1	0	1	FALSE	FALSE
lolE	b1118	0.05	3	0	0	2.41995	-5.90689	1	FALSE	lolE	0.05	NA	0	Inf	1	0	1	FALSE	FALSE
lon	b0439	27	5	5.4	2.04991	17.9571	2.43296	0.00892964	TRUE	lon	26	1.03846	0.583269	1.8521	1	0.0544478	1	FALSE	TRUE
lpd	b0116	22	2	11	2.70408	96.5007	3.45943	0.00336324	TRUE	lpd	6	3.66667	1.44182	11.0539	0.00371917	1.87447	0.287246	FALSE	FALSE
lplA	b4386	242	270	0.896296	0.750397	1.07009	-0.157952	1	FALSE	lplA	286	0.846154	0.710054	1.00768	0.0611962	-0.241008	1	FALSE	FALSE
lplT	b2835	179	249	0.718876	0.589905	0.874608	-0.476186	0.047607	TRUE	lplT	208	0.860577	0.700732	1.05602	0.154552	-0.216624	1	FALSE	FALSE
lpoA	b3147	242	270	0.896296	0.750397	1.07009	-0.157952	1	FALSE	lpoA	269	0.899628	0.753072	1.07424	0.250048	-0.152599	1	FALSE	FALSE
lpoB	b1105	4	3	1.33333	0.225568	9.10221	0.415037	1	FALSE	lpoB	11	0.363636	0.0844476	1.22719	0.118469	-1.45943	1	FALSE	FALSE
lpp	b1677	0.05	2	0	0	5.32456	-5.32193	1	FALSE	lpp	0.05	NA	0	Inf	1	0	1	FALSE	FALSE
lptA	b3200	0.05	2	0	0	5.32456	-5.32193	1	FALSE	lptA	0.05	NA	0	Inf	1	0	1	FALSE	FALSE
lptB	b3201	0.05	3	0	0	2.41995	-5.90689	1	FALSE	lptB	0.05	NA	0	Inf	1	0	1	FALSE	FALSE
lptC	b3199	0.05	2	0	0	5.32456	-5.32193	1	FALSE	lptC	0.05	NA	0	Inf	1	0	1	FALSE	FALSE
lptD	b0054	2	1	2	0.104118	117.994	1	1	FALSE	lptD	2	1	0.072485	13.796	1	0	1	FALSE	FALSE
lptE	b0641	1	0.05	Inf	0.025641	Inf	4.32193	1	FALSE	lptE	0.05	Inf	0.025641	Inf	1	4.32193	1	FALSE	FALSE
lptF	b4261	1	2	0.5	0.00847498	9.60453	-1	1	FALSE	lptF	0.05	Inf	0.025641	Inf	1	4.32193	1	FALSE	FALSE
lptG	b4262	12	20	0.6	0.267428	1.28874	-0.736966	1	FALSE	lptG	21	0.571429	0.256286	1.21609	0.162756	-0.807355	1	FALSE	FALSE
lpxA	b0181	2	5	0.4	0.0380902	2.44328	-1.32193	1	FALSE	lpxA	0.05	Inf	0.187809	Inf	0.5	5.32193	1	FALSE	FALSE
lpxB	b0182	0.05	2	0	0	5.32456	-5.32193	1	FALSE	lpxB	0.05	NA	0	Inf	1	0	1	FALSE	FALSE
lpxC	b0096	1	2	0.5	0.00847498	9.60453	-1	1	FALSE	lpxC	0.05	Inf	0.025641	Inf	1	4.32193	1	FALSE	FALSE
lpxD	b0179	0.05	1	0	0	39	-4.32193	1	FALSE	lpxD	0.05	NA	0	Inf	1	0	1	FALSE	FALSE
lpxH	b0524	0.05	1	0	0	39	-4.32193	1	FALSE	lpxH	0.05	NA	0	Inf	1	0	1	FALSE	FALSE
lpxK	b0915	2	3	0.666667	0.0556819	5.81976	-0.584963	1	FALSE	lpxK	1	2	0.104118	117.994	1	1	1	FALSE	FALSE
lpxP	b2378	60	82	0.731707	0.515541	1.03335	-0.450661	1	FALSE	lpxP	95	0.631579	0.449339	0.881706	0.00613289	-0.662965	0.422918	FALSE	FALSE
lpxT	b2174	467	340	1.37353	1.19185	1.58419	0.457888	0.000988212	TRUE	lpxT	458	1.01965	0.894415	1.16247	0.792538	0.028075	1	FALSE	FALSE
lrhA	b2289	289	280	1.03214	0.872668	1.2209	0.0456427	1	FALSE	lrhA	292	0.989726	0.838248	1.16853	0.933882	-0.0148989	1	FALSE	FALSE
lrp	b0889	191	42	4.54762	3.24193	6.51257	2.18511	4.52e-21	TRUE	lrp	56	3.41071	2.52008	4.68042	1.98e-18	1.77007	2.25e-15	TRUE	TRUE
lspA	b0027	0.05	0.05	NA	0	Inf	0	1	FALSE	lspA	0.05	NA	0	Inf	1	0	1	FALSE	FALSE
lsrA	b1513	22	43	0.511628	0.291465	0.874392	-0.966833	0.429166	FALSE	lsrA	27	0.814815	0.442281	1.48567	0.568172	-0.295456	1	FALSE	FALSE
lsrB	b1516	76	81	0.938272	0.676963	1.29928	-0.0919225	1	FALSE	lsrB	64	1.1875	0.840335	1.6827	0.352584	0.247928	1	FALSE	FALSE
lsrC	b1514	71	87	0.816092	0.587939	1.12955	-0.293196	1	FALSE	lsrC	68	1.04412	0.738076	1.47808	0.865374	0.0622843	1	FALSE	FALSE
lsrD	b1515	51	97	0.525773	0.367027	0.745399	-0.927488	0.0141061	TRUE	lsrD	56	0.910714	0.610764	1.35527	0.699175	-0.13493	1	FALSE	TRUE
lsrF	b1517	270	383	0.704961	0.601036	0.825929	-0.504385	0.0012254	TRUE	lsrF	300	0.9	0.760704	1.0644	0.224457	-0.152003	1	FALSE	FALSE
lsrG	b1518	164	261	0.628352	0.513685	0.7668	-0.670354	0.000369294	TRUE	lsrG	227	0.722467	0.58735	0.887093	0.00168125	-0.468996	0.152765	FALSE	TRUE
lsrK	b1511	36	58	0.62069	0.397742	0.956885	-0.688056	0.819309	FALSE	lsrK	34	1.05882	0.643998	1.74422	0.904975	0.0824622	1	FALSE	FALSE
lsrR	b1512	22	47	0.468085	0.26863	0.792289	-1.09516	0.156446	FALSE	lsrR	31	0.709677	0.391513	1.26583	0.271679	-0.494765	1	FALSE	FALSE
ltaE	b0870	116	169	0.686391	0.537181	0.874523	-0.542898	0.0985184	FALSE	ltaE	136	0.852941	0.659981	1.10082	0.231284	-0.229482	1	FALSE	FALSE
luxS	b2687	240	258	0.930233	0.777015	1.11333	-0.104337	1	FALSE	luxS	270	0.888889	0.743886	1.06165	0.199045	-0.169925	1	FALSE	FALSE
lysA	b2838	205	201	1.0199	0.835464	1.24518	0.0284284	1	FALSE	lysA	220	0.931818	0.766586	1.13227	0.49712	-0.10188	1	FALSE	FALSE
lysC	b4024	489	473	1.03383	0.9092	1.17562	0.0479943	1	FALSE	lysC	421	1.16152	1.01752	1.32635	0.0262948	0.216014	1	FALSE	FALSE
lysP	b2156	104	75	1.38667	1.02058	1.89176	0.471621	0.941164	FALSE	lysP	91	1.14286	0.854264	1.53123	0.390209	0.192645	1	FALSE	FALSE
lysQ	b0749	0.05	0.05	NA	0	Inf	0	1	FALSE	lysQ	0.05	NA	0	Inf	1	0	1	FALSE	FALSE
lysR	b2839	185	230	0.804348	0.659179	0.980403	-0.314109	0.839094	FALSE	lysR	169	1.09467	0.88378	1.35662	0.425351	0.130502	1	FALSE	FALSE
lysS	b2890	1	3	0.333333	0.00634952	4.15144	-1.58496	1	FALSE	lysS	2	0.5	0.00847498	9.60453	1	-1	1	FALSE	FALSE
lysT	b0743	0.05	0.05	NA	0	Inf	0	1	FALSE	lysT	0.05	NA	0	Inf	1	0	1	FALSE	FALSE
lysU	b4129	1482	1433	1.03419	0.961108	1.11286	0.0485068	1	FALSE	lysU	1448	1.02348	0.951334	1.10112	0.542101	0.0334838	1	FALSE	FALSE
lysV	b2404	0.05	0.05	NA	0	Inf	0	1	FALSE	lysV	0.05	NA	0	Inf	1	0	1	FALSE	FALSE
lysW	b0745	0.05	0.05	NA	0	Inf	0	1	FALSE	lysW	0.05	NA	0	Inf	1	0	1	FALSE	FALSE
lysY	b0747	0.05	0.05	NA	0	Inf	0	1	FALSE	lysY	0.05	NA	0	Inf	1	0	1	FALSE	FALSE
lysZ	b0748	0.05	0.05	NA	0	Inf	0	1	FALSE	lysZ	0.05	NA	0	Inf	1	0	1	FALSE	FALSE
lyxK	b3580	251	276	0.90942	0.763445	1.0829	-0.136981	1	FALSE	lyxK	264	0.950758	0.79668	1.1344	0.596999	-0.0728506	1	FALSE	FALSE
maa	b0459	808	930	0.868817	0.789683	0.955727	-0.202875	0.161774	FALSE	maa	778	1.03856	0.940019	1.14749	0.466507	0.0545851	1	FALSE	FALSE
macA	b0878	15	25	0.6	0.294101	1.18334	-0.736966	1	FALSE	macA	11	1.36364	0.585239	3.28225	0.557197	0.447459	1	FALSE	FALSE
macB	b0879	63	81	0.777778	0.550523	1.09454	-0.36257	1	FALSE	macB	68	0.926471	0.647039	1.32485	0.726876	-0.110183	1	FALSE	FALSE
maeA	b1479	99	128	0.773438	0.588872	1.01335	-0.370643	1	FALSE	maeA	82	1.20732	0.891869	1.63809	0.234245	0.271805	1	FALSE	FALSE
maeB	b2463	97	128	0.757812	0.575973	0.994378	-0.400087	1	FALSE	maeB	116	0.836207	0.631881	1.10458	0.217356	-0.258068	1	FALSE	FALSE
mak	b0394	66	97	0.680412	0.489968	0.939843	-0.555519	0.576423	FALSE	mak	70	0.942857	0.663253	1.33904	0.797102	-0.0848889	1	FALSE	FALSE
malE	b4034	239	258	0.926357	0.773616	1.1089	-0.11036	1	FALSE	malE	218	1.09633	0.908641	1.32334	0.349511	0.132682	1	FALSE	FALSE
malF	b4033	293	294	0.996599	0.844815	1.17564	-0.00491549	1	FALSE	malF	272	1.07721	0.910199	1.2752	0.400141	0.107294	1	FALSE	FALSE
malG	b4032	508	443	1.14673	1.00755	1.30551	0.197522	0.977656	FALSE	malG	386	1.31606	1.15065	1.5062	5.06e-05	0.396228	0.0081133	TRUE	FALSE
malI	b1620	52	80	0.65	0.449388	0.933094	-0.621488	0.574442	FALSE	malI	45	1.15556	0.760347	1.76222	0.54261	0.208587	1	FALSE	FALSE
malK	b4035	278	273	1.01832	0.85858	1.20785	0.0261839	1	FALSE	malK	304	0.914474	0.774388	1.07956	0.300065	-0.128986	1	FALSE	FALSE
malM	b4037	291	272	1.06985	0.903718	1.26684	0.0974125	1	FALSE	malM	282	1.03191	0.872998	1.2199	0.738258	0.045324	1	FALSE	FALSE
malP	b3417	565	584	0.967466	0.860267	1.08796	-0.0477175	1	FALSE	malP	594	0.951178	0.84619	1.0691	0.410824	-0.0722121	1	FALSE	FALSE
malQ	b3416	609	614	0.991857	0.885222	1.11132	-0.0117964	1	FALSE	malQ	648	0.939815	0.840013	1.05137	0.283803	-0.0895516	1	FALSE	FALSE
malS	b3571	286	268	1.06716	0.900194	1.26541	0.0937821	1	FALSE	malS	298	0.959732	0.813128	1.1326	0.649015	-0.0592972	1	FALSE	FALSE
malT	b3418	379	364	1.04121	0.899326	1.20561	0.0582594	1	FALSE	malT	351	1.07977	0.931374	1.25208	0.317642	0.110727	1	FALSE	FALSE
malX	b1621	47	63	0.746032	0.500167	1.10594	-0.422691	1	FALSE	malX	46	1.02174	0.665796	1.56881	1	0.0310269	1	FALSE	FALSE
malY	b1622	91	153	0.594771	0.453702	0.775973	-0.749593	0.00710847	TRUE	malY	90	1.01111	0.74716	1.36849	1	0.0159415	1	FALSE	TRUE
malZ	b0403	192	245	0.783673	0.645361	0.950513	-0.351675	0.435435	FALSE	malZ	198	0.969697	0.790928	1.18868	0.800165	-0.0443941	1	FALSE	FALSE
manA	b1613	87	92	0.945652	0.6972	1.28177	-0.0806185	1	FALSE	manA	64	1.35938	0.973117	1.90767	0.0730492	0.442943	1	FALSE	FALSE
manX	b1817	59	54	1.09259	0.742454	1.61071	0.127756	1	FALSE	manX	43	1.37209	0.910623	2.08239	0.137099	0.456378	1	FALSE	FALSE
manY	b1818	64	80	0.8	0.566716	1.1254	-0.321928	1	FALSE	manY	58	1.10345	0.761287	1.60231	0.65096	0.142019	1	FALSE	FALSE
manZ	b1819	20	35	0.571429	0.312574	1.01763	-0.807355	1	FALSE	manZ	31	0.645161	0.348515	1.16853	0.16078	-0.632268	1	FALSE	FALSE
map	b0168	18	9	2	0.8532	5.0537	1	1	FALSE	map	18	1	0.490806	2.03747	1	0	1	FALSE	FALSE
marA	b1531	20	12	1.66667	0.775954	3.73933	0.736966	1	FALSE	marA	34	0.588235	0.320842	1.05163	0.0759047	-0.765535	1	FALSE	FALSE
marB	b1532	48	78	0.615385	0.420315	0.892885	-0.70044	0.349509	FALSE	marB	46	1.04348	0.681722	1.59886	0.917923	0.0614005	1	FALSE	FALSE
marC	b1529	57	78	0.730769	0.510021	1.04155	-0.452512	1	FALSE	marC	30	1.9	1.20064	3.06273	0.0050136	0.925999	0.360541	FALSE	FALSE
marR	b1530	57	76	0.75	0.522459	1.07137	-0.415037	1	FALSE	marR	59	0.966102	0.659386	1.41454	0.926078	-0.049753	1	FALSE	FALSE
matP	b0956	39	33	1.18182	0.72427	1.93905	0.241008	1	FALSE	matP	41	0.95122	0.597591	1.5119	0.911072	-0.0721498	1	FALSE	FALSE
mazE	b2783	295	306	0.964052	0.818772	1.13497	-0.0528167	1	FALSE	mazE	318	0.927673	0.789048	1.09038	0.374247	-0.108312	1	FALSE	FALSE
mazF	b2782	118	134	0.880597	0.681679	1.13633	-0.183446	1	FALSE	mazF	109	1.08257	0.827283	1.4177	0.595531	0.114459	1	FALSE	FALSE
mazG	b2781	197	223	0.883408	0.725612	1.07486	-0.178848	1	FALSE	mazG	180	1.09444	0.88962	1.3471	0.409949	0.130199	1	FALSE	FALSE
mcaS	b4426	233	496	0.469758	0.400299	0.549985	-1.09001	5.93e-20	TRUE	mcaS	264	0.882576	0.736814	1.05662	0.178346	-0.180208	1	FALSE	TRUE
mcbA	b0806	54	110	0.490909	0.34769	0.685905	-1.02647	0.00156285	TRUE	mcbA	86	0.627907	0.438289	0.892658	0.00855655	-0.671377	0.555342	FALSE	FALSE
mcbR	b1450	124	132	0.939394	0.729195	1.20955	-0.0901978	1	FALSE	mcbR	73	1.69863	1.26202	2.3004	0.000343081	0.764372	0.0406971	TRUE	FALSE
mcrA	b1159	24	23	1.04348	0.564076	1.93464	0.0614005	1	FALSE	mcrA	19	1.26316	0.663212	2.43901	0.542384	0.337035	1	FALSE	FALSE
mcrB	b4346	265	322	0.822981	0.696846	0.971281	-0.281068	0.62651	FALSE	mcrB	270	0.981481	0.825326	1.1671	0.862723	-0.026967	1	FALSE	FALSE
mcrC	b4345	188	185	1.01622	0.825096	1.25172	0.0232074	1	FALSE	mcrC	163	1.15337	0.930134	1.43142	0.200117	0.205861	1	FALSE	FALSE
mdaB	b3028	438	380	1.15263	1.00235	1.32591	0.204931	1	FALSE	mdaB	413	1.06053	0.925005	1.21609	0.410688	0.0847891	1	FALSE	FALSE
mdfA	b0842	162	214	0.757009	0.613388	0.93279	-0.401617	0.318613	FALSE	mdfA	183	0.885246	0.712073	1.09971	0.281568	-0.17585	1	FALSE	FALSE
mdh	b3236	181	125	1.448	1.14651	1.83358	0.534062	0.0845543	FALSE	mdh	137	1.32117	1.05234	1.66178	0.015762	0.401814	0.885998	FALSE	FALSE
mdlA	b0448	133	158	0.841772	0.663303	1.06691	-0.248498	1	FALSE	mdlA	140	0.95	0.743613	1.21318	0.716575	-0.0740006	1	FALSE	FALSE
mdlB	b0449	124	143	0.867133	0.676204	1.1107	-0.205675	1	FALSE	mdlB	135	0.918519	0.713932	1.1809	0.534438	-0.122619	1	FALSE	FALSE
mdtA	b2074	61	83	0.73494	0.51923	1.03525	-0.444302	1	FALSE	mdtA	59	1.0339	0.710877	1.50464	0.927315	0.0480943	1	FALSE	FALSE
mdtB	b2075	77	100	0.77	0.564487	1.0469	-0.37707	1	FALSE	mdtB	70	1.1	0.785426	1.54279	0.620842	0.137504	1	FALSE	FALSE
mdtC	b2076	48	63	0.761905	0.512213	1.12695	-0.392317	1	FALSE	mdtC	47	1.02128	0.668672	1.56061	1	0.0303736	1	FALSE	FALSE
mdtD	b2077	72	95	0.757895	0.550063	1.0404	-0.399931	1	FALSE	mdtD	59	1.22034	0.852942	1.75198	0.294406	0.287282	1	FALSE	FALSE
mdtE	b3513	296	316	0.936709	0.796661	1.10113	-0.0943274	1	FALSE	mdtE	357	0.829132	0.708323	0.969971	0.0188069	-0.270327	1	FALSE	FALSE
mdtF	b3514	210	224	0.9375	0.772898	1.1368	-0.0931094	1	FALSE	mdtF	233	0.901288	0.744357	1.09077	0.295899	-0.149941	1	FALSE	FALSE
mdtG	b1053	36	40	0.9	0.557434	1.44836	-0.152003	1	FALSE	mdtG	23	1.56522	0.90251	2.7666	0.117477	0.646363	1	FALSE	FALSE
mdtH	b1065	115	124	0.927419	0.713255	1.20507	-0.108706	1	FALSE	mdtH	103	1.1165	0.848341	1.47105	0.456341	0.15899	1	FALSE	FALSE
mdtI	b1599	81	106	0.764151	0.565024	1.03017	-0.38807	1	FALSE	mdtI	93	0.870968	0.638498	1.186	0.404403	-0.199309	1	FALSE	FALSE
mdtJ	b1600	271	316	0.857595	0.726428	1.0119	-0.221632	1	FALSE	mdtJ	267	1.01498	0.853976	1.20641	0.897105	0.0214531	1	FALSE	FALSE
mdtK	b1663	98	117	0.837607	0.633817	1.10494	-0.255655	1	FALSE	mdtK	80	1.225	0.902435	1.66705	0.20246	0.292782	1	FALSE	FALSE
mdtL	b3710	303	361	0.839335	0.718077	0.980538	-0.252681	0.765224	FALSE	mdtL	327	0.926606	0.789907	1.08669	0.359498	-0.109973	1	FALSE	FALSE
mdtM	b4337	113	121	0.933884	0.716204	1.21696	-0.0986843	1	FALSE	mdtM	110	1.02727	0.783036	1.34804	0.893497	0.0388192	1	FALSE	FALSE
mdtN	b4082	377	433	0.87067	0.756369	1.00189	-0.199803	1	FALSE	mdtN	361	1.04432	0.901559	1.20984	0.58087	0.0625657	1	FALSE	FALSE
mdtO	b4081	135	159	0.849057	0.669965	1.07474	-0.236067	1	FALSE	mdtO	149	0.90604	0.712432	1.15141	0.44052	-0.142353	1	FALSE	FALSE
mdtP	b4080	162	182	0.89011	0.715791	1.10609	-0.167945	1	FALSE	mdtP	183	0.885246	0.712073	1.09971	0.281568	-0.17585	1	FALSE	FALSE
melA	b4119	320	312	1.02564	0.874794	1.2026	0.0365259	1	FALSE	melA	277	1.15523	0.980504	1.36178	0.0855388	0.208186	1	FALSE	FALSE
melB	b4120	1250	1151	1.08601	1.00164	1.17757	0.11904	1	FALSE	melB	1199	1.04254	0.962352	1.12944	0.312323	0.0600964	1	FALSE	FALSE
melR	b4118	239	188	1.27128	1.04577	1.54724	0.346278	0.501502	FALSE	melR	205	1.16585	0.963353	1.41194	0.117223	0.221387	1	FALSE	FALSE
menA	b3930	458	383	1.19582	1.04178	1.37324	0.258003	0.382808	FALSE	menA	492	0.930894	0.817858	1.05939	0.284316	-0.103311	1	FALSE	FALSE
menB	b2262	40	65	0.615385	0.40432	0.926378	-0.70044	0.580834	FALSE	menB	56	0.714286	0.463806	1.09103	0.125346	-0.485427	1	FALSE	FALSE
menC	b2261	41	50	0.82	0.529042	1.26455	-0.286304	1	FALSE	menC	42	0.97619	0.619102	1.5382	1	-0.0347654	1	FALSE	FALSE
menD	b2264	61	88	0.693182	0.491682	0.971816	-0.528694	0.878975	FALSE	menD	74	0.824324	0.577534	1.17279	0.301683	-0.278716	1	FALSE	FALSE
menE	b2260	73	91	0.802198	0.581352	1.10364	-0.31797	1	FALSE	menE	76	0.960526	0.686987	1.34218	0.869923	-0.058103	1	FALSE	FALSE
menF	b2265	40	48	0.833333	0.533739	1.29483	-0.263034	1	FALSE	menF	47	0.851064	0.544005	1.32571	0.520292	-0.232661	1	FALSE	FALSE
menH	b2263	28	40	0.7	0.415899	1.16325	-0.514573	1	FALSE	menH	25	1.12	0.629607	2.00278	0.783846	0.163499	1	FALSE	FALSE
mepA	b2328	129	139	0.928058	0.724599	1.18794	-0.107714	1	FALSE	mepA	108	1.19444	0.917817	1.55697	0.193789	0.25634	1	FALSE	FALSE
metA	b4013	166	180	0.922222	0.742321	1.14516	-0.116814	1	FALSE	metA	143	1.16084	0.922617	1.46207	0.21067	0.215168	1	FALSE	FALSE
metB	b3939	469	468	1.00214	0.879794	1.1415	0.00307939	1	FALSE	metB	564	0.83156	0.734124	0.941588	0.0034284	-0.266107	0.270193	FALSE	FALSE
metC	b3008	289	296	0.976351	0.827373	1.15206	-0.0345277	1	FALSE	metC	272	1.0625	0.897237	1.25848	0.49938	0.0874628	1	FALSE	FALSE
metE	b3829	414	404	1.02475	0.891325	1.17822	0.0352755	1	FALSE	metE	464	0.892241	0.779615	1.02087	0.0981392	-0.164494	1	FALSE	FALSE
metF	b3941	528	533	0.990619	0.876628	1.11941	-0.0135976	1	FALSE	metF	561	0.941176	0.834128	1.06184	0.3322	-0.0874628	1	FALSE	FALSE
metG	b2114	13	6	2.16667	0.768342	6.95161	1.11548	1	FALSE	metG	12	1.08333	0.455725	2.59754	1	0.115477	1	FALSE	FALSE
metH	b4019	259	284	0.911972	0.767636	1.08307	-0.132939	1	FALSE	metH	288	0.899306	0.757397	1.06737	0.2312	-0.153117	1	FALSE	FALSE
metI	b0198	261	276	0.945652	0.795354	1.12411	-0.0806185	1	FALSE	metI	267	0.977528	0.821031	1.16375	0.827769	-0.0327899	1	FALSE	FALSE
metJ	b3938	123	19	6.47368	3.97413	11.1183	2.69459	3.87e-17	TRUE	metJ	46	2.67391	1.89119	3.83848	2.69e-09	1.41895	1.14e-06	TRUE	FALSE
metK	b2942	2	3	0.666667	0.0556819	5.81976	-0.584963	1	FALSE	metK	0.05	Inf	0.187809	Inf	0.5	5.32193	1	FALSE	FALSE
metL	b3940	272	391	0.695652	0.593708	0.814167	-0.523562	0.000524794	TRUE	metL	408	0.666667	0.569727	0.779123	2.06e-07	-0.584963	5.99e-05	TRUE	FALSE
metN	b0199	167	192	0.869792	0.702609	1.07587	-0.201258	1	FALSE	metN	177	0.943503	0.759078	1.17232	0.627565	-0.0839013	1	FALSE	FALSE
metQ	b0197	103	94	1.09574	0.820403	1.46498	0.131912	1	FALSE	metQ	124	0.830645	0.633345	1.08748	0.184239	-0.267696	1	FALSE	FALSE
metR	b3828	653	503	1.29821	1.15393	1.4612	0.376525	0.00124714	TRUE	metR	488	1.33811	1.1882	1.50772	1.16e-06	0.420202	0.000282308	TRUE	FALSE
metT	b0673	0.05	0.05	NA	0	Inf	0	1	FALSE	metT	0.05	NA	0	Inf	1	0	1	FALSE	FALSE
metU	b0666	0.05	0.05	NA	0	Inf	0	1	FALSE	metU	0.05	NA	0	Inf	1	0	1	FALSE	FALSE
metV	b2816	0.05	0.05	NA	0	Inf	0	1	FALSE	metV	0.05	NA	0	Inf	1	0	1	FALSE	FALSE
metW	b2815	0.05	0.05	NA	0	Inf	0	1	FALSE	metW	0.05	NA	0	Inf	1	0	1	FALSE	FALSE
metY	b3171	0.05	7	0	0	0.693814	-7.12928	0.506201	FALSE	metY	0.05	NA	0	Inf	1	0	1	FALSE	FALSE
metZ	b2814	0.05	0.05	NA	0	Inf	0	1	FALSE	metZ	0.05	NA	0	Inf	1	0	1	FALSE	FALSE
mfd	b1114	28	53	0.528302	0.321748	0.850431	-0.920566	0.284083	FALSE	mfd	34	0.823529	0.481056	1.39921	0.525773	-0.280108	1	FALSE	FALSE
mglA	b2149	326	393	0.829517	0.71403	0.963168	-0.269657	0.461765	FALSE	mglA	333	0.978979	0.837745	1.14395	0.815219	-0.0306502	1	FALSE	FALSE
mglB	b2150	204	178	1.14607	0.932743	1.40924	0.196692	1	FALSE	mglB	193	1.05699	0.863878	1.29366	0.615804	0.0799683	1	FALSE	FALSE
mglC	b2148	152	192	0.791667	0.635666	0.98453	-0.337035	0.926385	FALSE	mglC	165	0.921212	0.734124	1.15535	0.500381	-0.118395	1	FALSE	FALSE
mgrB	b1826	84	75	1.12	0.810513	1.5501	0.163499	1	FALSE	mgrB	53	1.58491	1.11062	2.27943	0.0101142	0.664397	0.641345	FALSE	FALSE
mgrR	b4698	8	32	0.25	0.0995323	0.553948	-2	0.013425	TRUE	mgrR	32	0.25	0.0995323	0.553948	0.000182166	-2	0.0245969	TRUE	FALSE
mgsA	b0963	38	44	0.863636	0.544475	1.36417	-0.211504	1	FALSE	mgsA	36	1.05556	0.651313	1.71364	0.907561	0.0780025	1	FALSE	FALSE
mgtA	b4242	608	608	1	0.892201	1.12082	0	1	FALSE	mgtA	624	0.974359	0.869953	1.09125	0.66914	-0.0374747	1	FALSE	FALSE
mgtL	b4702	1575	2008	0.784363	0.733822	0.838272	-0.350407	1.72e-10	TRUE	mgtL	2254	0.698758	0.654781	0.745548	4.48e-28	-0.517136	8.66e-25	TRUE	FALSE
mhpA	b0347	89	119	0.747899	0.561775	0.992634	-0.419084	1	FALSE	mhpA	126	0.706349	0.532305	0.933956	0.0138933	-0.501546	0.814141	FALSE	FALSE
mhpB	b0348	141	133	1.06015	0.83055	1.35384	0.0842689	1	FALSE	mhpB	124	1.1371	0.886948	1.45931	0.325676	0.185355	1	FALSE	FALSE
mhpC	b0349	117	138	0.847826	0.656992	1.09257	-0.23816	1	FALSE	mhpC	105	1.11429	0.848834	1.46429	0.460427	0.156119	1	FALSE	FALSE
mhpD	b0350	68	92	0.73913	0.53214	1.0223	-0.436099	1	FALSE	mhpD	66	1.0303	0.723408	1.46812	0.931202	0.0430687	1	FALSE	FALSE
mhpE	b0352	71	136	0.522059	0.386165	0.700611	-0.937716	0.000834231	TRUE	mhpE	87	0.816092	0.587939	1.12955	0.232635	-0.293196	1	FALSE	TRUE
mhpF	b0351	118	163	0.723926	0.566316	0.923097	-0.466085	0.321116	FALSE	mhpF	111	1.06306	0.813366	1.39021	0.691833	0.0882272	1	FALSE	FALSE
mhpR	b0346	193	181	1.0663	0.866034	1.31335	0.0926112	1	FALSE	mhpR	186	1.03763	0.843942	1.27604	0.757978	0.0532982	1	FALSE	FALSE
mhpT	b0353	106	132	0.80303	0.615944	1.04485	-0.316474	1	FALSE	mhpT	122	0.868852	0.663367	1.13647	0.320519	-0.202817	1	FALSE	FALSE
miaA	b4171	107	33	3.24242	2.17662	4.94715	1.69707	6.42e-08	TRUE	miaA	87	1.22989	0.91812	1.65137	0.172372	0.298523	1	FALSE	FALSE
miaB	b0661	118	110	1.07273	0.820265	1.40382	0.101283	1	FALSE	miaB	85	1.38824	1.04156	1.85692	0.0244668	0.473252	1	FALSE	FALSE
micA	b4442	5	16	0.3125	0.0895334	0.89272	-1.67807	0.759317	FALSE	micA	7	0.714286	0.178762	2.61442	0.774414	-0.485427	1	FALSE	FALSE
micC	b4427	1	10	0.1	0.00230427	0.702939	-3.32193	0.411403	FALSE	micC	34	0.0294118	0.000723628	0.175326	2.1e-09	-5.08746	8.99e-07	TRUE	FALSE
micF	b4439	0.05	0.05	NA	0	Inf	0	1	FALSE	micF	0.05	NA	0	Inf	1	0	1	FALSE	FALSE
minC	b1176	1	4	0.25	0.0050764	2.52632	-2	1	FALSE	minC	0.05	Inf	0.025641	Inf	1	4.32193	1	FALSE	FALSE
minD	b1175	1	2	0.5	0.00847498	9.60453	-1	1	FALSE	minD	5	0.2	0.00422855	1.78734	0.21875	-2.32193	1	FALSE	FALSE
minE	b1174	0.05	1	0	0	39	-4.32193	1	FALSE	minE	0.05	NA	0	Inf	1	0	1	FALSE	FALSE
mioC	b3742	108	81	1.33333	0.990358	1.80114	0.415037	1	FALSE	mioC	129	0.837209	0.642274	1.08954	0.193789	-0.25634	1	FALSE	FALSE
mipA	b1782	105	102	1.02941	0.776355	1.36537	0.0418202	1	FALSE	mipA	80	1.3125	0.971913	1.77821	0.0773622	0.392317	1	FALSE	FALSE
mlaA	b2346	130	144	0.902778	0.706661	1.1524	-0.147557	1	FALSE	mlaA	134	0.970149	0.756252	1.24424	0.853558	-0.0437214	1	FALSE	FALSE
mlaB	b3191	548	427	1.28337	1.12878	1.45989	0.35994	0.00934245	TRUE	mlaB	513	1.06823	0.945309	1.20728	0.29657	0.0952171	1	FALSE	FALSE
mlaC	b3192	309	339	0.911504	0.778743	1.06659	-0.133678	1	FALSE	mlaC	324	0.953704	0.813419	1.11801	0.577938	-0.068387	1	FALSE	FALSE
mlaD	b3193	479	488	0.981557	0.863488	1.11573	-0.0268555	1	FALSE	mlaD	506	0.94664	0.8337	1.07476	0.40744	-0.0791117	1	FALSE	FALSE
mlaE	b3194	497	417	1.19185	1.04427	1.3608	0.253198	0.333103	FALSE	mlaE	421	1.18052	1.0347	1.34739	0.0132669	0.239426	0.784576	FALSE	FALSE
mlaF	b3195	689	886	0.777652	0.702938	0.860031	-0.362803	0.000108569	TRUE	mlaF	764	0.901832	0.812404	1.00096	0.0521811	-0.149069	1	FALSE	FALSE
mlc	b1594	64	94	0.680851	0.487649	0.945369	-0.554589	0.626621	FALSE	mlc	51	1.2549	0.855065	1.85002	0.263054	0.327575	1	FALSE	FALSE
mliC	b1639	47	34	1.38235	0.87042	2.21634	0.467126	1	FALSE	mliC	7	6.71429	3.01587	17.6071	2.29e-08	2.74723	8.05e-06	TRUE	FALSE
mlrA	b2127	74	70	1.05714	0.752058	1.48727	0.0801703	1	FALSE	mlrA	91	0.813187	0.590115	1.11747	0.212786	-0.298341	1	FALSE	FALSE
mltA	b2813	201	240	0.8375	0.690898	1.01436	-0.255839	1	FALSE	mltA	204	0.985294	0.806844	1.20312	0.920852	-0.0213737	1	FALSE	FALSE
mltB	b2701	139	208	0.668269	0.535205	0.832319	-0.581499	0.0172063	TRUE	mltB	151	0.92053	0.7258	1.1668	0.518387	-0.119464	1	FALSE	TRUE
mltC	b2963	614	632	0.971519	0.867975	1.08736	-0.0416859	1	FALSE	mltC	643	0.954899	0.853527	1.06823	0.429685	-0.0665801	1	FALSE	FALSE
mltD	b0211	143	129	1.10853	0.867604	1.4175	0.148644	1	FALSE	mltD	129	1.10853	0.867604	1.4175	0.43061	0.148644	1	FALSE	FALSE
mltF	b2558	135	136	0.992647	0.77647	1.26894	-0.0106472	1	FALSE	mltF	133	1.01504	0.792929	1.29952	0.951307	0.0215332	1	FALSE	FALSE
mmuM	b0261	134	200	0.67	0.534257	0.838049	-0.577767	0.0233855	TRUE	mmuM	165	0.812121	0.641715	1.02625	0.0825782	-0.300233	1	FALSE	TRUE
mmuP	b0260	140	186	0.752688	0.600098	0.942318	-0.409876	0.430793	FALSE	mmuP	164	0.853659	0.676381	1.07621	0.187033	-0.228269	1	FALSE	FALSE
mnaT	b1448	60	71	0.84507	0.589102	1.20876	-0.242857	1	FALSE	mnaT	73	0.821918	0.574194	1.17262	0.298071	-0.282934	1	FALSE	FALSE
mngA	b0731	63	91	0.692308	0.493946	0.965092	-0.530515	0.810752	FALSE	mngA	76	0.828947	0.584004	1.17307	0.308753	-0.270648	1	FALSE	FALSE
mngB	b0732	207	224	0.924107	0.761268	1.12135	-0.113868	1	FALSE	mngB	198	1.04545	0.8562	1.27683	0.691033	0.0641303	1	FALSE	FALSE
mngR	b0730	71	81	0.876543	0.628249	1.22062	-0.190103	1	FALSE	mngR	67	1.0597	0.748152	1.50239	0.798545	0.0836579	1	FALSE	FALSE
mnmA	b1133	11	3	3.66667	0.968598	20.4688	1.87447	1	FALSE	mnmA	6	1.83333	0.621491	6.03742	0.332306	0.874469	1	FALSE	FALSE
mnmC	b2324	95	115	0.826087	0.6228	1.09356	-0.275634	1	FALSE	mnmC	91	1.04396	0.774806	1.40731	0.825968	0.062061	1	FALSE	FALSE
mnmE	b3706	320	75	4.26667	3.30869	5.5626	2.09311	3.63e-34	TRUE	mnmE	186	1.72043	1.43153	2.07247	2.74e-09	0.782769	1.15e-06	TRUE	TRUE
mnmG	b3741	266	51	5.21569	3.85327	7.18363	2.38286	2.66e-33	TRUE	mnmG	165	1.61212	1.32257	1.9698	1.31e-06	0.68896	0.00031667	TRUE	TRUE
mntH	b2392	67	74	0.905405	0.640718	1.27743	-0.143364	1	FALSE	mntH	59	1.13559	0.788291	1.63963	0.533053	0.183446	1	FALSE	FALSE
mntP	b1821	10	10	1	0.373547	2.67704	0	1	FALSE	mntP	11	0.909091	0.346132	2.35788	1	-0.137504	1	FALSE	FALSE
mntR	b0817	4	6	0.666667	0.138372	2.81129	-0.584963	1	FALSE	mntR	8	0.5	0.110181	1.86635	0.387695	-1	1	FALSE	FALSE
mntS	b4705	22	67	0.328358	0.193107	0.538444	-1.60666	0.000250398	TRUE	mntS	41	0.536585	0.304411	0.922093	0.022575	-0.89812	1	FALSE	FALSE
moaA	b0781	87	116	0.75	0.561343	0.998937	-0.415037	1	FALSE	moaA	66	1.31818	0.946282	1.84369	0.105592	0.398549	1	FALSE	FALSE
moaB	b0782	219	266	0.823308	0.685315	0.98826	-0.280495	0.951043	FALSE	moaB	170	1.28824	1.04953	1.58341	0.0148393	0.365396	0.849275	FALSE	FALSE
moaC	b0783	24	31	0.774194	0.434796	1.36286	-0.369234	1	FALSE	moaC	28	0.857143	0.475602	1.53358	0.677809	-0.222392	1	FALSE	FALSE
moaD	b0784	45	42	1.07143	0.687828	1.67203	0.0995357	1	FALSE	moaD	24	1.875	1.11833	3.21758	0.0154323	0.906891	0.871763	FALSE	FALSE
moaE	b0785	85	120	0.708333	0.530064	0.943036	-0.4975	0.54967	FALSE	moaE	86	0.988372	0.723665	1.3497	1	-0.0168738	1	FALSE	FALSE
mobA	b3857	179	122	1.46721	1.15914	1.86232	0.553078	0.0658867	FALSE	mobA	173	1.03468	0.834846	1.28261	0.789899	0.0491875	1	FALSE	FALSE
mobB	b3856	269	331	0.812689	0.68932	0.957452	-0.299225	0.433957	FALSE	mobB	322	0.835404	0.707875	0.985288	0.0323487	-0.259455	1	FALSE	FALSE
mocA	b2877	1258	1383	0.909617	0.842071	0.982511	-0.136669	0.510746	FALSE	mocA	1341	0.938106	0.867951	1.01388	0.107716	-0.0921773	1	FALSE	FALSE
modA	b0763	106	112	0.946429	0.718757	1.24554	-0.0794345	1	FALSE	modA	95	1.11579	0.837884	1.48763	0.480688	0.158065	1	FALSE	FALSE
modB	b0764	83	124	0.669355	0.500691	0.890971	-0.579157	0.218693	FALSE	modB	73	1.13699	0.820127	1.57914	0.471286	0.185215	1	FALSE	FALSE
modC	b0765	39	63	0.619048	0.40423	0.93746	-0.691878	0.665433	FALSE	modC	48	0.8125	0.518508	1.26611	0.391191	-0.29956	1	FALSE	FALSE
modE	b0761	58	117	0.495726	0.355444	0.684765	-1.01238	0.00107193	TRUE	modE	75	0.773333	0.539276	1.10414	0.165083	-0.370838	1	FALSE	TRUE
modF	b0760	93	99	0.939394	0.700127	1.25954	-0.0901978	1	FALSE	modF	91	1.02198	0.75717	1.37975	0.941259	0.0313642	1	FALSE	FALSE
moeA	b0827	126	178	0.707865	0.558908	0.894319	-0.498454	0.149419	FALSE	moeA	168	0.75	0.590525	0.950536	0.0166482	-0.415037	0.921914	FALSE	FALSE
moeB	b0826	109	140	0.778571	0.60049	1.00727	-0.361099	1	FALSE	moeB	132	0.825758	0.634792	1.07233	0.156297	-0.27621	1	FALSE	FALSE
mog	b0009	204	261	0.781609	0.647573	0.94234	-0.355481	0.344548	FALSE	mog	183	1.11475	0.908592	1.3685	0.309313	0.156726	1	FALSE	FALSE
mokB	b1420	273	357	0.764706	0.650807	0.897744	-0.387023	0.0525294	FALSE	mokB	340	0.802941	0.682189	0.944367	0.00763187	-0.316634	0.502093	FALSE	FALSE
mokC	b0018	44	67	0.656716	0.438452	0.974942	-0.606658	0.945414	FALSE	mokC	80	0.55	0.371774	0.804306	0.00156473	-0.862496	0.144558	FALSE	FALSE
motA	b1890	99	106	0.933962	0.702909	1.24007	-0.0985638	1	FALSE	motA	62	1.59677	1.15091	2.2302	0.00440314	0.67516	0.32574	FALSE	FALSE
motB	b1889	68	91	0.747253	0.537596	1.03442	-0.420332	1	FALSE	motB	56	1.21429	0.83999	1.7616	0.323248	0.280108	1	FALSE	FALSE
mpaA	b1326	73	127	0.574803	0.424975	0.772528	-0.79886	0.0122875	TRUE	mpaA	79	0.924051	0.662874	1.28665	0.685209	-0.113956	1	FALSE	TRUE
mpl	b4233	204	152	1.34211	1.08255	1.66684	0.424498	0.268349	FALSE	mpl	208	0.980769	0.80453	1.1955	0.882524	-0.0280144	1	FALSE	FALSE
mppA	b1329	216	233	0.927039	0.766776	1.1204	-0.109299	1	FALSE	mppA	173	1.24855	1.01751	1.53391	0.0330807	0.320259	1	FALSE	FALSE
mprA	b2684	82	61	1.34426	0.953353	1.90434	0.426815	1	FALSE	mprA	81	1.01235	0.735532	1.39357	1	0.017702	1	FALSE	FALSE
mqo	b2210	44	59	0.745763	0.492946	1.12081	-0.423211	1	FALSE	mqo	47	0.93617	0.60623	1.44326	0.834081	-0.0951572	1	FALSE	FALSE
mqsA	b3021	526	351	1.49858	1.30673	1.72025	0.583592	7.97e-07	TRUE	mqsA	415	1.26747	1.1123	1.44503	0.000331082	0.341951	0.0395833	TRUE	FALSE
mqsR	b3022	2202	1729	1.27357	1.19529	1.35714	0.348877	1.86e-11	TRUE	mqsR	1687	1.30528	1.22451	1.39156	1.53e-16	0.384354	1.37e-13	TRUE	FALSE
mraY	b0087	1	2	0.5	0.00847498	9.60453	-1	1	FALSE	mraY	0.05	Inf	0.025641	Inf	1	4.32193	1	FALSE	FALSE
mraZ	b0081	1	3	0.333333	0.00634952	4.15144	-1.58496	1	FALSE	mraZ	0.05	Inf	0.025641	Inf	1	4.32193	1	FALSE	FALSE
mrcA	b3396	438	423	1.03546	0.903878	1.1863	0.0502732	1	FALSE	mrcA	474	0.924051	0.809622	1.05447	0.246455	-0.113956	1	FALSE	FALSE
mrcB	b0149	13	5	2.6	0.869851	9.31468	1.37851	1	FALSE	mrcB	32	0.40625	0.19569	0.795801	0.00660882	-1.29956	0.450111	FALSE	FALSE
mrdA	b0635	1	2	0.5	0.00847498	9.60453	-1	1	FALSE	mrdA	0.05	Inf	0.025641	Inf	1	4.32193	1	FALSE	FALSE
mrdB	b0634	1	3	0.333333	0.00634952	4.15144	-1.58496	1	FALSE	mrdB	0.05	Inf	0.025641	Inf	1	4.32193	1	FALSE	FALSE
mreB	b3251	1	3	0.333333	0.00634952	4.15144	-1.58496	1	FALSE	mreB	0.05	Inf	0.025641	Inf	1	4.32193	1	FALSE	FALSE
mreC	b3250	0.05	2	0	0	5.32456	-5.32193	1	FALSE	mreC	0.05	NA	0	Inf	1	0	1	FALSE	FALSE
mreD	b3249	42	77	0.545455	0.365297	0.804516	-0.874469	0.0879568	FALSE	mreD	56	0.75	0.490411	1.13919	0.188847	-0.415037	1	FALSE	FALSE
mrp	b2113	165	261	0.632184	0.517025	0.771195	-0.661584	0.000463149	TRUE	mrp	171	0.964912	0.774351	1.2021	0.785077	-0.0515303	1	FALSE	TRUE
mrr	b4351	196	174	1.12644	0.913723	1.38961	0.171766	1	FALSE	mrr	172	1.13953	0.923768	1.40675	0.230498	0.188445	1	FALSE	FALSE
msbA	b0914	1	1	1	0.0127394	78.4968	0	1	FALSE	msbA	0.05	Inf	0.025641	Inf	1	4.32193	1	FALSE	FALSE
mscK	b0465	171	191	0.895288	0.724068	1.10628	-0.159576	1	FALSE	mscK	167	1.02395	0.822451	1.27501	0.870409	0.0341482	1	FALSE	FALSE
mscL	b3291	1042	984	1.05894	0.969654	1.15652	0.0826251	1	FALSE	mscL	1143	0.911636	0.837423	0.992343	0.0323867	-0.13347	1	FALSE	FALSE
mscM	b4159	419	480	0.872917	0.763872	0.997222	-0.196084	1	FALSE	mscM	466	0.899142	0.786102	1.02819	0.12199	-0.15338	1	FALSE	FALSE
mscS	b2924	774	873	0.886598	0.803784	0.977802	-0.173648	0.508386	FALSE	mscS	808	0.957921	0.866872	1.05848	0.406727	-0.0620217	1	FALSE	FALSE
msrA	b4219	179	187	0.957219	0.775447	1.1813	-0.0630787	1	FALSE	msrA	174	1.02874	0.830301	1.27481	0.831444	0.0408723	1	FALSE	FALSE
msrB	b1778	0.05	3	0	0	2.41995	-5.90689	1	FALSE	msrB	6	0	0	0.849311	0.03125	-6.90689	1	FALSE	FALSE
msrC	b1832	89	100	0.89	0.661263	1.19625	-0.168123	1	FALSE	msrC	101	0.881188	0.65515	1.18349	0.424932	-0.182478	1	FALSE	FALSE
msyB	b1051	44	70	0.628571	0.421015	0.929494	-0.669851	0.582531	FALSE	msyB	34	1.29412	0.808474	2.08777	0.308168	0.371969	1	FALSE	FALSE
mtfA	b1976	100	107	0.934579	0.704382	1.23913	-0.0976108	1	FALSE	mtfA	92	1.08696	0.810683	1.45876	0.613547	0.120294	1	FALSE	FALSE
mtgA	b3208	378	364	1.03846	0.896863	1.20254	0.0544478	1	FALSE	mtgA	342	1.10526	0.952327	1.28312	0.19207	0.14439	1	FALSE	FALSE
mtlA	b3599	381	384	0.992188	0.858807	1.14626	-0.0113153	1	FALSE	mtlA	389	0.979434	0.848154	1.13097	0.800858	-0.0299792	1	FALSE	FALSE
mtlD	b3600	287	237	1.21097	1.01602	1.44443	0.276164	0.868676	FALSE	mtlD	261	1.09962	0.926645	1.30534	0.285534	0.137001	1	FALSE	FALSE
mtlR	b3601	251	216	1.16204	0.964893	1.4004	0.216656	1	FALSE	mtlR	231	1.08658	0.905128	1.30487	0.386826	0.119795	1	FALSE	FALSE
mtn	b0159	45	8	5.625	2.62422	13.8165	2.49185	3.79e-05	TRUE	mtn	27	1.66667	1.01202	2.79347	0.0443709	0.736966	1	FALSE	FALSE
mtr	b3161	285	255	1.11765	0.940585	1.32861	0.160465	1	FALSE	mtr	286	0.996503	0.842753	1.17829	1	-0.00505323	1	FALSE	FALSE
mug	b3068	282	208	1.35577	1.12938	1.62966	0.439112	0.0537737	FALSE	mug	217	1.29954	1.08487	1.5584	0.0041242	0.378	0.309251	FALSE	FALSE
mukB	b0924	1	3	0.333333	0.00634952	4.15144	-1.58496	1	FALSE	mukB	0.05	Inf	0.025641	Inf	1	4.32193	1	FALSE	FALSE
mukE	b0923	0.05	3	0	0	2.41995	-5.90689	1	FALSE	mukE	0.05	NA	0	Inf	1	0	1	FALSE	FALSE
mukF	b0922	2	2	1	0.072485	13.796	0	1	FALSE	mukF	0.05	Inf	0.187809	Inf	0.5	5.32193	1	FALSE	FALSE
murA	b3189	1	5	0.2	0.00422855	1.78734	-2.32193	1	FALSE	murA	0.05	Inf	0.025641	Inf	1	4.32193	1	FALSE	FALSE
murB	b3972	2	2	1	0.072485	13.796	0	1	FALSE	murB	0.05	Inf	0.187809	Inf	0.5	5.32193	1	FALSE	FALSE
murC	b0091	1	2	0.5	0.00847498	9.60453	-1	1	FALSE	murC	1	1	0.0127394	78.4968	1	0	1	FALSE	FALSE
murD	b0088	1	2	0.5	0.00847498	9.60453	-1	1	FALSE	murD	0.05	Inf	0.025641	Inf	1	4.32193	1	FALSE	FALSE
murE	b0085	1	2	0.5	0.00847498	9.60453	-1	1	FALSE	murE	0.05	Inf	0.025641	Inf	1	4.32193	1	FALSE	FALSE
murF	b0086	1	2	0.5	0.00847498	9.60453	-1	1	FALSE	murF	1	1	0.0127394	78.4968	1	0	1	FALSE	FALSE
murG	b0090	1	2	0.5	0.00847498	9.60453	-1	1	FALSE	murG	0.05	Inf	0.025641	Inf	1	4.32193	1	FALSE	FALSE
murI	b3967	45	37	1.21622	0.769731	1.93248	0.2824	1	FALSE	murI	51	0.882353	0.577557	1.34396	0.610068	-0.180572	1	FALSE	FALSE
murJ	b1069	1	1	1	0.0127394	78.4968	0	1	FALSE	murJ	0.05	Inf	0.025641	Inf	1	4.32193	1	FALSE	FALSE
murP	b2429	93	146	0.636986	0.485751	0.831802	-0.650666	0.0431437	TRUE	murP	127	0.732283	0.554283	0.964441	0.0258664	-0.449526	1	FALSE	FALSE
murQ	b2428	68	86	0.790698	0.566659	1.09956	-0.338802	1	FALSE	murQ	120	0.566667	0.414505	0.769294	0.00018307	-0.819428	0.0246328	TRUE	FALSE
murR	b2427	106	137	0.773723	0.5947	1.00433	-0.370112	1	FALSE	murR	139	0.76259	0.58661	0.988983	0.0406947	-0.391021	1	FALSE	FALSE
mutH	b2831	255	295	0.864407	0.728142	1.02561	-0.210218	1	FALSE	mutH	226	1.12832	0.939622	1.35562	0.201663	0.174174	1	FALSE	FALSE
mutL	b4170	302	322	0.937888	0.798944	1.10076	-0.0925121	1	FALSE	mutL	347	0.870317	0.743432	1.01841	0.0840615	-0.200387	1	FALSE	FALSE
mutM	b3635	391	363	1.07713	0.931349	1.24599	0.107199	1	FALSE	mutM	335	1.16716	1.00611	1.35459	0.0411531	0.223008	1	FALSE	FALSE
mutS	b2733	174	217	0.801843	0.653042	0.983377	-0.318608	0.891872	FALSE	mutS	179	0.972067	0.784431	1.20438	0.831444	-0.0408723	1	FALSE	FALSE
mutT	b0099	182	184	0.98913	0.801412	1.22074	-0.0157673	1	FALSE	mutT	185	0.983784	0.7973	1.21377	0.916871	-0.0235868	1	FALSE	FALSE
mutY	b2961	195	162	1.2037	0.97228	1.49185	0.26748	1	FALSE	mutY	181	1.07735	0.875498	1.32629	0.50264	0.107484	1	FALSE	FALSE
mzrA	b3096	161	147	1.09524	0.87033	1.37913	0.131245	1	FALSE	mzrA	138	1.16667	0.923603	1.47532	0.203192	0.222392	1	FALSE	FALSE
nac	b1988	157	161	0.975155	0.777683	1.22257	-0.0362961	1	FALSE	nac	103	1.52427	1.18133	1.97381	0.000975825	0.60812	0.0996917	FALSE	FALSE
nadA	b0750	48	1	48	8.21304	1934.9	5.58496	6.41e-11	TRUE	nadA	44	1.09091	0.709431	1.68118	0.754652	0.125531	1	FALSE	FALSE
nadB	b2574	348	3	116	39.3657	565.226	6.85798	8.09e-96	TRUE	nadB	140	2.48571	2.03722	3.04651	1.74e-21	1.31366	2.41e-18	TRUE	FALSE
nadC	b0109	526	7	75.1429	36.2144	187.818	6.23156	1.41e-141	TRUE	nadC	243	2.16461	1.85581	2.53052	7.99e-25	1.11411	1.29e-21	TRUE	TRUE
nadD	b0639	7	3	2.33333	0.532678	13.9836	1.22239	1	FALSE	nadD	13	0.538462	0.181906	1.45211	0.263176	-0.893085	1	FALSE	FALSE
nadE	b1740	1	1	1	0.0127394	78.4968	0	1	FALSE	nadE	0.05	Inf	0.025641	Inf	1	4.32193	1	FALSE	FALSE
nadK	b2615	0.05	0.05	NA	0	Inf	0	1	FALSE	nadK	0.05	NA	0	Inf	1	0	1	FALSE	FALSE
nadR	b4390	293	311	0.942122	0.800411	1.1087	-0.0860139	1	FALSE	nadR	354	0.827684	0.706548	0.969003	0.0182634	-0.272849	0.983653	FALSE	FALSE
nagA	b0677	63	88	0.715909	0.509652	1.00062	-0.482152	1	FALSE	nagA	77	0.818182	0.576984	1.15648	0.271842	-0.289507	1	FALSE	FALSE
nagB	b0678	52	61	0.852459	0.577315	1.2547	-0.230298	1	FALSE	nagB	52	1	0.667609	1.49788	1	0	1	FALSE	FALSE
nagC	b0676	138	142	0.971831	0.763231	1.23717	-0.0412227	1	FALSE	nagC	153	0.901961	0.711324	1.14283	0.411865	-0.148863	1	FALSE	FALSE
nagD	b0675	125	151	0.827815	0.647845	1.05623	-0.27262	1	FALSE	nagD	200	0.625	0.495776	0.785407	3.76e-05	-0.678072	0.0062578	TRUE	FALSE
nagE	b0679	152	172	0.883721	0.705767	1.10565	-0.178337	1	FALSE	nagE	185	0.821622	0.658552	1.0238	0.0811536	-0.283454	1	FALSE	FALSE
nagK	b1119	43	61	0.704918	0.465729	1.05862	-0.504473	1	FALSE	nagK	38	1.13158	0.714301	1.79903	0.656992	0.178337	1	FALSE	FALSE
nagZ	b1107	22	30	0.733333	0.403071	1.31456	-0.447459	1	FALSE	nagZ	26	0.846154	0.457121	1.55283	0.665466	-0.241008	1	FALSE	FALSE
nanA	b3225	245	188	1.30319	1.07324	1.58445	0.382049	0.276986	FALSE	nanA	216	1.13426	0.940767	1.36833	0.192147	0.18175	1	FALSE	FALSE
nanC	b4311	1981	1699	1.16598	1.09226	1.24478	0.221543	0.000441438	TRUE	nanC	1715	1.1551	1.08224	1.23296	1.3e-05	0.20802	0.00243035	TRUE	FALSE
nanE	b3223	227	279	0.81362	0.679837	0.972904	-0.297573	0.68842	FALSE	nanE	260	0.873077	0.727443	1.04726	0.146966	-0.195819	1	FALSE	FALSE
nanK	b3222	393	454	0.865639	0.754357	0.992992	-0.208163	1	FALSE	nanK	423	0.929078	0.8078	1.06837	0.310008	-0.106128	1	FALSE	FALSE
nanM	b4310	2194	2271	0.966094	0.910626	1.02493	-0.0497642	1	FALSE	nanM	2314	0.948142	0.893945	1.0056	0.0763211	-0.0768253	1	FALSE	FALSE
nanR	b3226	186	134	1.38806	1.10566	1.74644	0.47307	0.181814	FALSE	nanR	177	1.05085	0.850753	1.29838	0.674623	0.0715533	1	FALSE	FALSE
nanS	b4309	2215	2197	1.00819	0.949986	1.06997	0.0117718	1	FALSE	nanS	2158	1.02641	0.966896	1.08961	0.39709	0.0376118	1	FALSE	FALSE
nanT	b3224	260	337	0.771513	0.653726	0.909702	-0.374237	0.0922437	FALSE	nanT	298	0.872483	0.735928	1.03385	0.117191	-0.196801	1	FALSE	FALSE
napA	b2206	121	156	0.775641	0.606588	0.989851	-0.366539	1	FALSE	napA	135	0.896296	0.695421	1.15414	0.416557	-0.157952	1	FALSE	FALSE
napB	b2203	14	29	0.482759	0.235732	0.943407	-1.05063	0.857116	FALSE	napB	17	0.823529	0.375828	1.77514	0.7201	-0.280108	1	FALSE	FALSE
napC	b2202	48	48	1	0.656117	1.52412	0	1	FALSE	napC	41	1.17073	0.755548	1.82154	0.525015	0.22741	1	FALSE	FALSE
napD	b2207	29	43	0.674419	0.406058	1.10535	-0.568284	1	FALSE	napD	38	0.763158	0.453938	1.27061	0.328432	-0.389947	1	FALSE	FALSE
napF	b2208	127	148	0.858108	0.671598	1.09511	-0.220769	1	FALSE	napF	119	1.06723	0.824521	1.38216	0.655466	0.0938669	1	FALSE	FALSE
napG	b2205	33	51	0.647059	0.404515	1.0222	-0.628031	1	FALSE	napG	67	0.492537	0.314403	0.758003	0.00087372	-1.0217	0.0909447	FALSE	FALSE
napH	b2204	107	155	0.690323	0.534468	0.888868	-0.534657	0.158837	FALSE	napH	86	1.24419	0.927959	1.67233	0.149783	0.315202	1	FALSE	FALSE
narG	b1224	36	54	0.666667	0.424733	1.03525	-0.584963	1	FALSE	narG	34	1.05882	0.643998	1.74422	0.904975	0.0824622	1	FALSE	FALSE
narH	b1225	72	96	0.75	0.544706	1.02873	-0.415037	1	FALSE	narH	70	1.02857	0.729832	1.45023	0.933161	0.040642	1	FALSE	FALSE
narI	b1227	5	10	0.5	0.134097	1.6055	-1	1	FALSE	narI	10	0.5	0.134097	1.6055	0.301758	-1	1	FALSE	FALSE
narJ	b1226	5	12	0.416667	0.114996	1.27057	-1.26303	1	FALSE	narJ	7	0.714286	0.178762	2.61442	0.774414	-0.485427	1	FALSE	FALSE
narK	b1223	62	88	0.704545	0.500664	0.986222	-0.505235	1	FALSE	narK	74	0.837838	0.588051	1.19025	0.345593	-0.255257	1	FALSE	FALSE
narL	b1221	1	4	0.25	0.0050764	2.52632	-2	1	FALSE	narL	0.05	Inf	0.025641	Inf	1	4.32193	1	FALSE	FALSE
narP	b2193	113	114	0.991228	0.757328	1.29726	-0.0127111	1	FALSE	narP	113	1	0.763594	1.3096	1	0	1	FALSE	FALSE
narQ	b2469	120	134	0.895522	0.694097	1.15432	-0.159199	1	FALSE	narQ	124	0.967742	0.746605	1.25402	0.847749	-0.0473057	1	FALSE	FALSE
narU	b1469	70	95	0.736842	0.533233	1.01399	-0.440573	1	FALSE	narU	60	1.16667	0.814551	1.67546	0.430021	0.222392	1	FALSE	FALSE
narV	b1465	10	14	0.714286	0.283857	1.72903	-0.485427	1	FALSE	narV	8	1.25	0.444193	3.64465	0.814529	0.321928	1	FALSE	FALSE
narW	b1466	17	18	0.944444	0.457362	1.94212	-0.0824622	1	FALSE	narW	17	1	0.479879	2.08386	1	0	1	FALSE	FALSE
narX	b1222	43	69	0.623188	0.415618	0.925153	-0.68226	0.558228	FALSE	narX	51	0.843137	0.548554	1.29049	0.470492	-0.246161	1	FALSE	FALSE
narY	b1467	86	132	0.651515	0.490666	0.861304	-0.618129	0.107036	FALSE	narY	84	1.02381	0.749056	1.39977	0.938895	0.0339473	1	FALSE	FALSE
narZ	b1468	86	112	0.767857	0.572891	1.02616	-0.38109	1	FALSE	narZ	60	1.43333	1.01889	2.02769	0.0381794	0.519374	1	FALSE	FALSE
ndh	b1109	28	44	0.636364	0.381511	1.04525	-0.652077	1	FALSE	ndh	57	0.491228	0.30083	0.785204	0.00219491	-1.02554	0.190047	FALSE	FALSE
ndk	b2518	170	80	2.125	1.6198	2.80777	1.08746	2.51e-06	TRUE	ndk	137	1.24088	0.984993	1.56558	0.0676251	0.311359	1	FALSE	TRUE
nei	b0714	180	206	0.873786	0.711404	1.07245	-0.194647	1	FALSE	nei	203	0.8867	0.721422	1.08912	0.260923	-0.173483	1	FALSE	FALSE
nemA	b1650	139	203	0.684729	0.547809	0.853825	-0.546395	0.0385643	TRUE	nemA	125	1.112	0.86702	1.42743	0.423709	0.153157	1	FALSE	FALSE
nemR	b1649	55	75	0.733333	0.508197	1.05247	-0.447459	1	FALSE	nemR	46	1.19565	0.793493	1.80898	0.42616	0.257798	1	FALSE	FALSE
nepI	b3662	420	387	1.08527	0.94302	1.24924	0.118056	1	FALSE	nepI	427	0.983607	0.857598	1.12808	0.836679	-0.0238467	1	FALSE	FALSE
nfi	b3998	425	440	0.965909	0.843366	1.10617	-0.0500407	1	FALSE	nfi	449	0.946548	0.827005	1.08323	0.436594	-0.0792526	1	FALSE	FALSE
nfo	b2159	60	90	0.666667	0.472674	0.934493	-0.584963	0.554657	FALSE	nfo	79	0.759494	0.533705	1.07598	0.126523	-0.39689	1	FALSE	FALSE
nfrA	b0568	104	143	0.727273	0.559418	0.942835	-0.459432	0.501502	FALSE	nfrA	106	0.981132	0.741323	1.29826	0.945006	-0.0274807	1	FALSE	FALSE
nfrB	b0569	102	140	0.728571	0.558875	0.947082	-0.456858	0.546391	FALSE	nfrB	125	0.816	0.621975	1.06847	0.144071	-0.293359	1	FALSE	FALSE
nfsA	b0851	153	217	0.705069	0.569495	0.871151	-0.504163	0.0576755	FALSE	nfsA	171	0.894737	0.714654	1.11939	0.344956	-0.160465	1	FALSE	FALSE
nfsB	b0578	140	164	0.853659	0.676381	1.07621	-0.228269	1	FALSE	nfsB	133	1.05263	0.824278	1.34479	0.716575	0.0740006	1	FALSE	FALSE
nfuA	b3414	345	267	1.29213	1.09815	1.52171	0.369757	0.0917448	FALSE	nfuA	365	0.945205	0.813473	1.09809	0.475836	-0.0813001	1	FALSE	FALSE
nhaA	b0019	59	39	1.51282	0.992699	2.32861	0.597241	1	FALSE	nhaA	62	0.951613	0.654813	1.38166	0.855822	-0.0715533	1	FALSE	FALSE
nhaB	b1186	49	71	0.690141	0.469518	1.00721	-0.535037	1	FALSE	nhaB	55	0.890909	0.593604	1.33373	0.624144	-0.16665	1	FALSE	FALSE
nhaR	b0020	500	740	0.675676	0.60199	0.757888	-0.565597	3.03e-09	TRUE	nhaR	622	0.803859	0.713148	0.905749	0.000299666	-0.314986	0.0363906	TRUE	TRUE
nhoA	b1463	93	102	0.911765	0.680905	1.21964	-0.133267	1	FALSE	nhoA	76	1.22368	0.894014	1.67935	0.218294	0.291231	1	FALSE	FALSE
nikA	b3476	254	289	0.878893	0.739607	1.0439	-0.186241	1	FALSE	nikA	294	0.863946	0.727517	1.02539	0.0956243	-0.210988	1	FALSE	FALSE
nikB	b3477	347	448	0.774554	0.671304	0.893092	-0.368563	0.0247448	TRUE	nikB	454	0.764317	0.662701	0.880906	0.000176529	-0.387757	0.0239193	TRUE	FALSE
nikC	b3478	482	571	0.844133	0.746198	0.95461	-0.244458	0.264174	FALSE	nikC	480	1.00417	0.883104	1.14183	0.974282	0.00599874	1	FALSE	FALSE
nikD	b3479	304	400	0.76	0.652539	0.884444	-0.395929	0.0221338	TRUE	nikD	387	0.78553	0.673732	0.915218	0.00179183	-0.348262	0.160919	FALSE	FALSE
nikE	b3480	143	168	0.85119	0.676235	1.07023	-0.232446	1	FALSE	nikE	138	1.03623	0.814356	1.31891	0.811452	0.0513469	1	FALSE	FALSE
nikR	b3481	255	232	1.09914	0.916448	1.31878	0.136372	1	FALSE	nikR	281	0.907473	0.762951	1.07897	0.280203	-0.140073	1	FALSE	FALSE
ninE	b0548	364	342	1.06433	0.915742	1.23725	0.0899421	1	FALSE	ninE	254	1.43307	1.21753	1.68883	1.11e-05	0.51911	0.00215528	TRUE	FALSE
nirB	b3365	455	495	0.919192	0.80754	1.04609	-0.121562	1	FALSE	nirB	445	1.02247	0.895244	1.16784	0.764196	0.0320612	1	FALSE	FALSE
nirC	b3367	806	847	0.951594	0.86303	1.04918	-0.0715821	1	FALSE	nirC	837	0.962963	0.873096	1.06203	0.459237	-0.0544478	1	FALSE	FALSE
nirD	b3366	505	566	0.892226	0.78978	1.00774	-0.164519	1	FALSE	nirD	475	1.06316	0.936109	1.2076	0.354259	0.0883559	1	FALSE	FALSE
nlpA	b3661	3841	3870	0.992506	0.948928	1.03808	-0.0108516	1	FALSE	nlpA	4217	0.910837	0.87165	0.951765	2.94e-05	-0.134735	0.00495438	TRUE	FALSE
nlpC	b1708	98	162	0.604938	0.465845	0.782172	-0.72514	0.00710065	TRUE	nlpC	113	0.867257	0.654844	1.14689	0.335161	-0.205469	1	FALSE	TRUE
nlpD	b2742	139	178	0.780899	0.620972	0.980377	-0.356792	0.876338	FALSE	nlpD	140	0.992857	0.779479	1.26458	1	-0.0103419	1	FALSE	FALSE
nlpE	b0192	94	111	0.846847	0.636475	1.12476	-0.239827	1	FALSE	nlpE	113	0.831858	0.625906	1.10344	0.2108	-0.26559	1	FALSE	FALSE
nlpI	b3163	36	32	1.125	0.679238	1.87099	0.169925	1	FALSE	nlpI	30	1.2	0.718617	2.01714	0.538583	0.263034	1	FALSE	FALSE
nnr	b4167	311	356	0.873596	0.747886	1.02001	-0.194963	1	FALSE	nnr	394	0.78934	0.678096	0.918199	0.00199195	-0.341281	0.175624	FALSE	FALSE
nohD	b0560	1	1	1	0.0127394	78.4968	0	1	FALSE	nohD	0.05	Inf	0.025641	Inf	1	4.32193	1	FALSE	FALSE
norR	b2709	136	158	0.860759	0.679322	1.08947	-0.216318	1	FALSE	norR	135	1.00741	0.788061	1.28788	1	0.0106472	1	FALSE	FALSE
norV	b2710	119	123	0.96748	0.745577	1.25506	-0.0476967	1	FALSE	norV	117	1.01709	0.781348	1.32417	0.948117	0.024453	1	FALSE	FALSE
norW	b2711	117	120	0.975	0.749289	1.26841	-0.0365259	1	FALSE	norW	113	1.0354	0.792648	1.35293	0.843245	0.0501858	1	FALSE	FALSE
npr	b3206	398	330	1.20606	1.03968	1.3998	0.270302	0.439272	FALSE	npr	378	1.05291	0.912348	1.21529	0.495226	0.0743822	1	FALSE	FALSE
nrdA	b2234	1	4	0.25	0.0050764	2.52632	-2	1	FALSE	nrdA	0.05	Inf	0.025641	Inf	1	4.32193	1	FALSE	FALSE
nrdB	b2235	1	2	0.5	0.00847498	9.60453	-1	1	FALSE	nrdB	0.05	Inf	0.025641	Inf	1	4.32193	1	FALSE	FALSE
nrdD	b4238	180	166	1.08434	0.873242	1.34713	0.116814	1	FALSE	nrdD	196	0.918367	0.745937	1.13012	0.439229	-0.122857	1	FALSE	FALSE
nrdE	b2675	93	131	0.709924	0.538287	0.933139	-0.494264	0.446962	FALSE	nrdE	111	0.837838	0.629125	1.11368	0.233874	-0.255257	1	FALSE	FALSE
nrdF	b2676	280	294	0.952381	0.805692	1.12558	-0.0703893	1	FALSE	nrdF	286	0.979021	0.827309	1.15846	0.833562	-0.0305883	1	FALSE	FALSE
nrdG	b4237	64	74	0.864865	0.609102	1.22514	-0.209453	1	FALSE	nrdG	86	0.744186	0.529877	1.04055	0.0860711	-0.426265	1	FALSE	FALSE
nrdH	b2673	185	134	1.3806	1.0994	1.73749	0.465292	0.209029	FALSE	nrdH	265	0.698113	0.575434	0.845509	0.000189159	-0.518467	0.0253638	TRUE	FALSE
nrdI	b2674	86	133	0.646617	0.487173	0.854433	-0.629018	0.0917448	FALSE	nrdI	106	0.811321	0.603252	1.08855	0.170148	-0.301656	1	FALSE	FALSE
nrdR	b0413	30	8	3.75	1.67961	9.4667	1.90689	0.0295889	TRUE	nrdR	18	1.66667	0.899356	3.17497	0.111403	0.736966	1	FALSE	TRUE
nrfA	b4070	212	254	0.834646	0.692224	1.00556	-0.260764	1	FALSE	nrfA	223	0.950673	0.783994	1.15251	0.63166	-0.0729794	1	FALSE	FALSE
nrfB	b4071	608	610	0.996721	0.889357	1.11704	-0.00473792	1	FALSE	nrfB	565	1.07611	0.95807	1.20884	0.220066	0.10582	1	FALSE	FALSE
nrfC	b4072	309	368	0.839674	0.719474	0.979435	-0.252099	0.738295	FALSE	nrfC	317	0.974763	0.830685	1.14374	0.779676	-0.036876	1	FALSE	FALSE
nrfD	b4073	248	278	0.892086	0.74867	1.0625	-0.164745	1	FALSE	nrfD	243	1.02058	0.851624	1.22315	0.85677	0.0293838	1	FALSE	FALSE
nrfE	b4074	362	354	1.0226	0.88079	1.18732	0.0322403	1	FALSE	nrfE	342	1.05848	0.910516	1.23069	0.473962	0.0819934	1	FALSE	FALSE
nrfF	b4075	94	131	0.717557	0.544591	0.942396	-0.478834	0.52062	FALSE	nrfF	91	1.03297	0.765987	1.39353	0.88315	0.0467942	1	FALSE	FALSE
nrfG	b4076	83	81	1.02469	0.745304	1.40927	0.0351894	1	FALSE	nrfG	69	1.2029	0.863533	1.68017	0.291654	0.266515	1	FALSE	FALSE
nsrR	b4178	226	163	1.3865	1.12856	1.70645	0.471451	0.0848588	FALSE	nsrR	322	0.701863	0.589446	0.834584	4.74e-05	-0.510738	0.00769888	TRUE	FALSE
nth	b1633	66	108	0.611111	0.442929	0.837704	-0.710493	0.091661	FALSE	nth	97	0.680412	0.489968	0.939843	0.018509	-0.555519	0.992728	FALSE	FALSE
nudB	b1865	77	48	1.60417	1.10443	2.35074	0.681824	0.416431	FALSE	nudB	37	2.08108	1.38873	3.16907	0.000226811	1.05733	0.0296908	TRUE	FALSE
nudC	b3996	349	329	1.06079	0.909847	1.23699	0.0851395	1	FALSE	nudC	323	1.0805	0.926083	1.26095	0.334852	0.111693	1	FALSE	FALSE
nudE	b3397	666	465	1.43226	1.27036	1.61585	0.518291	5.37e-07	TRUE	nudE	508	1.31102	1.16631	1.47439	4.46e-06	0.390694	0.000967827	TRUE	FALSE
nudF	b3034	113	120	0.941667	0.721801	1.22782	-0.0867116	1	FALSE	nudF	122	0.92623	0.710693	1.20629	0.601861	-0.110558	1	FALSE	FALSE
nudG	b1759	40	46	0.869565	0.554678	1.35807	-0.201634	1	FALSE	nudG	32	1.25	0.765682	2.05578	0.409579	0.321928	1	FALSE	FALSE
nudI	b2251	112	171	0.654971	0.511436	0.836037	-0.610498	0.0334509	TRUE	nudI	126	0.888889	0.682911	1.15576	0.399465	-0.169925	1	FALSE	TRUE
nudJ	b1134	17	38	0.447368	0.236776	0.81202	-1.16046	0.257546	FALSE	nudJ	12	1.41667	0.637634	3.25097	0.458258	0.5025	1	FALSE	FALSE
nudK	b2467	188	267	0.70412	0.581119	0.851759	-0.506107	0.0170515	TRUE	nudK	226	0.831858	0.681849	1.01392	0.0688662	-0.26559	1	FALSE	FALSE
nudL	b1813	47	106	0.443396	0.307577	0.630775	-1.17333	0.000271182	TRUE	nudL	62	0.758065	0.507579	1.12555	0.179671	-0.399607	1	FALSE	TRUE
nuoA	b2288	22	59	0.372881	0.217557	0.617738	-1.42321	0.00429517	TRUE	nuoA	19	1.15789	0.598078	2.26201	0.755229	0.211504	1	FALSE	TRUE
nuoB	b2287	128	161	0.795031	0.625365	1.00901	-0.330917	1	FALSE	nuoB	129	0.992248	0.770887	1.27709	1	-0.0112273	1	FALSE	FALSE
nuoC	b2286	57	75	0.76	0.52891	1.08692	-0.395929	1	FALSE	nuoC	56	1.01786	0.691441	1.4989	1	0.0255351	1	FALSE	FALSE
nuoE	b2285	92	126	0.730159	0.551897	0.962938	-0.453718	0.726477	FALSE	nuoE	118	0.779661	0.587076	1.03274	0.0842539	-0.359081	1	FALSE	FALSE
nuoF	b2284	35	54	0.648148	0.411088	1.01006	-0.625604	1	FALSE	nuoF	38	0.921053	0.564957	1.49762	0.815121	-0.118644	1	FALSE	FALSE
nuoG	b2283	49	68	0.720588	0.488646	1.05579	-0.472753	1	FALSE	nuoG	53	0.924528	0.613929	1.38982	0.766604	-0.113211	1	FALSE	FALSE
nuoH	b2282	36	50	0.72	0.455682	1.1274	-0.473931	1	FALSE	nuoH	43	0.837209	0.522397	1.33466	0.499897	-0.25634	1	FALSE	FALSE
nuoI	b2281	94	100	0.94	0.701689	1.25837	-0.0892673	1	FALSE	nuoI	84	1.11905	0.824849	1.52028	0.500055	0.162271	1	FALSE	FALSE
nuoJ	b2280	47	73	0.643836	0.436486	0.941583	-0.635236	0.659528	FALSE	nuoJ	39	1.20513	0.771437	1.89219	0.450548	0.269187	1	FALSE	FALSE
nuoK	b2279	1	6	0.166667	0.00362338	1.37374	-2.58496	1	FALSE	nuoK	0.05	Inf	0.025641	Inf	1	4.32193	1	FALSE	FALSE
nuoL	b2278	30	52	0.576923	0.355333	0.921338	-0.793549	0.604533	FALSE	nuoL	27	1.11111	0.63841	1.94249	0.791366	0.152003	1	FALSE	FALSE
nuoM	b2277	50	61	0.819672	0.552447	1.21119	-0.286881	1	FALSE	nuoM	55	0.909091	0.607227	1.3582	0.696468	-0.137504	1	FALSE	FALSE
nuoN	b2276	48	56	0.857143	0.570546	1.28334	-0.222392	1	FALSE	nuoN	46	1.04348	0.681722	1.59886	0.917923	0.0614005	1	FALSE	FALSE
nupC	b2393	120	176	0.681818	0.536054	0.864777	-0.552541	0.0723872	FALSE	nupC	158	0.759494	0.593975	0.969064	0.026301	-0.39689	1	FALSE	FALSE
nupG	b2964	280	344	0.813953	0.692664	0.955829	-0.296982	0.410139	FALSE	nupG	279	1.00358	0.847202	1.18885	1	0.00516171	1	FALSE	FALSE
nupX	b2161	42	49	0.857143	0.553816	1.32141	-0.222392	1	FALSE	nupX	32	1.3125	0.809019	2.14806	0.295413	0.392317	1	FALSE	FALSE
nusA	b3169	1	2	0.5	0.00847498	9.60453	-1	1	FALSE	nusA	0.05	Inf	0.025641	Inf	1	4.32193	1	FALSE	FALSE
nusB	b0416	1	5	0.2	0.00422855	1.78734	-2.32193	1	FALSE	nusB	0.05	Inf	0.025641	Inf	1	4.32193	1	FALSE	FALSE
nusG	b3982	1	2	0.5	0.00847498	9.60453	-1	1	FALSE	nusG	0.05	Inf	0.025641	Inf	1	4.32193	1	FALSE	FALSE
obgE	b3183	36	26	1.38462	0.813142	2.38815	0.469485	1	FALSE	obgE	26	1.38462	0.813142	2.38815	0.252854	0.469485	1	FALSE	FALSE
ogrK	b2082	78	83	0.939759	0.680937	1.29585	-0.0896372	1	FALSE	ogrK	66	1.18182	0.840554	1.66594	0.359364	0.241008	1	FALSE	FALSE
ogt	b1335	99	185	0.535135	0.414926	0.686713	-0.902025	5.82e-05	TRUE	ogt	117	0.846154	0.640827	1.11539	0.247333	-0.241008	1	FALSE	TRUE
ohsC	b4608	100	119	0.840336	0.637609	1.10561	-0.250962	1	FALSE	ohsC	113	0.884956	0.669324	1.1686	0.411009	-0.176323	1	FALSE	FALSE
ompA	b0957	50	24	2.08333	1.25652	3.54451	1.05889	0.149419	FALSE	ompA	52	0.961538	0.638945	1.44574	0.921191	-0.0565835	1	FALSE	FALSE
ompC	b2215	157	138	1.13768	0.899309	1.44058	0.186096	1	FALSE	ompC	181	0.867403	0.695962	1.08012	0.210858	-0.205225	1	FALSE	FALSE
ompF	b0929	73	69	1.05797	0.750778	1.49217	0.0813001	1	FALSE	ompF	53	1.37736	0.95386	2.00048	0.0901229	0.461904	1	FALSE	FALSE
ompG	b1319	454	459	0.989107	0.86684	1.12859	-0.0158019	1	FALSE	ompG	366	1.24044	1.07849	1.42746	0.00236011	0.310849	0.202085	FALSE	FALSE
ompL	b3875	2016	2099	0.960457	0.903064	1.02148	-0.0582065	1	FALSE	ompL	2062	0.977692	0.919021	1.0401	0.481017	-0.0325487	1	FALSE	FALSE
ompN	b1377	110	136	0.808824	0.623275	1.04765	-0.306103	1	FALSE	ompN	87	1.26437	0.945755	1.69474	0.116787	0.338416	1	FALSE	FALSE
ompR	b3405	216	89	2.42697	1.88755	3.14268	1.27915	8.64e-11	TRUE	ompR	339	0.637168	0.534704	0.757952	2e-07	-0.650254	5.9e-05	TRUE	FALSE
ompT	b0565	313	301	1.03987	0.884839	1.22222	0.0563992	1	FALSE	ompT	296	1.05743	0.899175	1.24378	0.51679	0.0805655	1	FALSE	FALSE
ompW	b1256	174	211	0.824645	0.670769	1.01275	-0.278156	1	FALSE	ompW	186	0.935484	0.756376	1.15655	0.562143	-0.0962153	1	FALSE	FALSE
ompX	b0814	104	114	0.912281	0.692564	1.20061	-0.13245	1	FALSE	ompX	83	1.25301	0.929975	1.69275	0.143389	0.3254	1	FALSE	FALSE
omrA	b4444	209	304	0.6875	0.573698	0.822602	-0.540568	0.00304015	TRUE	omrA	275	0.76	0.631829	0.913083	0.00309138	-0.395929	0.250798	FALSE	FALSE
omrB	b4445	80	181	0.441989	0.335378	0.578123	-1.17792	8.89e-08	TRUE	omrB	134	0.597015	0.446823	0.79334	0.000272106	-0.744161	0.0338966	TRUE	FALSE
opgB	b4359	202	170	1.18824	0.964152	1.46583	0.248821	1	FALSE	opgB	154	1.31169	1.05831	1.62836	0.0126295	0.391425	0.7585	FALSE	FALSE
opgC	b1047	227	269	0.843866	0.704085	1.01068	-0.244914	1	FALSE	opgC	207	1.09662	0.904323	1.33039	0.361769	0.133062	1	FALSE	FALSE
opgD	b1424	181	175	1.03429	0.835562	1.28053	0.0486348	1	FALSE	opgD	139	1.30216	1.03814	1.6362	0.0217605	0.380905	1	FALSE	FALSE
opgG	b1048	43	49	0.877551	0.568818	1.34942	-0.188445	1	FALSE	opgG	34	1.26471	0.787854	2.04488	0.362032	0.338802	1	FALSE	FALSE
opgH	b1049	45	40	1.125	0.718379	1.76747	0.169925	1	FALSE	opgH	34	1.32353	0.829109	2.13064	0.260426	0.40439	1	FALSE	FALSE
oppA	b1243	63	80	0.7875	0.556906	1.1094	-0.344648	1	FALSE	oppA	74	0.851351	0.598574	1.20769	0.392988	-0.232173	1	FALSE	FALSE
oppB	b1244	280	347	0.806916	0.686886	0.947251	-0.309509	0.315543	FALSE	oppB	257	1.08949	0.916499	1.29557	0.34244	0.123658	1	FALSE	FALSE
oppC	b1245	49	62	0.790323	0.53203	1.16832	-0.339486	1	FALSE	oppC	48	1.02083	0.67147	1.55272	1	0.0297473	1	FALSE	FALSE
oppD	b1246	63	75	0.84	0.591199	1.19013	-0.251539	1	FALSE	oppD	45	1.4	0.939942	2.10037	0.101433	0.485427	1	FALSE	FALSE
oppF	b1247	78	92	0.847826	0.618871	1.159	-0.23816	1	FALSE	oppF	68	1.14706	0.817958	1.61194	0.456482	0.197939	1	FALSE	FALSE
orn	b4162	6	4	1.5	0.355708	7.22691	0.584963	1	FALSE	orn	0.05	Inf	1.17742	Inf	0.03125	6.90689	1	FALSE	FALSE
osmB	b1283	86	119	0.722689	0.541136	0.96178	-0.468553	0.726477	FALSE	osmB	107	0.803738	0.597969	1.07763	0.149783	-0.315202	1	FALSE	FALSE
osmC	b1482	219	254	0.862205	0.716333	1.0371	-0.213898	1	FALSE	osmC	139	1.57554	1.26807	1.96299	2.77e-05	0.655846	0.00479802	TRUE	FALSE
osmE	b1739	110	195	0.564103	0.442405	0.716251	-0.825971	0.000177402	TRUE	osmE	172	0.639535	0.498783	0.817144	0.000266547	-0.644905	0.0334197	TRUE	TRUE
osmF	b2131	132	137	0.963504	0.752844	1.23275	-0.053638	1	FALSE	osmF	117	1.12821	0.872946	1.45962	0.374999	0.174029	1	FALSE	FALSE
osmY	b4376	95	96	0.989583	0.737271	1.32809	-0.0151069	1	FALSE	osmY	58	1.63793	1.16933	2.3115	0.00347225	0.711875	0.272537	FALSE	FALSE
otsA	b1896	235	306	0.767974	0.645132	0.913276	-0.380871	0.120201	FALSE	otsA	242	0.971074	0.808039	1.16686	0.783565	-0.0423463	1	FALSE	FALSE
otsB	b1897	34	50	0.68	0.426474	1.07241	-0.556393	1	FALSE	otsB	35	0.971429	0.587824	1.60377	1	-0.0418202	1	FALSE	FALSE
oxc	b2373	559	594	0.941077	0.836924	1.05808	-0.0876146	1	FALSE	oxc	629	0.888712	0.791595	0.997545	0.0452508	-0.170212	1	FALSE	FALSE
oxyR	b3961	395	363	1.08815	0.941229	1.2583	0.121883	1	FALSE	oxyR	387	1.02067	0.88491	1.17732	0.80236	0.0295191	1	FALSE	FALSE
oxyS	b4458	279	143	1.95105	1.58922	2.40383	0.96425	9.7e-09	TRUE	oxyS	292	0.955479	0.807961	1.12975	0.615577	-0.0657032	1	FALSE	FALSE
paaA	b1388	54	82	0.658537	0.458215	0.93976	-0.602665	0.614661	FALSE	paaA	47	1.14894	0.762662	1.73632	0.550709	0.200299	1	FALSE	FALSE
paaB	b1389	14	32	0.4375	0.215697	0.843483	-1.19265	0.402909	FALSE	paaB	20	0.7	0.327088	1.45719	0.391528	-0.514573	1	FALSE	FALSE
paaC	b1390	37	76	0.486842	0.319436	0.730301	-1.03847	0.0206137	TRUE	paaC	50	0.74	0.470317	1.15487	0.197979	-0.434403	1	FALSE	TRUE
paaD	b1391	43	93	0.462366	0.314352	0.670547	-1.11289	0.00221	TRUE	paaD	44	0.977273	0.62677	1.52285	1	-0.0331669	1	FALSE	TRUE
paaE	b1392	57	55	1.03636	0.702837	1.52927	0.0515303	1	FALSE	paaE	33	1.72727	1.10592	2.73802	0.0148668	0.788496	0.849275	FALSE	FALSE
paaF	b1393	18	37	0.486486	0.260729	0.876423	-1.03953	0.47788	FALSE	paaF	24	0.75	0.383521	1.44134	0.440799	-0.415037	1	FALSE	FALSE
paaG	b1394	40	84	0.47619	0.318306	0.701871	-1.07039	0.00781069	TRUE	paaG	60	0.666667	0.435327	1.01123	0.0568879	-0.584963	1	FALSE	TRUE
paaH	b1395	74	86	0.860465	0.62196	1.18796	-0.216811	1	FALSE	paaH	65	1.13846	0.804783	1.61385	0.497564	0.187086	1	FALSE	FALSE
paaI	b1396	13	12	1.08333	0.455725	2.59754	0.115477	1	FALSE	paaI	0.05	Inf	3.04772	Inf	0.000244141	8.02237	0.0312185	TRUE	FALSE
paaJ	b1397	16	18	0.888889	0.424069	1.84663	-0.169925	1	FALSE	paaJ	17	0.941176	0.44501	1.98112	1	-0.0874628	1	FALSE	FALSE
paaK	b1398	26	36	0.722222	0.418734	1.2298	-0.469485	1	FALSE	paaK	20	1.3	0.697999	2.4561	0.461391	0.378512	1	FALSE	FALSE
paaX	b1399	30	36	0.833333	0.495751	1.39156	-0.263034	1	FALSE	paaX	25	1.2	0.682213	2.12793	0.590053	0.263034	1	FALSE	FALSE
paaY	b1400	23	34	0.676471	0.380477	1.18239	-0.563901	1	FALSE	paaY	30	0.766667	0.425298	1.36504	0.410103	-0.383329	1	FALSE	FALSE
paaZ	b1387	51	72	0.708333	0.484872	1.02813	-0.4975	1	FALSE	paaZ	40	1.275	0.826324	1.97958	0.29447	0.350497	1	FALSE	FALSE
pabA	b3360	368	423	0.869976	0.75447	1.00281	-0.200952	1	FALSE	pabA	364	1.01099	0.872239	1.17185	0.911719	0.0157673	1	FALSE	FALSE
pabB	b1812	79	114	0.692982	0.513417	0.931393	-0.529109	0.472027	FALSE	pabB	86	0.918605	0.668143	1.26152	0.640562	-0.122484	1	FALSE	FALSE
pabC	b1096	30	37	0.810811	0.483772	1.34878	-0.302563	1	FALSE	pabC	26	1.15385	0.659575	2.03109	0.68888	0.206451	1	FALSE	FALSE
pagP	b0622	205	222	0.923423	0.759994	1.12156	-0.114936	1	FALSE	pagP	243	0.843621	0.697082	1.02016	0.0803334	-0.245332	1	FALSE	FALSE
pal	b0741	8	5	1.6	0.461513	6.21608	0.678072	1	FALSE	pal	6	1.33333	0.405698	4.66216	0.790527	0.415037	1	FALSE	FALSE
panB	b0134	378	8	47.25	23.7357	110.245	5.56224	4.06e-97	TRUE	panB	230	1.64348	1.39134	1.94472	2.09e-09	0.716752	8.99e-07	TRUE	TRUE
panC	b0133	214	10	21.4	11.4123	45.2693	4.41954	8.95e-48	TRUE	panC	166	1.28916	1.04769	1.58853	0.0157955	0.366428	0.886578	FALSE	TRUE
panD	b0131	301	4	75.25	29.0872	277.973	6.23362	2.5e-80	TRUE	panD	206	1.46117	1.21979	1.75309	2.84e-05	0.547119	0.00487067	TRUE	TRUE
panE	b0425	103	112	0.919643	0.696832	1.21267	-0.120854	1	FALSE	panE	104	0.990385	0.746791	1.3133	1	-0.0139392	1	FALSE	FALSE
panF	b3258	286	265	1.07925	0.909942	1.28041	0.110023	1	FALSE	panF	281	1.01779	0.860267	1.20424	0.866615	0.025445	1	FALSE	FALSE
panM	b3459	539	160	3.36875	2.81872	4.04447	1.75221	1.08e-45	TRUE	panM	428	1.25935	1.1072	1.4331	0.000398783	0.332674	0.0461073	TRUE	TRUE
paoA	b0286	91	96	0.947917	0.703686	1.27612	-0.0771679	1	FALSE	paoA	66	1.37879	0.993344	1.92262	0.0550935	0.463401	1	FALSE	FALSE
paoB	b0285	202	250	0.808	0.667893	0.976532	-0.307573	0.766286	FALSE	paoB	185	1.09189	0.890003	1.34022	0.416066	0.12683	1	FALSE	FALSE
paoC	b0284	151	218	0.692661	0.559083	0.856319	-0.52978	0.0350944	TRUE	paoC	169	0.893491	0.71262	1.11943	0.341958	-0.162475	1	FALSE	TRUE
paoD	b0283	92	101	0.910891	0.67918	1.22037	-0.13465	1	FALSE	paoD	92	1	0.740805	1.34988	1	0	1	FALSE	FALSE
parC	b3019	9	6	1.5	0.476821	5.12129	0.584963	1	FALSE	parC	1	9	1.24711	394.479	0.0214844	3.16993	1	FALSE	FALSE
parE	b3030	2	2	1	0.072485	13.796	0	1	FALSE	parE	0.05	Inf	0.187809	Inf	0.5	5.32193	1	FALSE	FALSE
patA	b3073	245	303	0.808581	0.680455	0.960058	-0.306536	0.486236	FALSE	patA	261	0.938697	0.785269	1.12181	0.504919	-0.0912681	1	FALSE	FALSE
patD	b1444	29	59	0.491525	0.303791	0.779128	-1.02466	0.0917448	FALSE	patD	39	0.74359	0.443472	1.23378	0.27499	-0.427421	1	FALSE	FALSE
pbpC	b2519	112	137	0.817518	0.631127	1.05711	-0.290677	1	FALSE	pbpC	138	0.811594	0.626808	1.04896	0.113666	-0.30117	1	FALSE	FALSE
pbpG	b2134	61	77	0.792208	0.556687	1.1231	-0.336049	1	FALSE	pbpG	54	1.12963	0.770317	1.66053	0.576012	0.17585	1	FALSE	FALSE
pck	b3403	505	449	1.12472	0.98848	1.28006	0.169568	1	FALSE	pck	485	1.04124	0.91742	1.18186	0.545958	0.0582986	1	FALSE	FALSE
pcm	b2743	212	193	1.09845	0.899556	1.34196	0.135463	1	FALSE	pcm	191	1.10995	0.908492	1.35681	0.31912	0.150492	1	FALSE	FALSE
pcnB	b0143	135	105	1.28571	0.988908	1.67541	0.36257	1	FALSE	pcnB	128	1.05469	0.821979	1.35386	0.711476	0.0768156	1	FALSE	FALSE
pdhR	b0113	119	51	2.33333	1.66737	3.3062	1.22239	3.13e-05	TRUE	pdhR	87	1.36782	1.02874	1.82477	0.0305337	0.451874	1	FALSE	TRUE
pdxA	b0052	46	4	11.5	4.19905	43.9884	3.52356	1.07e-07	TRUE	pdxA	172	0.267442	0.188809	0.372186	2.6e-18	-1.9027	2.87e-15	TRUE	FALSE
pdxB	b2320	25	4	6.25	2.15815	24.7104	2.64386	0.00829234	TRUE	pdxB	90	0.277778	0.170819	0.436708	8.37e-10	-1.848	3.8e-07	TRUE	FALSE
pdxH	b1638	0.05	1	0	0	39	-4.32193	1	FALSE	pdxH	1	0	0	39	1	-4.32193	1	FALSE	FALSE
pdxJ	b2564	3	5	0.6	0.093175	3.08391	-0.736966	1	FALSE	pdxJ	8	0.375	0.0640763	1.56241	0.226562	-1.41504	1	FALSE	FALSE
pdxK	b2418	84	91	0.923077	0.677917	1.25564	-0.115477	1	FALSE	pdxK	77	1.09091	0.791144	1.50605	0.636446	0.125531	1	FALSE	FALSE
pdxY	b1636	89	118	0.754237	0.566255	1.00162	-0.40691	1	FALSE	pdxY	65	1.36923	0.983358	1.9153	0.0634752	0.453366	1	FALSE	FALSE
pepA	b4260	276	236	1.16949	0.979372	1.39741	0.225881	1	FALSE	pepA	277	0.99639	0.84033	1.18142	1	-0.00521771	1	FALSE	FALSE
pepB	b2523	139	180	0.772222	0.614404	0.968897	-0.372912	0.723343	FALSE	pepB	149	0.932886	0.735	1.18344	0.59596	-0.100227	1	FALSE	FALSE
pepD	b0237	174	179	0.972067	0.784431	1.20438	-0.0408723	1	FALSE	pepD	180	0.966667	0.780296	1.19731	0.790479	-0.0489096	1	FALSE	FALSE
pepE	b4021	307	332	0.924699	0.789182	1.08321	-0.112945	1	FALSE	pepE	327	0.938838	0.800794	1.10045	0.450523	-0.091052	1	FALSE	FALSE
pepN	b0932	78	97	0.804124	0.58907	1.09467	-0.314511	1	FALSE	pepN	77	1.01299	0.729792	1.40633	1	0.0186157	1	FALSE	FALSE
pepP	b2908	81	44	1.84091	1.26007	2.72125	0.880418	0.0650434	FALSE	pepP	78	1.03846	0.751472	1.43581	0.87404	0.0544478	1	FALSE	FALSE
pepQ	b3847	413	478	0.864017	0.755578	0.987689	-0.210869	0.865731	FALSE	pepQ	469	0.880597	0.769627	1.00727	0.0639724	-0.183446	1	FALSE	FALSE
pepT	b1127	58	77	0.753247	0.526286	1.07297	-0.408806	1	FALSE	pepT	78	0.74359	0.520024	1.05803	0.102913	-0.427421	1	FALSE	FALSE
perR	b0254	157	153	1.02614	0.816047	1.29056	0.0372329	1	FALSE	perR	164	0.957317	0.764215	1.19887	0.737769	-0.0629313	1	FALSE	FALSE
pfkA	b3916	274	47	5.82979	4.26577	8.1235	2.54344	4.21e-37	TRUE	pfkA	322	0.850932	0.721665	1.00279	0.0541138	-0.232885	1	FALSE	TRUE
pfkB	b1723	64	93	0.688172	0.492554	0.956311	-0.539159	0.726325	FALSE	pfkB	78	0.820513	0.580169	1.15681	0.27525	-0.285402	1	FALSE	FALSE
pflA	b0902	173	128	1.35156	1.06925	1.7121	0.434628	0.395317	FALSE	pflA	181	0.955801	0.77148	1.18384	0.709915	-0.0652177	1	FALSE	FALSE
pflB	b0903	43	44	0.977273	0.62677	1.52285	-0.0331669	1	FALSE	pflB	57	0.754386	0.495642	1.14071	0.193348	-0.406625	1	FALSE	FALSE
pflC	b3952	337	388	0.868557	0.748372	1.00764	-0.203308	1	FALSE	pflC	340	0.991176	0.85001	1.15576	0.938737	-0.0127862	1	FALSE	FALSE
pflD	b3951	436	431	1.0116	0.883466	1.15835	0.0166403	1	FALSE	pflD	422	1.03318	0.901666	1.18396	0.657203	0.0470851	1	FALSE	FALSE
pgaA	b1024	321	384	0.835938	0.718516	0.97204	-0.258533	0.599296	FALSE	pgaA	337	0.952522	0.814941	1.11316	0.558741	-0.0701753	1	FALSE	FALSE
pgaB	b1023	119	144	0.826389	0.642718	1.06089	-0.275107	1	FALSE	pgaB	125	0.952	0.734374	1.23358	0.748973	-0.0709665	1	FALSE	FALSE
pgaC	b1022	265	320	0.828125	0.701041	0.977595	-0.27208	0.732868	FALSE	pgaC	263	1.0076	0.846351	1.19962	0.965293	0.0109296	1	FALSE	FALSE
pgaD	b1021	222	315	0.704762	0.590844	0.83949	-0.504792	0.00587955	TRUE	pgaD	237	0.936709	0.776472	1.12968	0.513501	-0.0943274	1	FALSE	FALSE
pgi	b4025	194	34	5.70588	3.948	8.47552	2.51245	1.66e-25	TRUE	pgi	252	0.769841	0.635087	0.932036	0.0068879	-0.377367	0.465018	FALSE	TRUE
pgk	b2926	2	1	2	0.104118	117.994	1	1	FALSE	pgk	2	1	0.072485	13.796	1	0	1	FALSE	FALSE
pgl	b0767	20	15	1.33333	0.648889	2.799	0.415037	1	FALSE	pgl	33	0.606061	0.329561	1.08795	0.0983706	-0.722466	1	FALSE	FALSE
pgm	b0688	104	52	2	1.4204	2.84643	1	0.00356033	TRUE	pgm	57	1.82456	1.30855	2.56653	0.000263477	0.86755	0.0333191	TRUE	TRUE
pgpA	b0418	76	93	0.817204	0.595467	1.11855	-0.291231	1	FALSE	pgpA	74	1.02703	0.7358	1.43409	0.934961	0.0384741	1	FALSE	FALSE
pgpB	b1278	21	25	0.84	0.447135	1.56322	-0.251539	1	FALSE	pgpB	11	1.90909	0.879943	4.38448	0.110184	0.932886	1	FALSE	FALSE
pgpC	b2560	199	201	0.99005	0.809716	1.21048	-0.0144271	1	FALSE	pgpC	211	0.943128	0.773133	1.15016	0.587011	-0.0844746	1	FALSE	FALSE
pgsA	b1912	0.05	1	0	0	39	-4.32193	1	FALSE	pgsA	0.05	NA	0	Inf	1	0	1	FALSE	FALSE
pheA	b2599	103	99	1.0404	0.781855	1.38504	0.0571439	1	FALSE	pheA	108	0.953704	0.720941	1.261	0.783109	-0.068387	1	FALSE	FALSE
pheL	b2598	329	276	1.19203	1.0127	1.40396	0.253419	0.909173	FALSE	pheL	434	0.758065	0.654867	0.876868	0.000162916	-0.399607	0.0224078	TRUE	FALSE
pheM	b1715	0.05	0.05	NA	0	Inf	0	1	FALSE	pheM	0.05	NA	0	Inf	1	0	1	FALSE	FALSE
pheP	b0576	124	171	0.725146	0.570767	0.919114	-0.463656	0.284385	FALSE	pheP	142	0.873239	0.680699	1.11902	0.297243	-0.195551	1	FALSE	FALSE
pheS	b1714	2	0.05	Inf	0.187809	Inf	5.32193	1	FALSE	pheS	0.05	Inf	0.187809	Inf	0.5	5.32193	1	FALSE	FALSE
pheT	b1713	1	2	0.5	0.00847498	9.60453	-1	1	FALSE	pheT	0.05	Inf	0.025641	Inf	1	4.32193	1	FALSE	FALSE
pheU	b4134	0.05	0.05	NA	0	Inf	0	1	FALSE	pheU	0.05	NA	0	Inf	1	0	1	FALSE	FALSE
pheV	b2967	121	47	2.57447	1.82395	3.68696	1.36427	2.06e-06	TRUE	pheV	148	0.817568	0.637601	1.04664	0.112741	-0.29059	1	FALSE	FALSE
phnC	b4106	130	185	0.702703	0.557127	0.884171	-0.509014	0.109231	FALSE	phnC	120	1.08333	0.838749	1.4002	0.569301	0.115477	1	FALSE	FALSE
phnD	b4105	203	186	1.0914	0.890081	1.33888	0.126177	1	FALSE	phnD	206	0.985437	0.807772	1.20209	0.921239	-0.0211646	1	FALSE	FALSE
phnF	b4102	211	201	1.04975	0.861222	1.27987	0.0700475	1	FALSE	phnF	235	0.897872	0.742005	1.08593	0.276101	-0.155418	1	FALSE	FALSE
phnG	b4101	156	166	0.939759	0.750381	1.17645	-0.0896372	1	FALSE	phnG	232	0.672414	0.545349	0.82726	0.000134136	-0.572579	0.0189742	TRUE	FALSE
phnH	b4100	127	160	0.79375	0.6238	1.00826	-0.333243	1	FALSE	phnH	151	0.84106	0.658971	1.07203	0.167642	-0.24972	1	FALSE	FALSE
phnI	b4099	277	306	0.905229	0.766626	1.06851	-0.143646	1	FALSE	phnI	275	1.00727	0.849391	1.19453	0.966055	0.0104544	1	FALSE	FALSE
phnJ	b4098	151	174	0.867816	0.693175	1.08545	-0.204539	1	FALSE	phnJ	164	0.920732	0.733194	1.1556	0.499024	-0.119147	1	FALSE	FALSE
phnK	b4097	281	248	1.13306	0.951782	1.34953	0.18023	1	FALSE	phnK	283	0.992933	0.838838	1.1753	0.966418	-0.0102319	1	FALSE	FALSE
phnL	b4096	198	257	0.770428	0.636829	0.930932	-0.376268	0.258107	FALSE	phnL	221	0.895928	0.735804	1.0903	0.282463	-0.158546	1	FALSE	FALSE
phnM	b4095	121	155	0.780645	0.610297	0.996613	-0.357261	1	FALSE	phnM	151	0.801325	0.625604	1.0246	0.0784905	-0.319542	1	FALSE	FALSE
phnN	b4094	116	123	0.943089	0.725416	1.22543	-0.0845335	1	FALSE	phnN	121	0.958678	0.736661	1.24713	0.795063	-0.0608822	1	FALSE	FALSE
phnO	b4093	68	85	0.8	0.572856	1.11358	-0.321928	1	FALSE	phnO	73	0.931507	0.65948	1.31427	0.736356	-0.102362	1	FALSE	FALSE
phnP	b4092	266	263	1.01141	0.849693	1.20395	0.0163634	1	FALSE	phnP	284	0.93662	0.789382	1.11105	0.468556	-0.0944647	1	FALSE	FALSE
phoA	b0383	323	313	1.03195	0.880626	1.2094	0.0453715	1	FALSE	phoA	382	0.84555	0.726846	0.983159	0.0288608	-0.242038	1	FALSE	FALSE
phoB	b0399	291	290	1.00345	0.849892	1.18476	0.00496625	1	FALSE	phoB	295	0.986441	0.836065	1.16381	0.901385	-0.0196958	1	FALSE	FALSE
phoE	b0241	769	754	1.01989	0.921219	1.12917	0.0284191	1	FALSE	phoE	751	1.02397	0.924806	1.1338	0.662821	0.0341707	1	FALSE	FALSE
phoH	b1020	122	165	0.739394	0.580248	0.94005	-0.435585	0.440656	FALSE	phoH	122	1	0.771631	1.29596	1	0	1	FALSE	FALSE
phoP	b1130	222	244	0.909836	0.755157	1.09574	-0.136321	1	FALSE	phoP	207	1.07246	0.883422	1.3024	0.499133	0.100929	1	FALSE	FALSE
phoQ	b1129	29	43	0.674419	0.406058	1.10535	-0.568284	1	FALSE	phoQ	26	1.11538	0.634098	1.97147	0.787706	0.157541	1	FALSE	FALSE
phoR	b0400	153	151	1.01325	0.803903	1.27722	0.0189831	1	FALSE	phoR	190	0.805263	0.646543	1.0016	0.0517589	-0.312468	1	FALSE	FALSE
phoU	b3724	49	63	0.777778	0.524269	1.14795	-0.36257	1	FALSE	phoU	121	0.404959	0.284451	0.568779	3.25e-08	-1.30415	1.1e-05	TRUE	FALSE
[truncated: 2,317 more rows]
