# Supplementary material for: Intracellular acidification is a hallmark of thymineless death in E. coli
Source: PLoS Genet. 2022 Oct 24;18(10):e1010456. doi: 10.1371/journal.pgen.1010456 (PMC9632930; doi:10.1371/journal.pgen.1010456)
Supplement: S2 Table — (XLSX) [file pgen.1010456.s016.xlsx]

## Sheet: Sheet1
gene	Synonym	3H-TPM	0H-TPM	ratios.x	minconf.x	maxconf.x	log(3Hvs0H)	qvals.3Hvs0H	sig.3Hvs0H	gene.y	Start-TPM	ratios.y	minconf.y	maxconf.y	pvals.y	log(3HvsStart)	qvals.3HvsStart	sig.y
allA	b0505	42	91	0.461538	0.312295	0.672293	-1.11548	0.00255766	TRUE	allA	89	0.47191	0.318901	0.688473	4.92e-05	-1.08342	0.00790893	TRUE
amiC	b2817	137	204	0.671569	0.536835	0.837994	-0.574393	0.0221617	TRUE	amiC	152	0.901316	0.710209	1.14297	0.410251	-0.149895	1	FALSE
arnD	b2256	117	177	0.661017	0.518806	0.839618	-0.597241	0.0343126	TRUE	arnD	151	0.774834	0.60338	0.992966	0.04362	-0.36804	1	FALSE
arnE	b4544	36	91	0.395604	0.26116	0.587896	-1.33787	0.000157258	TRUE	arnE	75	0.48	0.313273	0.723385	0.000271818	-1.05889	0.0338966	TRUE
aroG	b0754	49	90	0.544444	0.376351	0.779445	-0.877143	0.0385745	TRUE	aroG	76	0.644737	0.440779	0.935396	0.0196774	-0.633218	1	FALSE
asnW	b1984	16	47	0.340426	0.180177	0.611351	-1.55459	0.00920539	TRUE	asnW	19	0.842105	0.40503	1.72883	0.735879	-0.247928	1	FALSE
asr	b1597	141	238	0.592437	0.477581	0.732686	-0.755266	0.000103116	TRUE	asr	170	0.829412	0.658699	1.04303	0.1122	-0.26984	1	FALSE
astA	b1747	20	55	0.363636	0.206433	0.616482	-1.45943	0.00556128	TRUE	astA	35	0.571429	0.312574	1.01763	0.0580641	-0.807355	1	FALSE
astC	b1748	80	157	0.509554	0.384301	0.671163	-0.972693	9.35e-05	TRUE	astC	90	0.888889	0.649398	1.21485	0.490139	-0.169925	1	FALSE
azuC	b4663	9	106	0.0849057	0.037786	0.167363	-3.558	2.1e-19	TRUE	azuC	68	0.132353	0.0580471	0.266334	2.45e-12	-2.91754	1.55e-09	TRUE
bamE	b2617	172	253	0.679842	0.556834	0.828412	-0.556729	0.00800158	TRUE	bamE	188	0.914894	0.73961	1.13113	0.429236	-0.128324	1	FALSE
betI	b0313	112	169	0.662722	0.517201	0.846464	-0.593525	0.0464973	TRUE	betI	144	0.777778	0.602093	1.00259	0.0524717	-0.36257	1	FALSE
betT	b0314	106	168	0.630952	0.490031	0.809383	-0.664397	0.0153631	TRUE	betT	131	0.80916	0.620378	1.05335	0.118819	-0.305503	1	FALSE
bglX	b2132	91	143	0.636364	0.483804	0.833431	-0.652077	0.0470813	TRUE	bglX	109	0.834862	0.624994	1.11301	0.229247	-0.26039	1	FALSE
blr	b4409	1105	1629	0.67833	0.627877	0.732627	-0.55994	6.91e-21	TRUE	blr	1129	0.978742	0.900024	1.06433	0.62654	-0.0309991	1	FALSE
ccmB	b2200	35	79	0.443038	0.288724	0.667538	-1.1745	0.00420793	TRUE	ccmB	51	0.686275	0.433167	1.076	0.105225	-0.543142	1	FALSE
cedA	b1731	55	122	0.45082	0.321761	0.624704	-1.14938	7.77e-05	TRUE	cedA	78	0.705128	0.490033	1.00856	0.0560279	-0.504043	1	FALSE
chaA	b1216	237	402	0.589552	0.499988	0.693925	-0.762308	1.88e-08	TRUE	chaA	249	0.951807	0.79333	1.1417	0.617846	-0.0712587	1	FALSE
chbA	b1736	118	226	0.522124	0.414321	0.655161	-0.937536	1.23e-06	TRUE	chbA	122	0.967213	0.744536	1.25611	0.846502	-0.0480943	1	FALSE
cheA	b1888	33	72	0.458333	0.293968	0.701195	-1.12553	0.0131695	TRUE	cheA	35	0.942857	0.56791	1.56214	0.903597	-0.0848889	1	FALSE
cho	b1741	27	63	0.428571	0.262438	0.682712	-1.22239	0.0137321	TRUE	cho	42	0.642857	0.381151	1.06733	0.0911865	-0.63743	1	FALSE
cof	b0446	155	247	0.62753	0.509993	0.770216	-0.672243	0.000611453	TRUE	cof	174	0.890805	0.712739	1.11253	0.321018	-0.166819	1	FALSE
cspE	b0623	159	246	0.646341	0.526105	0.792211	-0.629632	0.00188506	TRUE	cspE	177	0.898305	0.720528	1.11919	0.353723	-0.154723	1	FALSE
cueR	b0487	130	229	0.567686	0.45418	0.707074	-0.816836	3.16e-05	TRUE	cueR	137	0.948905	0.740655	1.2152	0.713549	-0.0756643	1	FALSE
cysB	b1275	16	48	0.333333	0.176686	0.59742	-1.58496	0.00643596	TRUE	cysB	26	0.615385	0.308422	1.19122	0.164149	-0.70044	1	FALSE
dadA	b1189	36	85	0.423529	0.278529	0.632344	-1.23947	0.00108293	TRUE	dadA	51	0.705882	0.447526	1.10288	0.132902	-0.5025	1	FALSE
ddpC	b1485	44	88	0.5	0.339992	0.725942	-1	0.012062	TRUE	ddpC	57	0.77193	0.508771	1.16428	0.2323	-0.373458	1	FALSE
dgoK	b3693	278	425	0.654118	0.5603	0.762674	-0.612378	6.17e-06	TRUE	dgoK	321	0.866044	0.734896	1.02009	0.0860636	-0.207488	1	FALSE
dhaL	b1199	31	67	0.462687	0.292088	0.718331	-1.11189	0.0230102	TRUE	dhaL	64	0.484375	0.304827	0.754945	0.000924644	-1.0458	0.0952188	FALSE
dusB	b3260	50	217	0.230415	0.165914	0.314613	-2.1177	4.12e-23	TRUE	dusB	225	0.222222	0.160179	0.303064	1.11e-27	-2.16993	2.05e-24	TRUE
dusC	b2140	193	340	0.567647	0.473241	0.679308	-0.816934	5.01e-08	TRUE	dusC	234	0.824786	0.678105	1.00225	0.0527727	-0.277908	1	FALSE
eutE	b2455	47	91	0.516484	0.355226	0.742315	-0.953206	0.015819	TRUE	eutE	65	0.723077	0.485977	1.06868	0.107782	-0.467779	1	FALSE
eutG	b2453	81	143	0.566434	0.425855	0.749062	-0.820021	0.00381585	TRUE	eutG	109	0.743119	0.55042	0.999815	0.0498514	-0.428334	1	FALSE
eutR	b2437	72	121	0.595041	0.438163	0.803135	-0.748938	0.0320446	TRUE	eutR	78	0.923077	0.660642	1.28824	0.683232	-0.115477	1	FALSE
fis	b3261	31	167	0.185629	0.122241	0.273579	-2.42951	6.29e-21	TRUE	fis	244	0.127049	0.0844697	0.185086	3.29e-42	-2.97654	9.78e-39	TRUE
flgE	b1076	92	145	0.634483	0.483198	0.829573	-0.656347	0.0415356	TRUE	flgE	94	0.978723	0.726156	1.31881	0.941575	-0.0310269	1	FALSE
fliN	b1946	10	40	0.25	0.111484	0.508712	-2	0.00238719	TRUE	fliN	32	0.3125	0.137031	0.651534	0.000940674	-1.67807	0.0963556	FALSE
fliQ	b1949	35	85	0.411765	0.269502	0.61714	-1.28011	0.000672919	TRUE	fliQ	46	0.76087	0.475801	1.20707	0.266412	-0.394279	1	FALSE
focB	b2492	142	223	0.636771	0.512253	0.789429	-0.651153	0.00258934	TRUE	focB	184	0.771739	0.615579	0.965872	0.0230138	-0.373815	1	FALSE
fumC	b1611	68	125	0.544	0.398782	0.736671	-0.878321	0.00439732	TRUE	fumC	74	0.918919	0.651266	1.29485	0.674935	-0.121991	1	FALSE
gabT	b2662	109	182	0.598901	0.467938	0.763516	-0.73961	0.00225634	TRUE	gabT	168	0.64881	0.505076	0.830584	0.000470956	-0.624133	0.052869	FALSE
galS	b2151	77	137	0.562044	0.419492	0.748397	-0.831246	0.00439732	TRUE	galS	124	0.620968	0.461067	0.83185	0.00112338	-0.68741	0.110667	FALSE
glmZ	b4456	445	692	0.643064	0.569574	0.725449	-0.636967	8.61e-11	TRUE	glmZ	559	0.796064	0.701277	0.903246	0.000357345	-0.329043	0.042072	TRUE
glnQ	b0809	73	128	0.570312	0.421828	0.766128	-0.810175	0.00992557	TRUE	glnQ	77	0.948052	0.678755	1.32315	0.806596	-0.076962	1	FALSE
gnsA	b4517	31	101	0.306931	0.198302	0.46302	-1.70402	1.74e-07	TRUE	gnsA	63	0.492063	0.309325	0.767987	0.00126139	-1.02308	0.121172	FALSE
gstA	b1635	55	102	0.539216	0.381205	0.755653	-0.891066	0.0155295	TRUE	gstA	84	0.654762	0.45736	0.930814	0.0172364	-0.610958	0.943571	FALSE
gtrA	b2350	200	335	0.597015	0.498566	0.713415	-0.744161	1.18e-06	TRUE	gtrA	314	0.636943	0.530754	0.762941	5.62e-07	-0.650765	0.000149682	TRUE
gutQ	b2708	132	193	0.683938	0.543909	0.857842	-0.548063	0.0483233	TRUE	gutQ	157	0.840764	0.661934	1.06654	0.1579	-0.250227	1	FALSE
hchA	b1967	104	159	0.654088	0.505846	0.842766	-0.612443	0.0477576	TRUE	hchA	126	0.825397	0.630431	1.0787	0.166004	-0.27684	1	FALSE
hisG	b2019	36	76	0.473684	0.309412	0.713126	-1.078	0.014309	TRUE	hisG	41	0.878049	0.545239	1.4084	0.648791	-0.187627	1	FALSE
hisH	b2023	33	76	0.434211	0.279445	0.661498	-1.20353	0.00423023	TRUE	hisH	55	0.6	0.377442	0.940432	0.0246228	-0.736966	1	FALSE
hisJ	b2309	28	64	0.4375	0.270119	0.692142	-1.19265	0.0157081	TRUE	hisJ	40	0.7	0.415899	1.16325	0.18181	-0.514573	1	FALSE
hisM	b2307	322	476	0.676471	0.585424	0.780878	-0.563901	1.01e-05	TRUE	hisM	444	0.725225	0.626337	0.838997	1.18e-05	-0.463499	0.00226258	TRUE
hokC	b4412	8	40	0.2	0.0808601	0.433121	-2.32193	0.000410417	TRUE	hokC	17	0.470588	0.175773	1.15054	0.107752	-1.08746	1	FALSE
holE	b1842	274	453	0.604857	0.51869	0.704298	-0.725335	9.45e-09	TRUE	holE	290	0.944828	0.798071	1.11834	0.527676	-0.081877	1	FALSE
hrpB	b0148	244	350	0.697143	0.589567	0.823295	-0.520474	0.0016679	TRUE	hrpB	280	0.871429	0.730952	1.03834	0.126188	-0.198546	1	FALSE
hspQ	b0966	113	180	0.627778	0.49172	0.798675	-0.671674	0.00860358	TRUE	hspQ	190	0.594737	0.466958	0.754598	1.14e-05	-0.749677	0.00221705	TRUE
hybE	b2992	229	339	0.675516	0.568733	0.801178	-0.565938	0.000540735	TRUE	hybE	257	0.891051	0.742397	1.06894	0.220632	-0.166421	1	FALSE
hybG	b2990	193	334	0.577844	0.481467	0.691945	-0.791247	1.94e-07	TRUE	hybG	195	0.989744	0.806906	1.21394	0.95952	-0.0148733	1	FALSE
hypC	b2728	197	338	0.58284	0.486426	0.696836	-0.778828	2.57e-07	TRUE	hypC	353	0.558074	0.466399	0.66622	2.87e-11	-0.841473	1.6e-08	TRUE
hypE	b2730	273	408	0.669118	0.571925	0.781856	-0.579668	4.12e-05	TRUE	hypE	302	0.903974	0.764656	1.06829	0.242911	-0.145648	1	FALSE
lsrD	b1515	51	97	0.525773	0.367027	0.745399	-0.927488	0.0141061	TRUE	lsrD	56	0.910714	0.610764	1.35527	0.699175	-0.13493	1	FALSE
lsrF	b1517	270	383	0.704961	0.601036	0.825929	-0.504385	0.0012254	TRUE	lsrF	300	0.9	0.760704	1.0644	0.224457	-0.152003	1	FALSE
lsrG	b1518	164	261	0.628352	0.513685	0.7668	-0.670354	0.000369294	TRUE	lsrG	227	0.722467	0.58735	0.887093	0.00168125	-0.468996	0.152765	FALSE
mcaS	b4426	233	496	0.469758	0.400299	0.549985	-1.09001	5.93e-20	TRUE	mcaS	264	0.882576	0.736814	1.05662	0.178346	-0.180208	1	FALSE
mcbA	b0806	54	110	0.490909	0.34769	0.685905	-1.02647	0.00156285	TRUE	mcbA	86	0.627907	0.438289	0.892658	0.00855655	-0.671377	0.555342	FALSE
metL	b3940	272	391	0.695652	0.593708	0.814167	-0.523562	0.000524794	TRUE	metL	408	0.666667	0.569727	0.779123	2.06e-07	-0.584963	5.99e-05	TRUE
mgrR	b4698	8	32	0.25	0.0995323	0.553948	-2	0.013425	TRUE	mgrR	32	0.25	0.0995323	0.553948	0.000182166	-2	0.0245969	TRUE
mhpE	b0352	71	136	0.522059	0.386165	0.700611	-0.937716	0.000834231	TRUE	mhpE	87	0.816092	0.587939	1.12955	0.232635	-0.293196	1	FALSE
mltB	b2701	139	208	0.668269	0.535205	0.832319	-0.581499	0.0172063	TRUE	mltB	151	0.92053	0.7258	1.1668	0.518387	-0.119464	1	FALSE
mmuM	b0261	134	200	0.67	0.534257	0.838049	-0.577767	0.0233855	TRUE	mmuM	165	0.812121	0.641715	1.02625	0.0825782	-0.300233	1	FALSE
mntS	b4705	22	67	0.328358	0.193107	0.538444	-1.60666	0.000250398	TRUE	mntS	41	0.536585	0.304411	0.922093	0.022575	-0.89812	1	FALSE
modE	b0761	58	117	0.495726	0.355444	0.684765	-1.01238	0.00107193	TRUE	modE	75	0.773333	0.539276	1.10414	0.165083	-0.370838	1	FALSE
mpaA	b1326	73	127	0.574803	0.424975	0.772528	-0.79886	0.0122875	TRUE	mpaA	79	0.924051	0.662874	1.28665	0.685209	-0.113956	1	FALSE
mrp	b2113	165	261	0.632184	0.517025	0.771195	-0.661584	0.000463149	TRUE	mrp	171	0.964912	0.774351	1.2021	0.785077	-0.0515303	1	FALSE
murP	b2429	93	146	0.636986	0.485751	0.831802	-0.650666	0.0431437	TRUE	murP	127	0.732283	0.554283	0.964441	0.0258664	-0.449526	1	FALSE
nhaR	b0020	500	740	0.675676	0.60199	0.757888	-0.565597	3.03e-09	TRUE	nhaR	622	0.803859	0.713148	0.905749	0.000299666	-0.314986	0.0363906	TRUE
nlpC	b1708	98	162	0.604938	0.465845	0.782172	-0.72514	0.00710065	TRUE	nlpC	113	0.867257	0.654844	1.14689	0.335161	-0.205469	1	FALSE
nudI	b2251	112	171	0.654971	0.511436	0.836037	-0.610498	0.0334509	TRUE	nudI	126	0.888889	0.682911	1.15576	0.399465	-0.169925	1	FALSE
nudK	b2467	188	267	0.70412	0.581119	0.851759	-0.506107	0.0170515	TRUE	nudK	226	0.831858	0.681849	1.01392	0.0688662	-0.26559	1	FALSE
nudL	b1813	47	106	0.443396	0.307577	0.630775	-1.17333	0.000271182	TRUE	nudL	62	0.758065	0.507579	1.12555	0.179671	-0.399607	1	FALSE
ogt	b1335	99	185	0.535135	0.414926	0.686713	-0.902025	5.82e-05	TRUE	ogt	117	0.846154	0.640827	1.11539	0.247333	-0.241008	1	FALSE
omrA	b4444	209	304	0.6875	0.573698	0.822602	-0.540568	0.00304015	TRUE	omrA	275	0.76	0.631829	0.913083	0.00309138	-0.395929	0.250798	FALSE
omrB	b4445	80	181	0.441989	0.335378	0.578123	-1.17792	8.89e-08	TRUE	omrB	134	0.597015	0.446823	0.79334	0.000272106	-0.744161	0.0338966	TRUE
osmE	b1739	110	195	0.564103	0.442405	0.716251	-0.825971	0.000177402	TRUE	osmE	172	0.639535	0.498783	0.817144	0.000266547	-0.644905	0.0334197	TRUE
paaC	b1390	37	76	0.486842	0.319436	0.730301	-1.03847	0.0206137	TRUE	paaC	50	0.74	0.470317	1.15487	0.197979	-0.434403	1	FALSE
paaD	b1391	43	93	0.462366	0.314352	0.670547	-1.11289	0.00221	TRUE	paaD	44	0.977273	0.62677	1.52285	1	-0.0331669	1	FALSE
paaG	b1394	40	84	0.47619	0.318306	0.701871	-1.07039	0.00781069	TRUE	paaG	60	0.666667	0.435327	1.01123	0.0568879	-0.584963	1	FALSE
paoC	b0284	151	218	0.692661	0.559083	0.856319	-0.52978	0.0350944	TRUE	paoC	169	0.893491	0.71262	1.11943	0.341958	-0.162475	1	FALSE
pgaD	b1021	222	315	0.704762	0.590844	0.83949	-0.504792	0.00587955	TRUE	pgaD	237	0.936709	0.776472	1.12968	0.513501	-0.0943274	1	FALSE
pliG	b1178	127	254	0.5	0.400841	0.621106	-1	1.96e-08	TRUE	pliG	179	0.709497	0.560676	0.895644	0.00348362	-0.495131	0.272874	FALSE
ppdC	b2823	149	220	0.677273	0.546374	0.837623	-0.562191	0.0176403	TRUE	ppdC	196	0.760204	0.610174	0.945519	0.0131513	-0.395541	0.780556	FALSE
ppdD	b0108	121	184	0.657609	0.518417	0.831669	-0.604699	0.0238489	TRUE	ppdD	130	0.930769	0.720571	1.20155	0.613678	-0.103505	1	FALSE
priC	b0467	35	70	0.5	0.323337	0.760584	-1	0.0471353	TRUE	priC	56	0.625	0.397585	0.970372	0.0354496	-0.678072	1	FALSE
psuG	b2165	122	188	0.648936	0.512405	0.819341	-0.623852	0.0151748	TRUE	psuG	160	0.7625	0.597456	0.97112	0.0273951	-0.391191	1	FALSE
purT	b1849	99	164	0.603659	0.465547	0.779391	-0.728195	0.00618761	TRUE	purT	135	0.733333	0.560001	0.957534	0.0219346	-0.447459	1	FALSE
putP	b1015	101	156	0.647436	0.498984	0.836915	-0.627191	0.0428805	TRUE	putP	106	0.95283	0.71827	1.26335	0.781077	-0.069709	1	FALSE
puuD	b1298	115	207	0.555556	0.4384	0.701138	-0.847997	5.18e-05	TRUE	puuD	151	0.761589	0.592274	0.97714	0.03168	-0.392915	1	FALSE
qmcA	b0489	131	199	0.658291	0.523928	0.824834	-0.603202	0.0153525	TRUE	qmcA	164	0.79878	0.629962	1.01119	0.0622633	-0.324129	1	FALSE
radA	b4389	141	216	0.652778	0.524172	0.810831	-0.615336	0.00698495	TRUE	radA	176	0.801136	0.637344	1.00552	0.0560094	-0.31988	1	FALSE
ralR	b1348	22	52	0.423077	0.244685	0.70892	-1.24101	0.0387864	TRUE	ralR	33	0.666667	0.370293	1.1783	0.177001	-0.584963	1	FALSE
recJ	b2892	146	227	0.643172	0.518799	0.795314	-0.636724	0.00307616	TRUE	recJ	205	0.712195	0.572001	0.884911	0.001921	-0.489656	0.171324	FALSE
recN	b2616	90	143	0.629371	0.478	0.825003	-0.668018	0.0381118	TRUE	recN	133	0.676692	0.511994	0.890902	0.00480412	-0.563429	0.348069	FALSE
rfaH	b3842	142	255	0.556863	0.450304	0.686385	-0.844606	3e-06	TRUE	rfaH	321	0.442368	0.360478	0.540634	5.36e-17	-1.17668	5.05e-14	TRUE
rhtA	b0813	124	207	0.599034	0.475573	0.751967	-0.739291	0.000687554	TRUE	rhtA	138	0.898551	0.699298	1.15357	0.421945	-0.154328	1	FALSE
rimK	b0852	72	129	0.55814	0.412383	0.750371	-0.841302	0.00598418	TRUE	rimK	95	0.757895	0.550063	1.0404	0.0883758	-0.399931	1	FALSE
rlpA	b0633	71	123	0.577236	0.42479	0.779299	-0.792767	0.0162143	TRUE	rlpA	99	0.717172	0.521144	0.982621	0.0380637	-0.47961	1	FALSE
rluA	b0058	361	525	0.687619	0.599705	0.78773	-0.540319	7.38e-06	TRUE	rluA	469	0.769723	0.669152	0.884835	0.000200153	-0.377589	0.0264702	TRUE
rnlA	b2630	101	164	0.615854	0.475786	0.793915	-0.699341	0.0100946	TRUE	rnlA	179	0.564246	0.437656	0.724104	3.66e-06	-0.825604	0.000825603	TRUE
rsmD	b3465	112	170	0.658824	0.514302	0.841218	-0.602036	0.0395503	TRUE	rsmD	151	0.741722	0.575624	0.953393	0.0189488	-0.43105	1	FALSE
rspB	b1580	94	167	0.562874	0.43243	0.729019	-0.829115	0.000833344	TRUE	rspB	112	0.839286	0.631146	1.114	0.236161	-0.252766	1	FALSE
rssA	b1234	49	91	0.538462	0.372466	0.77026	-0.893085	0.0302959	TRUE	rssA	65	0.753846	0.50941	1.10924	0.159762	-0.407658	1	FALSE
rssB	b1235	171	278	0.615108	0.505415	0.746853	-0.701089	7.59e-05	TRUE	rssB	195	0.876923	0.709925	1.08239	0.229228	-0.189478	1	FALSE
rstA	b1608	91	154	0.590909	0.450897	0.770658	-0.758992	0.00584283	TRUE	rstA	122	0.745902	0.562209	0.986624	0.0395733	-0.422943	1	FALSE
sbmA	b0377	146	219	0.666667	0.536956	0.825726	-0.584963	0.0118434	TRUE	sbmA	169	0.863905	0.687501	1.0845	0.215074	-0.211055	1	FALSE
selU	b0503	165	248	0.665323	0.543057	0.813388	-0.587874	0.00457311	TRUE	selU	205	0.804878	0.651683	0.992852	0.0424645	-0.313158	1	FALSE
setB	b2170	75	129	0.581395	0.431424	0.778749	-0.782409	0.0139456	TRUE	setB	94	0.797872	0.581045	1.09237	0.165979	-0.32577	1	FALSE
sibE	b4611	100	201	0.497512	0.387424	0.635466	-1.0072	1.22e-06	TRUE	sibE	139	0.719424	0.550722	0.936974	0.0138021	-0.475085	0.811256	FALSE
solA	b1059	131	207	0.63285	0.504535	0.791452	-0.660064	0.00387358	TRUE	solA	150	0.873333	0.685528	1.11144	0.282896	-0.195396	1	FALSE
sra	b1480	88	228	0.385965	0.298294	0.495687	-1.37346	7.64e-13	TRUE	sra	190	0.463158	0.355545	0.599403	9.03e-10	-1.11042	4.05e-07	TRUE
srlB	b2704	250	377	0.66313	0.562881	0.780152	-0.592636	6.8e-05	TRUE	srlB	302	0.827815	0.697263	0.982113	0.0298614	-0.27262	1	FALSE
ssuE	b0937	67	123	0.544715	0.398311	0.739406	-0.876425	0.00512542	TRUE	ssuE	127	0.527559	0.386403	0.714739	1.97e-05	-0.922595	0.00356132	TRUE
sufA	b1684	116	203	0.571429	0.450884	0.721366	-0.807355	0.000174484	TRUE	sufA	184	0.630435	0.49534	0.799661	0.000102952	-0.665581	0.0150026	TRUE
sufE	b1679	54	115	0.469565	0.333349	0.654276	-1.0906	0.000387877	TRUE	sufE	74	0.72973	0.504084	1.05046	0.09269	-0.454566	1	FALSE
surE	b2744	148	247	0.59919	0.485398	0.73756	-0.738914	0.000103449	TRUE	surE	186	0.795699	0.63681	0.992784	0.0427524	-0.329705	1	FALSE
thiK	b1106	82	188	0.43617	0.332314	0.56826	-1.19704	2.5e-08	TRUE	thiK	99	0.828283	0.610469	1.12124	0.234245	-0.271805	1	FALSE
torI	b4501	116	196	0.591837	0.466299	0.74837	-0.756729	0.000794444	TRUE	torI	125	0.928	0.714512	1.20447	0.606418	-0.107803	1	FALSE
udk	b2066	54	113	0.477876	0.338941	0.666573	-1.06529	0.000680368	TRUE	udk	86	0.627907	0.438289	0.892658	0.00855655	-0.671377	0.555342	FALSE
umuC	b1184	19	48	0.395833	0.21973	0.686081	-1.33703	0.0322807	TRUE	umuC	29	0.655172	0.347162	1.20899	0.193413	-0.610053	1	FALSE
uspC	b1895	371	553	0.670886	0.586606	0.766586	-0.57586	5.07e-07	TRUE	uspC	399	0.929825	0.805066	1.07371	0.33055	-0.10497	1	FALSE
uvrB	b0779	64	118	0.542373	0.393671	0.741393	-0.882643	0.00638617	TRUE	uvrB	70	0.914286	0.641098	1.30194	0.66595	-0.129283	1	FALSE
uvrD	b3813	113	241	0.46888	0.371605	0.588681	-1.09271	2.75e-09	TRUE	uvrD	346	0.32659	0.261722	0.404984	1.54e-28	-1.61445	3.13e-25	TRUE
waaP	b3630	675	1083	0.623269	0.565312	0.686785	-0.682074	1.07e-19	TRUE	waaP	1327	0.508666	0.462964	0.558476	8.38e-49	-0.975209	2.94e-45	TRUE
wcaA	b2059	40	95	0.421053	0.283444	0.615303	-1.24793	0.000319303	TRUE	wcaA	59	0.677966	0.442112	1.03007	0.0699006	-0.560715	1	FALSE
wza	b2062	106	181	0.585635	0.456382	0.748367	-0.771925	0.00123102	TRUE	wza	112	0.946429	0.718757	1.24554	0.734966	-0.0794345	1	FALSE
yagG	b0270	140	204	0.686275	0.549445	0.855156	-0.543142	0.0395395	TRUE	yagG	168	0.833333	0.661094	1.04912	0.123795	-0.263034	1	FALSE
yahC	b0317	191	295	0.647458	0.53685	0.779359	-0.627142	0.000351989	TRUE	yahC	206	0.927184	0.757471	1.13447	0.482327	-0.109072	1	FALSE
yaiC	b0385	37	78	0.474359	0.311757	0.710142	-1.07595	0.0123161	TRUE	yaiC	58	0.637931	0.410558	0.980097	0.0396082	-0.648528	1	FALSE
yaiY	b0379	71	125	0.568	0.418351	0.766069	-0.816037	0.0107661	TRUE	yaiY	84	0.845238	0.607422	1.17333	0.335135	-0.24257	1	FALSE
yajD	b0410	134	249	0.538153	0.432917	0.666548	-0.893913	9.24e-07	TRUE	yajD	185	0.724324	0.575543	0.909584	0.00503937	-0.465292	0.36105	FALSE
ybaN	b0468	250	383	0.652742	0.554341	0.767514	-0.615416	2.38e-05	TRUE	ybaN	385	0.649351	0.551551	0.763392	9.45e-08	-0.62293	3.02e-05	TRUE
ybaY	b0453	90	154	0.584416	0.445482	0.762875	-0.774933	0.00444589	TRUE	ybaY	143	0.629371	0.478	0.825003	0.000626692	-0.668018	0.0685581	FALSE
ybdL	b0600	99	154	0.642857	0.49428	0.832863	-0.63743	0.0394584	TRUE	ybdL	144	0.6875	0.526812	0.894162	0.00466319	-0.540568	0.339131	FALSE
ybgA	b0707	82	154	0.532468	0.402233	0.700537	-0.909235	0.00040149	TRUE	ybgA	114	0.719298	0.534841	0.963771	0.0265555	-0.475338	1	FALSE
ybhD	b0768	156	239	0.65272	0.530011	0.801965	-0.615465	0.00326273	TRUE	ybhD	177	0.881356	0.70608	1.09926	0.273058	-0.182203	1	FALSE
ybhP	b0790	47	91	0.516484	0.355226	0.742315	-0.953206	0.015819	TRUE	ybhP	89	0.52809	0.362723	0.760218	0.000398566	-0.921145	0.0461073	TRUE
ybhS	b0793	165	252	0.654762	0.534771	0.799924	-0.610958	0.00238719	TRUE	ybhS	229	0.720524	0.586216	0.884034	0.00147254	-0.472882	0.137355	FALSE
ybiR	b0818	116	181	0.640884	0.503176	0.813595	-0.641865	0.0141061	TRUE	ybiR	125	0.928	0.714512	1.20447	0.606418	-0.107803	1	FALSE
ybiU	b0821	87	153	0.568627	0.43192	0.74461	-0.814444	0.00243144	TRUE	ybiU	109	0.798165	0.595136	1.06776	0.133408	-0.325241	1	FALSE
ybjH	b0843	54	109	0.495413	0.350708	0.692599	-1.0133	0.00204136	TRUE	ybjH	92	0.586957	0.411465	0.830183	0.00209006	-0.768674	0.18302	FALSE
ycbB	b0925	102	168	0.607143	0.469988	0.781097	-0.719892	0.00598418	TRUE	ycbB	105	0.971429	0.732404	1.28807	0.889486	-0.0418202	1	FALSE
ycbJ	b0919	26	59	0.440678	0.266604	0.710177	-1.1822	0.028507	TRUE	ycbJ	43	0.604651	0.356677	1.00662	0.0532894	-0.725825	1	FALSE
ycbZ	b0955	26	58	0.448276	0.270874	0.723532	-1.15754	0.0381281	TRUE	ycbZ	60	0.433333	0.262467	0.697303	0.000316999	-1.20645	0.0381358	TRUE
yccF	b0961	74	128	0.578125	0.428221	0.775668	-0.790547	0.0131117	TRUE	yccF	102	0.72549	0.530426	0.98826	0.0415249	-0.462972	1	FALSE
yccJ	b1003	25	68	0.367647	0.22267	0.589215	-1.44361	0.0010404	TRUE	yccJ	44	0.568182	0.333243	0.948989	0.0294935	-0.815575	1	FALSE
ycdX	b1034	142	221	0.642534	0.516698	0.796901	-0.638155	0.00368877	TRUE	ycdX	163	0.871166	0.690697	1.09773	0.252088	-0.198981	1	FALSE
ycdY	b1035	39	103	0.378641	0.254943	0.552309	-1.4011	1.35e-05	TRUE	ycdY	71	0.549296	0.361792	0.823034	0.00294364	-0.864345	0.240327	FALSE
ychJ	b1233	105	222	0.472973	0.371348	0.599202	-1.08017	2.37e-08	TRUE	ychJ	155	0.677419	0.523654	0.873457	0.00231158	-0.561879	0.198369	FALSE
ychN	b1219	34	88	0.386364	0.252099	0.580022	-1.37197	0.000149813	TRUE	ychN	57	0.596491	0.378184	0.927953	0.0205842	-0.745427	1	FALSE
yciO	b1267	27	59	0.457627	0.278966	0.733193	-1.12776	0.0430083	TRUE	yciO	49	0.55102	0.331155	0.899006	0.0154403	-0.859822	0.871763	FALSE
yciZ	b4596	110	208	0.528846	0.415853	0.669486	-0.91908	7.75e-06	TRUE	yciZ	146	0.753425	0.582836	0.971608	0.0285089	-0.408465	1	FALSE
ycjD	b1289	60	105	0.571429	0.408986	0.792108	-0.807355	0.0350944	TRUE	ycjD	75	0.8	0.560028	1.13855	0.228103	-0.321928	1	FALSE
ydcF	b1414	92	165	0.557576	0.427272	0.723867	-0.84276	0.000717203	TRUE	ydcF	96	0.958333	0.712079	1.28911	0.82688	-0.0614005	1	FALSE
ydeA	b1528	72	122	0.590164	0.434765	0.796139	-0.760812	0.0260992	TRUE	ydeA	90	0.8	0.578519	1.10289	0.18149	-0.321928	1	FALSE
ydgC	b1607	143	226	0.632743	0.509546	0.783608	-0.660308	0.00190164	TRUE	ydgC	167	0.856287	0.680076	1.07701	0.191362	-0.223833	1	FALSE
ydhI	b1643	73	140	0.521429	0.387409	0.696819	-0.939458	0.000611453	TRUE	ydhI	80	0.9125	0.655211	1.26914	0.627771	-0.132104	1	FALSE
ydhL	b1648	61	114	0.535088	0.385491	0.736521	-0.902153	0.00631047	TRUE	ydhL	102	0.598039	0.428143	0.829287	0.00164687	-0.741688	0.150258	FALSE
ydhR	b1667	10	39	0.25641	0.114143	0.523067	-1.96347	0.00358738	TRUE	ydhR	12	0.833333	0.32251	2.10458	0.831812	-0.263034	1	FALSE
ydjJ	b1774	160	233	0.686695	0.557972	0.843383	-0.542258	0.0184015	TRUE	ydjJ	173	0.924855	0.741249	1.15337	0.510858	-0.1127	1	FALSE
yeaD	b1780	23	69	0.333333	0.198392	0.541171	-1.58496	0.000222439	TRUE	yeaD	28	0.821429	0.451958	1.47881	0.575849	-0.283793	1	FALSE
yeaM	b1790	92	147	0.62585	0.476952	0.817641	-0.67611	0.0286571	TRUE	yeaM	115	0.8	0.601459	1.06157	0.126034	-0.321928	1	FALSE
yeaO	b1792	47	107	0.439252	0.304852	0.624513	-1.18688	0.000201334	TRUE	yeaO	70	0.671429	0.45381	0.985572	0.0415008	-0.574694	1	FALSE
yeaR	b1797	427	647	0.659969	0.582678	0.746913	-0.59953	5.92e-09	TRUE	yeaR	471	0.906582	0.793424	1.03565	0.151267	-0.141491	1	FALSE
yebF	b1847	179	286	0.625874	0.5163	0.757055	-0.676056	0.000112548	TRUE	yebF	309	0.579288	0.479159	0.698633	4.27e-09	-0.787647	1.68e-06	TRUE
yecA	b1908	38	86	0.44186	0.293379	0.654454	-1.17834	0.00201929	TRUE	yecA	39	0.974359	0.606624	1.56378	1	-0.0374747	1	FALSE
yecN	b1869	107	206	0.519417	0.407313	0.659218	-0.945034	4.5e-06	TRUE	yecN	116	0.922414	0.702599	1.21005	0.592252	-0.116514	1	FALSE
yedA	b1959	56	107	0.523364	0.371838	0.729718	-0.934112	0.00658454	TRUE	yedA	62	0.903226	0.617897	1.31774	0.645497	-0.146841	1	FALSE
yedI	b1958	52	99	0.525253	0.368036	0.742035	-0.928917	0.0122034	TRUE	yedI	56	0.928571	0.624189	1.37923	0.772989	-0.106915	1	FALSE
yeeZ	b2016	88	139	0.633094	0.479124	0.832781	-0.659509	0.049282	TRUE	yeeZ	98	0.897959	0.66561	1.20989	0.509419	-0.155278	1	FALSE
yegS	b2086	141	209	0.674641	0.540972	0.839295	-0.567808	0.0217018	TRUE	yegS	163	0.865031	0.685505	1.09046	0.228365	-0.209177	1	FALSE
yegU	b2099	46	87	0.528736	0.361575	0.764309	-0.919382	0.0298203	TRUE	yegU	47	0.978723	0.637426	1.50196	1	-0.0310269	1	FALSE
yehS	b2124	127	189	0.671958	0.532343	0.845869	-0.573558	0.0354168	TRUE	yehS	176	0.721591	0.569776	0.911732	0.00573464	-0.470747	0.402645	FALSE
yehX	b2129	47	93	0.505376	0.348034	0.725231	-0.98457	0.00982073	TRUE	yehX	59	0.79661	0.531207	1.18874	0.285284	-0.328054	1	FALSE
yeiS	b2145	47	90	0.522222	0.358936	0.751161	-0.937264	0.0201602	TRUE	yeiS	54	0.87037	0.575932	1.3112	0.550709	-0.200299	1	FALSE
yejA	b2177	87	139	0.625899	0.47317	0.824086	-0.675998	0.0395395	TRUE	yejA	103	0.84466	0.627538	1.13469	0.276463	-0.243557	1	FALSE
yfaE	b2236	4	31	0.129032	0.0330911	0.36496	-2.9542	0.000428928	TRUE	yfaE	7	0.571429	0.122666	2.24776	0.548828	-0.807355	1	FALSE
yfaY	b2249	73	134	0.544776	0.403884	0.72984	-0.876265	0.00263141	TRUE	yfaY	118	0.618644	0.455578	0.835293	0.00139026	-0.692818	0.131588	FALSE
yfaZ	b2250	115	179	0.642458	0.503807	0.816561	-0.638326	0.0158738	TRUE	yfaZ	142	0.809859	0.627743	1.04296	0.104655	-0.304257	1	FALSE
yfcP	b2333	582	853	0.682298	0.613001	0.759014	-0.551527	2.95e-10	TRUE	yfcP	797	0.730238	0.655095	0.813624	7.74e-09	-0.453561	2.85e-06	TRUE
yfdN	b2357	136	210	0.647619	0.518059	0.807371	-0.626783	0.00677012	TRUE	yfdN	144	0.944444	0.741586	1.20227	0.675781	-0.0824622	1	FALSE
yfdP	b2359	221	347	0.636888	0.535572	0.756087	-0.650889	2.38e-05	TRUE	yfdP	331	0.667674	0.560575	0.794	3.26e-06	-0.582785	0.000744164	TRUE
yfeD	b2399	436	628	0.694268	0.613004	0.785747	-0.526436	9.14e-07	TRUE	yfeD	557	0.782765	0.688969	0.888883	0.000137611	-0.353349	0.0193947	TRUE
yffQ	b2448	27	63	0.428571	0.262438	0.682712	-1.22239	0.0137321	TRUE	yffQ	43	0.627907	0.373098	1.03957	0.0722379	-0.671377	1	FALSE
yfhG	b2555	47	99	0.474747	0.32811	0.678367	-1.07477	0.00206418	TRUE	yfhG	79	0.594937	0.405542	0.864338	0.00553602	-0.749192	0.392266	FALSE
ygbK	b2737	82	158	0.518987	0.392512	0.681879	-0.946229	0.000147636	TRUE	ygbK	106	0.773585	0.572665	1.04185	0.0931912	-0.370368	1	FALSE
ygfF	b2902	126	226	0.557522	0.444741	0.696315	-0.842899	1.89e-05	TRUE	ygfF	163	0.773006	0.607721	0.981363	0.0340242	-0.371448	1	FALSE
ygiN	b3029	89	145	0.613793	0.46601	0.804665	-0.704176	0.0204104	TRUE	ygiN	176	0.505682	0.38739	0.656167	9.85e-08	-0.983698	3.12e-05	TRUE
yhhN	b3468	215	372	0.577957	0.486327	0.685462	-0.790966	2.46e-08	TRUE	yhhN	340	0.632353	0.530575	0.752326	1.26e-07	-0.661198	3.85e-05	TRUE
yjiM	b4335	131	218	0.600917	0.480107	0.749714	-0.734761	0.0004552	TRUE	yjiM	160	0.81875	0.644892	1.03795	0.100551	-0.288505	1	FALSE
ymdA	b1044	227	327	0.69419	0.583455	0.824794	-0.526598	0.00246635	TRUE	ymdA	243	0.934156	0.776099	1.12407	0.489042	-0.098264	1	FALSE
ymgD	b1171	171	250	0.684	0.559769	0.83419	-0.547932	0.0106154	TRUE	ymgD	192	0.890625	0.720479	1.10021	0.293832	-0.16711	1	FALSE
ymgG	b1172	283	451	0.627494	0.538903	0.729668	-0.672325	1.42e-07	TRUE	ymgG	311	0.909968	0.771882	1.07241	0.267923	-0.136113	1	FALSE
ynbA	b1408	200	314	0.636943	0.530754	0.762941	-0.650765	8.32e-05	TRUE	ynbA	214	0.934579	0.766842	1.13862	0.522928	-0.0976108	1	FALSE
ynfD	b1586	92	178	0.516854	0.397395	0.668444	-0.952171	3.02e-05	TRUE	ynfD	147	0.62585	0.476952	0.817641	0.000453414	-0.67611	0.0513645	FALSE
yoaF	b1793	12	52	0.230769	0.112118	0.438069	-2.11548	6.92e-05	TRUE	yoaF	35	0.342857	0.162046	0.676432	0.00108854	-1.54432	0.107758	FALSE
yoaH	b1811	195	338	0.576923	0.481188	0.690153	-0.793549	1.44e-07	TRUE	yoaH	257	0.758755	0.626626	0.917563	0.00406531	-0.398294	0.305428	FALSE
yojI	b2211	102	157	0.649682	0.501296	0.838895	-0.622195	0.0443849	TRUE	yojI	117	0.871795	0.661868	1.14675	0.344153	-0.197939	1	FALSE
yphC	b2545	68	119	0.571429	0.4178	0.776167	-0.807355	0.016417	TRUE	yphC	70	0.971429	0.685428	1.37612	0.932202	-0.0418202	1	FALSE
yphD	b2546	104	162	0.641975	0.496928	0.826309	-0.63941	0.0286489	TRUE	yphD	149	0.697987	0.538044	0.90266	0.00556476	-0.518729	0.39358	FALSE
yqfA	b2899	114	185	0.616216	0.483605	0.782384	-0.698491	0.00429517	TRUE	yqfA	185	0.616216	0.483605	0.782384	4.78e-05	-0.698491	0.00773043	TRUE
ytfF	b4210	283	416	0.680288	0.582848	0.793102	-0.555781	8.21e-05	TRUE	ytfF	346	0.817919	0.69653	0.959829	0.0133691	-0.28997	0.789414	FALSE
ytfH	b4212	167	287	0.581882	0.477913	0.706621	-0.781203	3.76e-06	TRUE	ytfH	261	0.639847	0.523706	0.779985	6.41e-06	-0.644202	0.00133061	TRUE
