# Supplementary material for: Intracellular acidification is a hallmark of thymineless death in E. coli
Source: PLoS Genet. 2022 Oct 24;18(10):e1010456. doi: 10.1371/journal.pgen.1010456 (PMC9632930; doi:10.1371/journal.pgen.1010456)
Supplement: S3 Table — (XLSX) [file pgen.1010456.s017.xlsx]

## Sheet: Sheet1
gene	Synonym	3H-TPM	0H-TPM	ratios.x	minconf.x	maxconf.x	log(3Hvs0H)	qvals.3Hvs0H	sig.3Hvs0H	gene.y	Start-TPM	ratios.y	minconf.y	maxconf.y	pvals.y	log(3HvsStart)	qvals.3HvsStart	sig.y
aceE	b0114	98	9	10.8889	5.50736	24.5203	3.44478	2.47e-17	TRUE	aceE	43	2.27907	1.57703	3.34243	4.15e-06	1.18845	0.000911341	TRUE
aceF	b0115	65	7	9.28571	4.2601	24.0066	3.21501	2.36e-10	TRUE	aceF	23	2.82609	1.73275	4.76539	8.5e-06	1.49881	0.0016922	TRUE
ackA	b2296	198	10	19.8	10.5426	41.9325	4.30743	2.14e-43	TRUE	ackA	72	2.75	2.08979	3.65356	9.02e-15	1.45943	6.96e-12	TRUE
acnB	b0118	84	10	8.4	4.34898	18.1544	3.07039	4.38e-13	TRUE	acnB	26	3.23077	2.05961	5.22747	2.61e-08	1.69188	9.01e-06	TRUE
alaA	b2290	441	132	3.34091	2.74451	4.08952	1.74024	7.55e-37	TRUE	alaA	283	1.5583	1.33916	1.81565	4.7e-09	0.639977	1.82e-06	TRUE
argR	b3237	110	14	7.85714	4.48928	14.8434	2.974	5.71e-17	TRUE	argR	51	2.15686	1.53399	3.06836	3.83e-06	1.10893	0.000854626	TRUE
aroK	b3390	49	12	4.08333	2.14049	8.43448	2.02975	0.000258712	TRUE	aroK	42	1.16667	0.756769	1.80566	0.529602	0.222392	1	FALSE
bamB	b2512	151	49	3.08163	2.21916	4.34519	1.62369	9.63e-11	TRUE	bamB	72	2.09722	1.57375	2.81698	1.31e-07	1.06848	3.99e-05	TRUE
bioA	b0774	90	12	7.5	4.08932	15.0537	2.90689	2.63e-13	TRUE	bioA	77	1.16883	0.852596	1.60567	0.353138	0.225067	1	FALSE
bioB	b0775	35	5	7	2.73089	22.8894	2.80735	0.000188001	TRUE	bioB	30	1.16667	0.69585	1.96717	0.620145	0.222392	1	FALSE
bioC	b0777	79	7	11.2857	5.22899	28.9828	3.49643	6.67e-14	TRUE	bioC	60	1.31667	0.929383	1.87369	0.126523	0.39689	1	FALSE
bioF	b0776	131	17	7.70588	4.63281	13.6294	2.94596	3.34e-20	TRUE	bioF	128	1.02344	0.796009	1.3161	0.90113	0.033423	1	FALSE
bioH	b3412	660	97	6.80412	5.49085	8.50999	2.76641	3.12e-100	TRUE	bioH	539	1.22449	1.09113	1.37462	0.000523943	0.292181	0.0581412	FALSE
brnQ	b0401	157	37	4.24324	2.94994	6.24723	2.08517	4.07e-16	TRUE	brnQ	73	2.15068	1.61922	2.87942	3.15e-08	1.1048	1.07e-05	TRUE
coaE	b0103	95	48	1.97917	1.38457	2.86198	0.984893	0.00835619	TRUE	coaE	35	2.71429	1.8245	4.12203	1.38e-07	1.44057	4.18e-05	TRUE
cpxA	b3911	249	143	1.74126	1.41194	2.1541	0.800131	1.68e-05	TRUE	cpxA	211	1.18009	0.978398	1.42444	0.084392	0.238903	1	FALSE
crp	b3357	432	15	28.8	17.2669	51.9075	4.848	7.54e-104	TRUE	crp	81	5.33333	4.19802	6.8485	6.6e-59	2.41504	2.83e-55	TRUE
crr	b2417	527	48	10.9792	8.16108	15.0798	3.4567	1.65e-99	TRUE	crr	116	4.5431	3.70923	5.60377	1.85e-63	2.18368	8.91e-60	TRUE
csgB	b1041	168	91	1.84615	1.42209	2.40968	0.884523	0.000258712	TRUE	csgB	106	1.58491	1.23551	2.04069	0.000216022	0.664397	0.0284715	TRUE
csgE	b1039	183	121	1.5124	1.19553	1.91894	0.596837	0.0285282	TRUE	csgE	176	1.03977	0.84077	1.28617	0.751546	0.0562682	1	FALSE
cyaA	b3806	452	249	1.81526	1.55168	2.12755	0.860177	6.32e-12	TRUE	cyaA	265	1.70566	1.46243	1.99253	2.84e-12	0.77033	1.77e-09	TRUE
cyaY	b3807	235	155	1.51613	1.23257	1.86922	0.600393	0.00518352	TRUE	cyaY	217	1.08295	0.89662	1.30848	0.423966	0.114966	1	FALSE
cycA	b4208	272	43	6.32558	4.57288	8.94195	2.6612	8.6e-39	TRUE	cycA	142	1.91549	1.55802	2.36332	1.64e-10	0.937716	7.91e-08	TRUE
cydA	b0733	237	17	13.9412	8.52389	24.3364	3.80128	1.42e-47	TRUE	cydA	36	6.58333	4.62238	9.62741	1.88e-37	2.71882	4.53e-34	TRUE
cydB	b0734	273	22	12.4091	8.03063	20.1308	3.63333	5.43e-53	TRUE	cydB	78	3.5	2.71206	4.56146	1.74e-26	1.80735	3.05e-23	TRUE
cydC	b0886	124	18	6.88889	4.18347	12.006	2.78427	6.1e-18	TRUE	cydC	80	1.55	1.16087	2.07958	0.00252209	0.632268	0.214056	FALSE
cydD	b0887	40	7	5.71429	2.53285	15.1176	2.51457	0.000148761	TRUE	cydD	23	1.73913	1.01633	3.04296	0.0429565	0.798366	1	FALSE
cydX	b4515	356	126	2.8254	2.29963	3.49008	1.49845	1.42e-23	TRUE	ybgT	173	2.0578	1.71122	2.48223	1.31e-15	1.04111	1.1e-12	TRUE
dam	b3387	681	451	1.50998	1.33861	1.70457	0.594527	2.69e-09	TRUE	dam	607	1.12191	1.00416	1.25369	0.0419033	0.165958	1	FALSE
deaD	b3162	206	90	2.28889	1.77836	2.96579	1.19465	3.85e-09	TRUE	deaD	162	1.2716	1.03003	1.57201	0.0248593	0.346651	1	FALSE
dedA	b2317	102	57	1.78947	1.28169	2.51998	0.839535	0.028507	TRUE	dedA	78	1.30769	0.964272	1.77929	0.0861873	0.387023	1	FALSE
deoA	b4382	128	34	3.76471	2.56205	5.66935	1.91254	1.89e-11	TRUE	deoA	95	1.34737	1.02522	1.77595	0.0318911	0.430144	1	FALSE
dgoR	b4479	530	330	1.60606	1.39718	1.84832	0.683526	2.89e-09	TRUE	dgoR	377	1.40584	1.2296	1.60858	4.22e-07	0.491428	0.000116533	TRUE
dksA	b0145	74	6	12.3333	5.405	34.6881	3.62449	2.34e-13	TRUE	dksA	28	2.64286	1.6899	4.24149	5.91e-06	1.4021	0.00123991	TRUE
eda	b1850	92	5	18.4	7.60561	58.0092	4.20163	4.74e-19	TRUE	eda	28	3.28571	2.13207	5.2115	3.77e-09	1.71621	1.52e-06	TRUE
efp	b4147	17	2	8.5	2.01771	75.8512	3.08746	0.0429567	TRUE	efp	12	1.41667	0.637634	3.25097	0.458258	0.5025	1	FALSE
epmA	b4155	120	29	4.13793	2.73955	6.44094	2.04891	9.41e-12	TRUE	epmA	61	1.96721	1.43375	2.72323	1.38e-05	0.976153	0.00254568	TRUE
epmB	b4146	104	60	1.73333	1.24962	2.42312	0.793549	0.0431437	TRUE	epmB	71	1.46479	1.07293	2.0096	0.0153242	0.550693	0.87026	FALSE
fabF	b1095	56	9	6.22222	3.05452	14.3093	2.63743	4.5e-07	TRUE	fabF	10	5.6	2.83081	12.3112	6.9e-09	2.48543	2.64e-06	TRUE
fabR	b3963	961	467	2.05782	1.84051	2.30332	1.04111	1.12e-36	TRUE	fabR	742	1.29515	1.17562	1.42727	1.23e-07	0.373117	3.82e-05	TRUE
fadD	b1805	77	38	2.02632	1.35686	3.07248	1.01886	0.022819	TRUE	fadD	43	1.7907	1.21749	2.66463	0.00244686	0.840522	0.208129	FALSE
folB	b3058	130	48	2.70833	1.93114	3.85426	1.43741	1.48e-07	TRUE	folB	83	1.56627	1.18018	2.08849	0.00156113	0.647328	0.144558	FALSE
gcvA	b2808	88	44	2	1.37752	2.94124	1	0.012062	TRUE	gcvA	85	1.03529	0.759636	1.4116	0.879199	0.0500407	1	FALSE
glmU	b3730	62	16	3.875	2.20893	7.19423	1.9542	2.56e-05	TRUE	glmU	28	2.21429	1.39583	3.59412	0.000437922	1.14684	0.0500333	FALSE
glnA	b3870	224	75	2.98667	2.28979	3.93305	1.57854	1e-15	TRUE	glnA	98	2.28571	1.7949	2.92861	1.7e-12	1.19265	1.1e-09	TRUE
glyA	b2551	131	44	2.97727	2.10115	4.29051	1.57399	9.09e-09	TRUE	glyA	67	1.95522	1.4458	2.66532	6.35e-06	0.967334	0.00132488	TRUE
gpp	b3779	478	306	1.56209	1.35045	1.80907	0.643479	1.97e-07	TRUE	gpp	380	1.25789	1.09706	1.4431	0.000917266	0.331011	0.0948647	FALSE
higB	b3083	333	185	1.8	1.49941	2.16624	0.847997	2.11e-08	TRUE	higB	239	1.39331	1.17646	1.65213	9.76e-05	0.478512	0.0143238	TRUE
hns	b1237	326	48	6.79167	5.00455	9.39862	2.76377	1.11e-48	TRUE	hns	123	2.65041	2.14754	3.28847	2.87e-22	1.40621	4.27e-19	TRUE
hokA	b4455	662	379	1.7467	1.53721	1.98701	0.804633	6.77e-16	TRUE	hokA	611	1.08347	0.969181	1.21139	0.161074	0.115659	1	FALSE
ileY	b2652	13	0.05	Inf	3.04772	Inf	8.02237	0.0168658	TRUE	ileY	0.05	Inf	3.04772	Inf	0.000244141	8.02237	0.0312185	TRUE
ilvB	b3671	318	105	3.02857	2.4217	3.81316	1.59864	4.03e-23	TRUE	ilvB	266	1.19549	1.01262	1.41228	0.0347347	0.257601	1	FALSE
ilvC	b3774	572	36	15.8889	11.3406	22.917	3.98995	2.01e-121	TRUE	ilvC	309	1.85113	1.6091	2.1328	5.93e-19	0.888408	7.15e-16	TRUE
ilvD	b3771	564	15	37.6	22.6018	67.6309	5.23266	1.41e-141	TRUE	ilvD	243	2.32099	1.99338	2.70892	3.32e-30	1.21474	7.13e-27	TRUE
ilvE	b3770	489	23	21.2609	14.0049	33.8597	4.41013	3.24e-111	TRUE	ilvE	248	1.97177	1.68894	2.30666	4.63e-19	0.979494	5.77e-16	TRUE
ilvM	b3769	178	99	1.79798	1.39847	2.32274	0.846377	0.000310156	TRUE	ilvM	142	1.25352	0.999781	1.57403	0.0502294	0.325986	1	FALSE
ivbL	b3672	465	155	3	2.4961	3.62175	1.58496	5.95e-34	TRUE	ivbL	242	1.92149	1.64148	2.25383	3.79e-17	0.942224	3.75e-14	TRUE
kbl	b3617	135	76	1.77632	1.33132	2.38493	0.828888	0.00512542	TRUE	kbl	125	1.08	0.840462	1.38869	0.576822	0.111031	1	FALSE
lon	b0439	27	5	5.4	2.04991	17.9571	2.43296	0.00892964	TRUE	lon	26	1.03846	0.583269	1.8521	1	0.0544478	1	FALSE
lpd	b0116	22	2	11	2.70408	96.5007	3.45943	0.00336324	TRUE	lpd	6	3.66667	1.44182	11.0539	0.00371917	1.87447	0.287246	FALSE
lrp	b0889	191	42	4.54762	3.24193	6.51257	2.18511	4.52e-21	TRUE	lrp	56	3.41071	2.52008	4.68042	1.98e-18	1.77007	2.25e-15	TRUE
metJ	b3938	123	19	6.47368	3.97413	11.1183	2.69459	3.87e-17	TRUE	metJ	46	2.67391	1.89119	3.83848	2.69e-09	1.41895	1.14e-06	TRUE
miaA	b4171	107	33	3.24242	2.17662	4.94715	1.69707	6.42e-08	TRUE	miaA	87	1.22989	0.91812	1.65137	0.172372	0.298523	1	FALSE
mnmE	b3706	320	75	4.26667	3.30869	5.5626	2.09311	3.63e-34	TRUE	mnmE	186	1.72043	1.43153	2.07247	2.74e-09	0.782769	1.15e-06	TRUE
mnmG	b3741	266	51	5.21569	3.85327	7.18363	2.38286	2.66e-33	TRUE	mnmG	165	1.61212	1.32257	1.9698	1.31e-06	0.68896	0.00031667	TRUE
mqsA	b3021	526	351	1.49858	1.30673	1.72025	0.583592	7.97e-07	TRUE	mqsA	415	1.26747	1.1123	1.44503	0.000331082	0.341951	0.0395833	TRUE
mtn	b0159	45	8	5.625	2.62422	13.8165	2.49185	3.79e-05	TRUE	mtn	27	1.66667	1.01202	2.79347	0.0443709	0.736966	1	FALSE
nadA	b0750	48	1	48	8.21304	1934.9	5.58496	6.41e-11	TRUE	nadA	44	1.09091	0.709431	1.68118	0.754652	0.125531	1	FALSE
nadB	b2574	348	3	116	39.3657	565.226	6.85798	8.09e-96	TRUE	nadB	140	2.48571	2.03722	3.04651	1.74e-21	1.31366	2.41e-18	TRUE
nadC	b0109	526	7	75.1429	36.2144	187.818	6.23156	1.41e-141	TRUE	nadC	243	2.16461	1.85581	2.53052	7.99e-25	1.11411	1.29e-21	TRUE
ndk	b2518	170	80	2.125	1.6198	2.80777	1.08746	2.51e-06	TRUE	ndk	137	1.24088	0.984993	1.56558	0.0676251	0.311359	1	FALSE
nrdR	b0413	30	8	3.75	1.67961	9.4667	1.90689	0.0295889	TRUE	nrdR	18	1.66667	0.899356	3.17497	0.111403	0.736966	1	FALSE
nudE	b3397	666	465	1.43226	1.27036	1.61585	0.518291	5.37e-07	TRUE	nudE	508	1.31102	1.16631	1.47439	4.46e-06	0.390694	0.000967827	TRUE
panB	b0134	378	8	47.25	23.7357	110.245	5.56224	4.06e-97	TRUE	panB	230	1.64348	1.39134	1.94472	2.09e-09	0.716752	8.99e-07	TRUE
panC	b0133	214	10	21.4	11.4123	45.2693	4.41954	8.95e-48	TRUE	panC	166	1.28916	1.04769	1.58853	0.0157955	0.366428	0.886578	FALSE
panD	b0131	301	4	75.25	29.0872	277.973	6.23362	2.5e-80	TRUE	panD	206	1.46117	1.21979	1.75309	2.84e-05	0.547119	0.00487067	TRUE
panM	b3459	539	160	3.36875	2.81872	4.04447	1.75221	1.08e-45	TRUE	panM	428	1.25935	1.1072	1.4331	0.000398783	0.332674	0.0461073	TRUE
pdhR	b0113	119	51	2.33333	1.66737	3.3062	1.22239	3.13e-05	TRUE	pdhR	87	1.36782	1.02874	1.82477	0.0305337	0.451874	1	FALSE
pgm	b0688	104	52	2	1.4204	2.84643	1	0.00356033	TRUE	pgm	57	1.82456	1.30855	2.56653	0.000263477	0.86755	0.0333191	TRUE
pitA	b3493	465	231	2.01299	1.71551	2.36734	1.00934	2.32e-16	TRUE	pitA	284	1.63732	1.4096	1.90451	3.88e-11	0.71134	2.05e-08	TRUE
prfC	b4375	139	23	6.04348	3.86903	9.84861	2.59538	1.1e-18	TRUE	prfC	65	2.13846	1.58186	2.91694	2.39e-07	1.09657	6.84e-05	TRUE
prlF	b3129	535	358	1.49441	1.30477	1.71322	0.579579	7.41e-07	TRUE	prlF	353	1.51558	1.3225	1.73855	1.1e-09	0.599871	4.87e-07	TRUE
prmB	b2330	88	16	5.5	3.20554	10.0411	2.45943	1.11e-10	TRUE	prmB	73	1.20548	0.873836	1.66728	0.269821	0.269607	1	FALSE
proA	b0243	213	92	2.31522	1.80474	2.98977	1.21115	1.11e-09	TRUE	proA	193	1.10363	0.904017	1.348	0.345716	0.142253	1	FALSE
pstA	b3726	79	14	5.64286	3.17257	10.7902	2.49643	1.19e-09	TRUE	pstA	53	1.49057	1.03931	2.15268	0.0291716	0.57586	1	FALSE
pstC	b3727	74	19	3.89474	2.32767	6.82991	1.96153	1.54e-06	TRUE	pstC	60	1.23333	0.865548	1.7636	0.26135	0.302563	1	FALSE
pstS	b3728	124	57	2.17544	1.57744	3.03169	1.12131	0.000102063	TRUE	pstS	84	1.47619	1.1101	1.97121	0.0067063	0.561879	0.455946	FALSE
pta	b2297	143	19	7.52632	4.64708	12.8678	2.91194	6.99e-22	TRUE	pta	55	2.6	1.89254	3.61627	3.23e-10	1.37851	1.5e-07	TRUE
ptsH	b2415	1049	11	95.3636	53.0776	191.626	6.57537	2.85e-289	TRUE	ptsH	90	11.6556	9.39139	14.6214	6.5e-208	3.54295	2.51e-203	TRUE
ptsI	b2416	425	3	141.667	48.1481	689.687	7.14636	2.08e-118	TRUE	ptsI	30	14.1667	9.77707	21.2598	1.8e-90	3.82443	2.32e-86	TRUE
pyrC	b1062	124	25	4.96	3.20803	7.95873	2.31034	2.56e-14	TRUE	pyrC	40	3.1	2.1548	4.54564	3.34e-11	1.63227	1.79e-08	TRUE
rapA	b0059	945	506	1.86759	1.67467	2.08464	0.901177	3.89e-28	TRUE	rapA	387	2.44186	2.16715	2.75562	3.55e-54	1.28798	1.37e-50	TRUE
ratB	b2618	284	200	1.42	1.18081	1.71026	0.505891	0.0118076	TRUE	ratB	244	1.16393	0.977438	1.38684	0.0895528	0.21901	1	FALSE
rbsD	b3748	393	223	1.76233	1.49149	2.08651	0.817486	2.34e-09	TRUE	rbsD	317	1.23975	1.06651	1.44203	0.00484752	0.310046	0.3499	FALSE
recF	b3700	1187	308	3.8539	3.39707	4.38279	1.94632	5.29e-118	TRUE	recF	350	3.39143	3.00776	3.8318	1.88e-106	1.76189	3.64e-102	TRUE
recG	b3652	293	41	7.14634	5.14148	10.1671	2.8372	6.07e-45	TRUE	recG	193	1.51813	1.26158	1.83021	6.61e-06	0.6023	0.00135878	TRUE
recO	b2565	444	138	3.21739	2.65215	3.92348	1.68589	1.91e-35	TRUE	recO	131	3.38931	2.78315	4.15076	9.25e-41	1.76099	2.38e-37	TRUE
recR	b0472	290	72	4.02778	3.10186	5.28919	2.00998	3.42e-29	TRUE	recR	64	4.53125	3.44616	6.03705	1.74e-35	2.17991	3.95e-32	TRUE
relA	b2784	187	13	14.3846	8.20919	27.522	3.84645	1.27e-37	TRUE	relA	66	2.83333	2.12928	3.8106	1.4e-14	1.5025	1.04e-11	TRUE
ridA	b4243	147	29	5.06897	3.38612	7.83281	2.34169	1.73e-17	TRUE	ridA	113	1.30088	1.01107	1.67744	0.040494	0.379493	1	FALSE
rimI	b4373	146	59	2.47458	1.81698	3.40776	1.30718	2.41e-07	TRUE	rimI	130	1.12308	0.880571	1.43366	0.36661	0.167457	1	FALSE
rlmE	b3179	52	2	26	6.84487	220.373	4.70044	6.01e-11	TRUE	rlmE	17	3.05882	1.74044	5.64233	2.93e-05	1.61298	0.00495438	TRUE
rlmL	b0948	91	22	4.13636	2.57409	6.92279	2.04836	1.04e-08	TRUE	rlmL	50	1.82	1.27515	2.624	0.000699366	0.863938	0.0756511	FALSE
rluF	b4022	527	366	1.43989	1.25772	1.64984	0.525959	1.41e-05	TRUE	rluF	468	1.12607	0.992365	1.27809	0.0659019	0.171294	1	FALSE
rof	b0189	126	74	1.7027	1.26785	2.30066	0.767827	0.0195296	TRUE	rof	92	1.36957	1.03849	1.81193	0.0251897	0.453718	1	FALSE
rpe	b3386	356	224	1.58929	1.34087	1.88693	0.668379	8.6e-06	TRUE	rpe	202	1.76238	1.47877	2.10503	7.14e-11	0.817522	3.55e-08	TRUE
rplI	b4203	159	97	1.63918	1.26546	2.13244	0.71297	0.00995085	TRUE	rplI	93	1.70968	1.31549	2.23267	3.85e-05	0.773724	0.00635999	TRUE
rpmE	b3936	335	6	55.8333	25.3836	153.229	5.80305	2.29e-87	TRUE	rpmE	73	4.58904	3.55316	5.99549	3.43e-41	2.19819	9.45e-38	TRUE
rpmG	b3636	30	5	6	2.30501	19.807	2.58496	0.0022665	TRUE	rpmG	20	1.5	0.824132	2.78675	0.202639	0.584963	1	FALSE
rpoN	b3202	121	48	2.52083	1.79043	3.59926	1.3339	3.59e-06	TRUE	rpoN	62	1.95161	1.42543	2.69525	1.54e-05	0.964667	0.00282065	TRUE
rpoZ	b3649	25	3	8.33333	2.54278	43.1207	3.05889	0.00268271	TRUE	rpoZ	14	1.78571	0.893205	3.71615	0.108129	0.836501	1	FALSE
rppH	b2830	75	29	2.58621	1.66425	4.11888	1.37084	0.000834231	TRUE	rppH	63	1.19048	0.840242	1.69148	0.349115	0.251539	1	FALSE
serA	b2913	1244	115	10.8174	8.93046	13.2113	3.43528	1.69e-235	TRUE	serA	437	2.84668	2.55067	3.18177	1.37e-89	1.50928	1.32e-85	TRUE
serB	b4388	1036	107	9.68224	7.92858	11.9279	3.27534	1.9e-187	TRUE	serB	329	3.14894	2.77894	3.57568	2.23e-85	1.65486	1.44e-81	TRUE
sfsB	b3188	463	320	1.44687	1.25202	1.6737	0.53294	5.63e-05	TRUE	sfsB	358	1.2933	1.12422	1.48876	0.000278913	0.371053	0.0345218	TRUE
slyA	b1642	162	103	1.57282	1.22107	2.03358	0.653349	0.0227374	TRUE	slyA	78	2.07692	1.57578	2.75722	6.25e-08	1.05445	2.05e-05	TRUE
speA	b2938	385	131	2.93893	2.40434	3.61136	1.55529	4.19e-27	TRUE	speA	223	1.72646	1.46015	2.0453	5.11e-11	0.787815	2.67e-08	TRUE
speB	b2937	557	57	9.77193	7.43144	13.0707	3.28864	1.63e-100	TRUE	speB	174	3.20115	2.69537	3.81737	1.5e-47	1.67859	4.82e-44	TRUE
speD	b0120	444	278	1.59712	1.37169	1.86216	0.675475	1.61e-07	TRUE	speD	346	1.28324	1.11246	1.48119	0.000550092	0.359788	0.0606941	FALSE
speE	b0121	344	242	1.42149	1.20243	1.68257	0.507402	0.00279526	TRUE	speE	287	1.19861	1.02178	1.40687	0.0257145	0.261358	1	FALSE
spoT	b3650	98	47	2.08511	1.45825	3.01868	1.06012	0.00268689	TRUE	spoT	63	1.55556	1.1221	2.17001	0.00718207	0.63743	0.47921	FALSE
sroH	b4691	1061	499	2.12625	1.90985	2.3697	1.08831	1.13e-43	TRUE	sroH	714	1.48599	1.35021	1.63617	1.74e-16	0.571429	1.53e-13	TRUE
sspA	b3229	127	57	2.22807	1.61782	3.10143	1.15579	4.18e-05	TRUE	sspA	91	1.3956	1.05788	1.84737	0.0175622	0.48089	0.953115	FALSE
thrT	b3979	393	61	6.44262	4.90934	8.58241	2.68765	3.41e-57	TRUE	thrT	167	2.35329	1.95866	2.83756	5.29e-22	1.23468	7.56e-19	TRUE
tolC	b3035	399	240	1.6625	1.41299	1.9594	0.733354	8.16e-08	TRUE	tolC	256	1.55859	1.32886	1.83067	2.55e-08	0.640245	8.87e-06	TRUE
trmH	b3651	270	72	3.75	2.88171	4.93375	1.90689	3.42e-25	TRUE	trmH	252	1.07143	0.899057	1.2772	0.456867	0.0995357	1	FALSE
truA	b2318	266	88	3.02273	2.36683	3.89186	1.59585	3.64e-19	TRUE	truA	148	1.7973	1.46456	2.21256	7.1e-09	0.845829	2.69e-06	TRUE
tsf	b0170	27	2	13.5	3.39248	117.148	3.75489	0.000217788	TRUE	tsf	14	1.92857	0.97649	3.97923	0.0595839	0.947533	1	FALSE
tufA	b3339	65	22	2.95455	1.79757	5.03301	1.56294	0.000524794	TRUE	tufA	31	2.09677	1.3471	3.32824	0.000674719	1.06817	0.07319	FALSE
tusB	b3343	85	4	21.25	8.00155	79.7782	4.40939	4.44e-18	TRUE	tusB	45	1.88889	1.30111	2.77474	0.000571523	0.917538	0.062879	FALSE
tusC	b3344	55	7	7.85714	3.56857	20.4516	2.974	6.05e-08	TRUE	tusC	9	6.11111	2.99621	14.0661	3.54e-09	2.61143	1.44e-06	TRUE
tusD	b3345	180	9	20	10.3034	44.4491	4.32193	2.13e-39	TRUE	tusD	54	3.33333	2.4468	4.60625	5.03e-17	1.73697	4.85e-14	TRUE
tusE	b0969	24	3	8	2.42951	41.5035	3	0.00439088	TRUE	tusE	6	4	1.59291	11.9642	0.00143091	2	0.134446	FALSE
ubiA	b4040	26	3	8.66667	2.6561	44.7378	3.11548	0.00162538	TRUE	ubiA	1	26	4.27133	1065.94	4.17e-07	4.70044	0.000115916	TRUE
ubiC	b4039	120	67	1.79104	1.31744	2.45257	0.840801	0.0100758	TRUE	ubiC	120	1	0.769918	1.29884	1	0	1	FALSE
ubiE	b3833	36	3	12	3.79152	60.9069	3.58496	6.73e-06	TRUE	ubiE	18	2	1.10639	3.74114	0.0198343	1	1	FALSE
ubiG	b2232	19	2	9.5	2.29192	84.1113	3.24793	0.0156773	TRUE	ubiG	0.05	Inf	4.66678	Inf	3.81e-06	8.56986	0.000854626	TRUE
ubiH	b2907	39	7	5.57143	2.46391	14.7619	2.47805	0.000242222	TRUE	ubiH	12	3.25	1.66716	6.81811	0.000198039	1.70044	0.0262808	TRUE
ulaR	b4191	207	118	1.75424	1.39258	2.21836	0.810844	0.000126964	TRUE	ulaR	180	1.15	0.937209	1.41218	0.186213	0.201634	1	FALSE
upp	b2498	202	8	25.25	12.5722	59.285	4.65821	1.54e-46	TRUE	upp	63	3.20635	2.40536	4.32519	3.7e-18	1.68093	3.97e-15	TRUE
usg	b2319	128	53	2.41509	1.74047	3.39249	1.27208	4.59e-06	TRUE	usg	79	1.62025	1.21459	2.17282	0.000807807	0.696219	0.0852325	FALSE
uspB	b3494	1544	1026	1.50487	1.38973	1.63008	0.589642	9.41e-22	TRUE	uspB	1016	1.51969	1.40309	1.64652	1.42e-25	0.603772	2.39e-22	TRUE
uup	b0949	36	7	5.14286	2.25721	13.6946	2.36257	0.00100036	TRUE	uup	19	1.89474	1.0584	3.49691	0.0300289	0.921997	1	FALSE
waaJ	b3626	287	192	1.49479	1.24081	1.80399	0.579944	0.0017462	TRUE	waaJ	265	1.08302	0.913263	1.28471	0.371433	0.115058	1	FALSE
yaaA	b0006	286	202	1.41584	1.17831	1.70382	0.50166	0.0123165	TRUE	yaaA	221	1.29412	1.08197	1.54952	0.00443187	0.371969	0.327239	FALSE
yacG	b0101	190	125	1.52	1.20652	1.9205	0.604071	0.0200035	TRUE	yacG	112	1.69643	1.33618	2.16223	8.42e-06	0.762501	0.00168498	TRUE
yahM	b0327	434	237	1.83122	1.55952	2.15449	0.872808	9.91e-12	TRUE	yahM	253	1.71542	1.46568	2.0111	4.95e-12	0.778558	3.04e-09	TRUE
ybaB	b0471	884	259	3.41313	2.96841	3.93538	1.77109	5.89e-77	TRUE	ybaB	240	3.68333	3.19007	4.26603	4.9e-87	1.88101	3.78e-83	TRUE
yceG	b1097	59	27	2.18519	1.3639	3.58467	1.12776	0.0430083	TRUE	yceG	36	1.63889	1.06485	2.55412	0.023488	0.712718	1	FALSE
yceO	b1058	189	87	2.17241	1.67657	2.83373	1.1193	1.78e-07	TRUE	yceO	122	1.54918	1.22731	1.9615	0.000172805	0.631505	0.0234973	TRUE
yeaC	b1777	62	21	2.95238	1.77478	5.0997	1.56188	0.000847467	TRUE	yeaC	29	2.13793	1.35477	3.44694	0.000705341	1.09622	0.0760844	FALSE
yebC	b1864	65	29	2.24138	1.42611	3.60208	1.16439	0.0178226	TRUE	yebC	35	1.85714	1.21313	2.88661	0.00351764	0.893085	0.274982	FALSE
ygiC	b3038	266	187	1.42246	1.17537	1.72434	0.508388	0.0166049	TRUE	ygiC	196	1.35714	1.12424	1.64058	0.00130171	0.440573	0.123814	FALSE
yhbJ	b3205	154	77	2	1.5117	2.66471	1	6.88e-05	TRUE	yhbJ	150	1.02667	0.814577	1.29422	0.863425	0.0379679	1	FALSE
yhbO	b3153	258	182	1.41758	1.16806	1.72331	0.503433	0.0221856	TRUE	yhbO	176	1.46591	1.20561	1.78577	9.67e-05	0.551796	0.0143033	TRUE
yhbY	b3180	250	166	1.50602	1.23274	1.84379	0.590745	0.00409065	TRUE	yhbY	185	1.35135	1.11295	1.64323	0.00211528	0.434403	0.184809	FALSE
yheO	b3346	349	62	5.62903	4.28617	7.49949	2.49289	1.87e-46	TRUE	yheO	163	2.1411	1.77277	2.59477	1.36e-16	1.09836	1.25e-13	TRUE
yhhH	b3483	288	146	1.9726	1.6109	2.42408	0.9801	2.69e-09	TRUE	yhhH	202	1.42574	1.18689	1.71529	0.000118609	0.511714	0.0171548	TRUE
yibN	b3611	79	30	2.63333	1.70971	4.15416	1.39689	0.000371812	TRUE	yibN	62	1.27419	0.902164	1.80661	0.17763	0.349584	1	FALSE
yidF	b3674	418	279	1.49821	1.28447	1.74964	0.583238	2.63e-05	TRUE	yidF	270	1.54815	1.32529	1.81091	1.85e-08	0.630544	6.62e-06	TRUE
yifE	b3764	348	191	1.82199	1.52283	2.18526	0.865515	3.94e-09	TRUE	yifE	229	1.51965	1.28252	1.80339	8.26e-07	0.60374	0.00020991	TRUE
yigF	b3817	193	107	1.80374	1.41694	2.30633	0.85099	0.000110973	TRUE	yigF	154	1.25325	1.0088	1.55909	0.0412011	0.32567	1	FALSE
yjbT	b4620	411	280	1.46786	1.25796	1.71478	0.553712	0.000102164	TRUE	yjbT	216	1.90278	1.6099	2.25402	5.69e-15	0.928107	4.49e-12	TRUE
yjcF	b4066	95	44	2.15909	1.4951	3.16111	1.11042	0.00190134	TRUE	yjcF	89	1.06742	0.790922	1.44168	0.712531	0.0941222	1	FALSE
yjeO	b4158	412	290	1.42069	1.21954	1.65675	0.506591	0.000560237	TRUE	yjeO	352	1.17045	1.01278	1.35325	0.0327304	0.227069	1	FALSE
ykgR	b4671	17	2	8.5	2.01771	75.8512	3.08746	0.0429567	TRUE	ykgR	11	1.54545	0.682845	3.65024	0.344928	0.628031	1	FALSE
ynbE	b1382	662	424	1.56132	1.38003	1.76794	0.642767	1.77e-10	TRUE	ynbE	409	1.61858	1.4287	1.83543	1.03e-14	0.69473	7.77e-12	TRUE
yncL	b4598	127	66	1.92424	1.41825	2.63167	0.944291	0.00144839	TRUE	yncL	41	3.09756	2.16281	4.51938	1.96e-11	1.63113	1.15e-08	TRUE
yohP	b4679	660	432	1.52778	1.35121	1.72882	0.611435	1.78e-09	TRUE	yohP	520	1.26923	1.12971	1.42656	5.1e-05	0.343954	0.00814298	TRUE
yqgC	b2940	804	460	1.74783	1.55666	1.9643	0.805562	1.61e-19	TRUE	yqgC	652	1.23313	1.11072	1.36942	7.48e-05	0.302324	0.0113215	TRUE
yqjE	b3099	230	146	1.57534	1.27473	1.95196	0.655665	0.00183062	TRUE	yqjE	191	1.20419	0.989618	1.46664	0.0638968	0.268061	1	FALSE
yraK	b3145	797	563	1.41563	1.26923	1.57974	0.501445	6.02e-08	TRUE	yraK	682	1.16862	1.05372	1.29633	0.00302099	0.224808	0.245604	FALSE
yrbN	b4685	273	107	2.5514	2.03305	3.22124	1.35129	3.5e-15	TRUE	yrbN	250	1.092	0.916449	1.30163	0.336059	0.126973	1	FALSE
yrdA	b3279	554	348	1.59195	1.3897	1.82562	0.670799	2.31e-09	TRUE	yrdA	488	1.13525	1.00336	1.28478	0.0439968	0.183005	1	FALSE
ytfI	b4215	241	116	2.07759	1.65804	2.61563	1.05491	9.66e-09	TRUE	ytfI	220	1.09545	0.908675	1.32117	0.35161	0.13153	1	FALSE
