# Supplementary material for: Intracellular acidification is a hallmark of thymineless death in E. coli
Source: PLoS Genet. 2022 Oct 24;18(10):e1010456. doi: 10.1371/journal.pgen.1010456 (PMC9632930; doi:10.1371/journal.pgen.1010456)
Supplement: S5 Table — (XLSX) [file pgen.1010456.s019.xlsx]

## Sheet: Sheet1
gene	Synonym	3H-TPM	0H-TPM	ratios.x	minconf.x	maxconf.x	log(3Hvs0H)	qvals.3Hvs0H	sig.3Hvs0H	gene.y	Start-TPM	ratios.y	minconf.y	maxconf.y	pvals.y	log(3HvsStart)	qvals.3HvsStart	sig.y	strict_sig
ileY	b2652	13	0.05	Inf	3.04772	Inf	8.02237	0.0168658	TRUE	ileY	0.05	Inf	3.04772	Inf	0.000244141	8.02237	0.0312185	TRUE	FALSE
ptsI	b2416	425	3	141.667	48.1481	689.687	7.14636	2.08e-118	TRUE	ptsI	30	14.1667	9.77707	21.2598	1.8e-90	3.82443	2.32e-86	TRUE	TRUE
nadB	b2574	348	3	116	39.3657	565.226	6.85798	8.09e-96	TRUE	nadB	140	2.48571	2.03722	3.04651	1.74e-21	1.31366	2.41e-18	TRUE	FALSE
ptsH	b2415	1049	11	95.3636	53.0776	191.626	6.57537	2.85e-289	TRUE	ptsH	90	11.6556	9.39139	14.6214	6.5e-208	3.54295	2.51e-203	TRUE	TRUE
nadC	b0109	526	7	75.1429	36.2144	187.818	6.23156	1.41e-141	TRUE	nadC	243	2.16461	1.85581	2.53052	7.99e-25	1.11411	1.29e-21	TRUE	TRUE
rpmE	b3936	335	6	55.8333	25.3836	153.229	5.80305	2.29e-87	TRUE	rpmE	73	4.58904	3.55316	5.99549	3.43e-41	2.19819	9.45e-38	TRUE	TRUE
ilvD	b3771	564	15	37.6	22.6018	67.6309	5.23266	1.41e-141	TRUE	ilvD	243	2.32099	1.99338	2.70892	3.32e-30	1.21474	7.13e-27	TRUE	TRUE
crp	b3357	432	15	28.8	17.2669	51.9075	4.848	7.54e-104	TRUE	crp	81	5.33333	4.19802	6.8485	6.6e-59	2.41504	2.83e-55	TRUE	TRUE
rlmE	b3179	52	2	26	6.84487	220.373	4.70044	6.01e-11	TRUE	rlmE	17	3.05882	1.74044	5.64233	2.93e-05	1.61298	0.00495438	TRUE	FALSE
upp	b2498	202	8	25.25	12.5722	59.285	4.65821	1.54e-46	TRUE	upp	63	3.20635	2.40536	4.32519	3.7e-18	1.68093	3.97e-15	TRUE	TRUE
tusD	b3345	180	9	20	10.3034	44.4491	4.32193	2.13e-39	TRUE	tusD	54	3.33333	2.4468	4.60625	5.03e-17	1.73697	4.85e-14	TRUE	TRUE
ackA	b2296	198	10	19.8	10.5426	41.9325	4.30743	2.14e-43	TRUE	ackA	72	2.75	2.08979	3.65356	9.02e-15	1.45943	6.96e-12	TRUE	TRUE
eda	b1850	92	5	18.4	7.60561	58.0092	4.20163	4.74e-19	TRUE	eda	28	3.28571	2.13207	5.2115	3.77e-09	1.71621	1.52e-06	TRUE	TRUE
relA	b2784	187	13	14.3846	8.20919	27.522	3.84645	1.27e-37	TRUE	relA	66	2.83333	2.12928	3.8106	1.4e-14	1.5025	1.04e-11	TRUE	TRUE
cydA	b0733	237	17	13.9412	8.52389	24.3364	3.80128	1.42e-47	TRUE	cydA	36	6.58333	4.62238	9.62741	1.88e-37	2.71882	4.53e-34	TRUE	TRUE
cydB	b0734	273	22	12.4091	8.03063	20.1308	3.63333	5.43e-53	TRUE	cydB	78	3.5	2.71206	4.56146	1.74e-26	1.80735	3.05e-23	TRUE	TRUE
dksA	b0145	74	6	12.3333	5.405	34.6881	3.62449	2.34e-13	TRUE	dksA	28	2.64286	1.6899	4.24149	5.91e-06	1.4021	0.00123991	TRUE	TRUE
ubiE	b3833	36	3	12	3.79152	60.9069	3.58496	6.73e-06	TRUE	ubiE	18	2	1.10639	3.74114	0.0198343	1	1	FALSE	FALSE
lpd	b0116	22	2	11	2.70408	96.5007	3.45943	0.00336324	TRUE	lpd	6	3.66667	1.44182	11.0539	0.00371917	1.87447	0.287246	FALSE	FALSE
crr	b2417	527	48	10.9792	8.16108	15.0798	3.4567	1.65e-99	TRUE	crr	116	4.5431	3.70923	5.60377	1.85e-63	2.18368	8.91e-60	TRUE	TRUE
aceE	b0114	98	9	10.8889	5.50736	24.5203	3.44478	2.47e-17	TRUE	aceE	43	2.27907	1.57703	3.34243	4.15e-06	1.18845	0.000911341	TRUE	TRUE
serA	b2913	1244	115	10.8174	8.93046	13.2113	3.43528	1.69e-235	TRUE	serA	437	2.84668	2.55067	3.18177	1.37e-89	1.50928	1.32e-85	TRUE	TRUE
speB	b2937	557	57	9.77193	7.43144	13.0707	3.28864	1.63e-100	TRUE	speB	174	3.20115	2.69537	3.81737	1.5e-47	1.67859	4.82e-44	TRUE	TRUE
serB	b4388	1036	107	9.68224	7.92858	11.9279	3.27534	1.9e-187	TRUE	serB	329	3.14894	2.77894	3.57568	2.23e-85	1.65486	1.44e-81	TRUE	TRUE
ubiG	b2232	19	2	9.5	2.29192	84.1113	3.24793	0.0156773	TRUE	ubiG	0.05	Inf	4.66678	Inf	3.81e-06	8.56986	0.000854626	TRUE	FALSE
aceF	b0115	65	7	9.28571	4.2601	24.0066	3.21501	2.36e-10	TRUE	aceF	23	2.82609	1.73275	4.76539	8.5e-06	1.49881	0.0016922	TRUE	TRUE
ubiA	b4040	26	3	8.66667	2.6561	44.7378	3.11548	0.00162538	TRUE	ubiA	1	26	4.27133	1065.94	4.17e-07	4.70044	0.000115916	TRUE	FALSE
acnB	b0118	84	10	8.4	4.34898	18.1544	3.07039	4.38e-13	TRUE	acnB	26	3.23077	2.05961	5.22747	2.61e-08	1.69188	9.01e-06	TRUE	TRUE
tusE	b0969	24	3	8	2.42951	41.5035	3	0.00439088	TRUE	tusE	6	4	1.59291	11.9642	0.00143091	2	0.134446	FALSE	FALSE
argR	b3237	110	14	7.85714	4.48928	14.8434	2.974	5.71e-17	TRUE	argR	51	2.15686	1.53399	3.06836	3.83e-06	1.10893	0.000854626	TRUE	TRUE
tusC	b3344	55	7	7.85714	3.56857	20.4516	2.974	6.05e-08	TRUE	tusC	9	6.11111	2.99621	14.0661	3.54e-09	2.61143	1.44e-06	TRUE	FALSE
pta	b2297	143	19	7.52632	4.64708	12.8678	2.91194	6.99e-22	TRUE	pta	55	2.6	1.89254	3.61627	3.23e-10	1.37851	1.5e-07	TRUE	TRUE
hns	b1237	326	48	6.79167	5.00455	9.39862	2.76377	1.11e-48	TRUE	hns	123	2.65041	2.14754	3.28847	2.87e-22	1.40621	4.27e-19	TRUE	TRUE
metJ	b3938	123	19	6.47368	3.97413	11.1183	2.69459	3.87e-17	TRUE	metJ	46	2.67391	1.89119	3.83848	2.69e-09	1.41895	1.14e-06	TRUE	FALSE
thrT	b3979	393	61	6.44262	4.90934	8.58241	2.68765	3.41e-57	TRUE	thrT	167	2.35329	1.95866	2.83756	5.29e-22	1.23468	7.56e-19	TRUE	TRUE
fabF	b1095	56	9	6.22222	3.05452	14.3093	2.63743	4.5e-07	TRUE	fabF	10	5.6	2.83081	12.3112	6.9e-09	2.48543	2.64e-06	TRUE	TRUE
prfC	b4375	139	23	6.04348	3.86903	9.84861	2.59538	1.1e-18	TRUE	prfC	65	2.13846	1.58186	2.91694	2.39e-07	1.09657	6.84e-05	TRUE	TRUE
yheO	b3346	349	62	5.62903	4.28617	7.49949	2.49289	1.87e-46	TRUE	yheO	163	2.1411	1.77277	2.59477	1.36e-16	1.09836	1.25e-13	TRUE	TRUE
ubiH	b2907	39	7	5.57143	2.46391	14.7619	2.47805	0.000242222	TRUE	ubiH	12	3.25	1.66716	6.81811	0.000198039	1.70044	0.0262808	TRUE	TRUE
pyrC	b1062	124	25	4.96	3.20803	7.95873	2.31034	2.56e-14	TRUE	pyrC	40	3.1	2.1548	4.54564	3.34e-11		1.79e-08	TRUE	TRUE
lrp	b0889	191	42	4.54762	3.24193	6.51257	2.18511	4.52e-21	TRUE	lrp	56	3.41071	2.52008	4.68042	1.98e-18	1.77007	2.25e-15	TRUE	TRUE
brnQ	b0401	157	37	4.24324	2.94994	6.24723	2.08517	4.07e-16	TRUE	brnQ	73	2.15068	1.61922	2.87942	3.15e-08	1.1048	1.07e-05	TRUE	TRUE
recR	b0472	290	72	4.02778	3.10186	5.28919	2.00998	3.42e-29	TRUE	recR	64	4.53125	3.44616	6.03705	1.74e-35	2.17991	3.95e-32	TRUE	TRUE
glmU	b3730	62	16	3.875	2.20893	7.19423	1.9542	2.56e-05	TRUE	glmU	28	2.21429	1.39583	3.59412	0.000437922	1.14684	0.0500333	FALSE	FALSE
recF	b3700	1187	308	3.8539	3.39707	4.38279	1.94632	5.29e-118	TRUE	recF	350	3.39143	3.00776	3.8318	1.88e-106	1.76189	3.64e-102	TRUE	TRUE
ybaB	b0471	884	259	3.41313	2.96841	3.93538	1.77109	5.89e-77	TRUE	ybaB	240	3.68333	3.19007	4.26603	4.9e-87	1.88101	3.78e-83	TRUE	TRUE
recO	b2565	444	138	3.21739	2.65215	3.92348	1.68589	1.91e-35	TRUE	recO	131	3.38931	2.78315	4.15076	9.25e-41	1.76099	2.38e-37	TRUE	TRUE
bamB	b2512	151	49	3.08163	2.21916	4.34519	1.62369	9.63e-11	TRUE	bamB	72	2.09722	1.57375	2.81698	1.31e-07	1.06848	3.99e-05	TRUE	TRUE
glnA	b3870	224	75	2.98667	2.28979	3.93305	1.57854	1e-15	TRUE	glnA	98	2.28571	1.7949	2.92861	1.7e-12	1.19265	1.1e-09	TRUE	TRUE
tufA	b3339	65	22	2.95455	1.79757	5.03301	1.56294	0.000524794	TRUE	tufA	31	2.09677	1.3471	3.32824	0.000674719	1.06817	0.07319	FALSE	TRUE
yeaC	b1777	62	21	2.95238	1.77478	5.0997	1.56188	0.000847467	TRUE	yeaC	29	2.13793	1.35477	3.44694	0.000705341	1.09622	0.0760844	FALSE	TRUE
cydX	b4515	356	126	2.8254	2.29963	3.49008	1.49845	1.42e-23	TRUE	ybgT	173	2.0578	1.71122	2.48223	1.31e-15	1.04111	1.1e-12	TRUE	FALSE
