# Supplementary material for: Intracellular acidification is a hallmark of thymineless death in E. coli
Source: PLoS Genet. 2022 Oct 24;18(10):e1010456. doi: 10.1371/journal.pgen.1010456 (PMC9632930; doi:10.1371/journal.pgen.1010456)
Supplement: S6 Table — (XLSX) [file pgen.1010456.s020.xlsx]

## Sheet: comprehensive
Gene	Mutation	Gene Function
aaeA	V170G (GTC→GGC)	p‑hydroxybenzoic acid efflux system component
allC	D258D (GAT→GAC)	allantoate amidohydrolase
ansB	I341N (ATC→AAC)	periplasmic L‑asparaginase 2
araF	R173R (CGC→CGG)	L‑arabinose transporter subunit
aroE	F7L (TTT→TTG)	dehydroshikimate reductase, NAD(P)‑binding
atpI ← / ← rsmG	intergenic (‑437/+180) A→T	ATP synthase, membrane‑bound accessory factor/16S rRNA m(7)G527 methyltransferase, SAM‑dependent; glucose‑inhibited cell‑division protein
ccmH	Y120S (TAC→TCC)	heme lyase, CcmH subunit
ddlA ← / → iraP	intergenic (‑41/‑414) IS1 (–) +9 bp	D‑alanine‑D‑alanine ligase A/anti‑RssB factor, RpoS stabilzer during Pi starvation; anti‑adapter protein
degS	coding (951‑953/1068 nt) Δ3 bp	serine endoprotease, periplasmic
dppA ← / ← proK	intergenic (‑252/+659) A→T	dipeptide transporter/tRNA‑Pro
dsdX	T293A (ACG→GCG)	D‑serine transporter
fbaB ← / → yegT	intergenic (‑169/‑88) A→T	fructose‑bisphosphate aldolase class I/nucleoside transporter, low affinity
gatY	coding (380‑381/855 nt) Δ2 bp	D‑tagatose 1,6‑bisphosphate aldolase 2, catalytic subunit
gpmM	I360T (ATC→ACC)	phosphoglycero mutase III, cofactor‑independent
gshB	G230A (GGC→GCC)	glutathione synthetase
gspG	A117A (GCA→GCG)	pseudopilin, cryptic, general secretion pathway
hcaE	F310S (TTC→TCC)	3‑phenylpropionate dioxygenase, large (alpha) subunit
hemN	I144V (ATC→GTC)	coproporphyrinogen III oxidase, SAM and NAD(P)H dependent, oxygen‑independent
hofM	D215V (GAT→GTT)	DNA catabolic putative pilus assembly protein
hsdR	K750E (AAA→GAA)	endonuclease R Type I restriction enzyme
icd	H366H (CAC→CAT)	e14 prophage; isocitrate dehydrogenase, specific for NADP+
icd	T370T (ACC→ACT)	e14 prophage; isocitrate dehydrogenase, specific for NADP+
icd	L375L (TTA→CTA)	e14 prophage; isocitrate dehydrogenase, specific for NADP+
icd	L375L (TTA→TTG)	e14 prophage; isocitrate dehydrogenase, specific for NADP+
iscR ← / ← trmJ	intergenic (‑104/+348) A→C	isc operon transcriptional repressor; suf operon transcriptional activator; oxidative stress‑ and iron starvation‑inducible; autorepressor/tRNA mC32,mU32 2'‑O‑methyltransferase, SAM‑dependent
lon	F738S (TTC→TCC)	DNA‑binding ATP‑dependent protease La
mazG	D90D (GAT→GAC)	nucleoside triphosphate pyrophosphohydrolase
mhpA	F130F (TTT→TTC)	3‑(3‑hydroxyphenyl)propionate hydroxylase
nanA	S143G (AGT→GGT)	N‑acetylneuraminate lyase
nlpI ← / ← pnp	intergenic (‑97/+12) C→A	lipoprotein involved in osmotic sensitivity and filamentation/polynucleotide phosphorylase/polyadenylase
nuoL	T302P (ACC→CCC)	NADH:ubiquinone oxidoreductase, membrane subunit L
panC	V95A (GTA→GCA)	pantothenate synthetase
perR	V269A (GTT→GCT)	CP4‑6 prophage; putative DNA‑binding transcriptional regulator
pinH ← / ← ypjC	intergenic (‑50/+284) T→C	pseudogene, invertase resolvase family/pseudogene
ppiC	D20G (GAT→GGT)	peptidyl‑prolyl cis‑trans isomerase C (rotamase C)
psuT	I157V (ATC→GTC)	putative nucleoside transporter
pth ← / → ychH	intergenic (‑123/‑155) T→G	peptidyl‑tRNA hydrolase/DUF2583 family putative inner membrane protein
recO	K47* (AAA→TAA)	gap repair protein
rlmL	S105R (AGT→AGG)	fused 23S rRNA m(2)G2445 and m(7)G2069 methyltransferase, SAM‑dependent
rsfS	I33T (ATC→ACC)	ribosomal silencing factor
speC	coding (1402/2136 nt) Δ1 bp	ornithine decarboxylase, constitutive
thiB ← / ← sgrR	intergenic (‑78/+86) T→C	thiamine‑, thiamine pyrophosphate‑, thiamine monophosphate‑binding ABC transporter periplasmic protein; ThiBPQ thiamine, thiamine pyrophosphate importer/transcriptional DNA‑binding transcriptional activator of sgrS sRNA
tnaB	D3V (GAT→GTT)	tryptophan transporter of low affinity
torY ← / ← cutC	intergenic (‑217/+171) A→G	TMAO reductase III (TorYZ), cytochrome c‑type subunit/copper homeostasis protein
tsf → / → pyrH	intergenic (+32/‑115) C→T	translation elongation factor EF‑Ts/uridylate kinase
viaA	L61L (CTG→CTT)	putative von Willibrand factor containing protein
waaY	K217* (AAA→TAA)	lipopolysaccharide core biosynthesis protein
xylH	L93L (CTG→CTA)	D‑xylose ABC transporter permease subunit
ybgS	E51G (GAA→GGA)	putative periplasmic protein
yccE	N21D (AAC→GAC)	uncharacterized protein
ydbC	S273S (TCT→TCA)	putative oxidoreductase, NAD(P)‑binding
ydeJ	S87P (TCT→CCT)	inactive PncC family protein
ydfJ	pseudogene (10415/21837 nt) A→G	pseudogene, MFS transporter family; interrupted by Qin prophage;Phage or Prophage Related; putative transport protein
yecT → / ← flhE	intergenic (+1/+119) T→C	uncharacterized protein/proton seal during flagellar secretion
yehS	coding (276/471 nt) Δ1 bp	DUF1456 family protein
yfaD	I195S (ATC→AGC)	transposase_31 family protein
yfcH	E130K (GAA→AAA)	putative NAD‑dependent nucleotide‑sugar epimerase
yfdT	I82T (ATC→ACC)	CPS‑53 (KpLE1) prophage; uncharacterized protein
yfgM	L94L (CTT→CTC)	conserved protein, UPF0070 family
yfjL ← / ← yfjM	intergenic (‑25/+335) A→G	CP4‑57 putative defective prophage, DUF4297/DUF1837 polymorphic toxin family protein/CP4‑57 prophage; uncharacterized protein
ygeY	R191R (CGT→CGC)	putative peptidase
yhbO	coding (350/519 nt) Δ1 bp	stress‑resistance protein
yhdY	R11L (CGC→CTC)	putative amino‑acid transporter subunit
yhiN ← / → pitA	intergenic (‑126/‑106) T→C	putative oxidoreductase/phosphate transporter, low‑affinity; tellurite importer
yicI	F313S (TTC→TCC)	putative alpha‑glucosidase
yihM → / → yihN	intergenic (+76/‑26) A→G	putative sugar phosphate isomerase/MFS transporter family protein
yjgR	G30A (GGC→GCC)	DUF853 family protein with NTPase fold
yneJ	M8T (ATG→ACG)	putative DNA‑binding transcriptional regulator
zipA	V22G (GTA→GGA)	FtsZ stabilizer

## Sheet: missing coverage
1A	542105	glxK	glycerate kinase II
1A	682887	hscC	Hsp70 family chaperone Hsc62, binds to RpoD and inhibits transcription
1A	830927	rhlE	ATP‑dependent RNA helicase
1A	844897	ybiO	mechanosensitive channel protein, intermediate conductance
1A	907514	ybjT	putative NAD‑dependent oxidoreductase
1A	907578	ybjT	putative NAD‑dependent oxidoreductase
1A	912885	hcp	hybrid‑cluster [4Fe‑2S‑2O] protein in anaerobic terminal reductases
1A	994762	ssuC	putative alkanesulfonate transporter subunit
1A	1025833	helD	DNA helicase IV
1A	1037932	cbdA	cytochrome bd‑II oxidase, subunit I
1A	1037990	cbdA	cytochrome bd‑II oxidase, subunit I
1A	1040174	cbdB	cytochrome bd‑II oxidase, subunit II
1A	1062125	torD	TorA‑maturation chaperone
1A	1098348	ghrA	glyoxylate/hydroxypyruvate reductase A
1A	1098485	ghrA	glyoxylate/hydroxypyruvate reductase A
1A	1150107	fabD	malonyl‑CoA‑[acyl‑carrier‑protein] transacylase
1A	1176736	lolD	outer membrane‑specific lipoprotein transporter subunit
1A	1194675	rluE	23S rRNA pseudouridine(2457) synthase
1A	1196335	[icd]–mcrA	24 genes
1A			[icd], ymfD, ymfE, lit, intE, xisE, ymfI, ymfJ, cohE, croE, ymfL, ymfM, oweE, aaaE, ymfR, beeE, jayE, ymfQ, stfP, tfaP, tfaE, stfE, pinE, mcrA
1A	1239759	dadX	alanine racemase, catabolic, PLP‑binding
1A	1248894	dhaM	putative dihydroxyacetone‑specific PTS enzymes: HPr component/EI component
1A	1281375	narG	nitrate reductase 1, alpha subunit
1A	1282351	narG	nitrate reductase 1, alpha subunit
1A	1285475	narJ	molybdenum‑cofactor‑assembly chaperone subunit (delta subunit) of nitrate reductase 1
1A	1290020	rssA	putative patatin‑like family phospholipase
1A	1294909	insZ	pseudogene, transposase homolog
1A	1311439	tonB	membrane spanning protein in TonB‑ExbB‑ExbD transport complex
1A	1316683	trpA	tryptophan synthase, alpha subunit
1A	1337528	acnA	aconitate hydratase 1
1A	1340373	yciS	DUF1049 family inner membrane protein, function unknown
1A	1368575	pspA	regulatory protein for phage‑shock‑protein operon
1A	1430077	stfR	Rac prophage; putative tail fiber protein
1A	1873040	[yeaJ]–[fadD]	22 genes
1A			[yeaJ], yeaK, yoaI, yeaL, yeaM, yeaN, yeaO, yoaF, yeaP, yoaK, yoaJ, yeaQ, yoaG, yeaR, leuE, dmlR, dmlA, yeaV, yeaW, yeaX, rnd, [fadD]
1A	2964406	thyA	thymidylate synthetase
1A	3423799–3424231	[rrlD]	[rrlD]

## Sheet: Sheet2
MGSS	44349	fixC	putative oxidoreductase
MGSS	79050	leuD	3‑isopropylmalate dehydratase small subunit
MGSS	83505	[leuA]	[leuA]
MGSS	136419	speE	spermidine synthase (putrescine aminopropyltransferase)
MGSS	157125	[folK]	[folK]
MGSS	178202	btuF	vitamin B12 transporter subunit: periplasmic‑binding component of ABC superfamily
MGSS	237149	aspV/yafT	tRNA‑Asp/lipoprotein
MGSS	238463	ykfM	lethality reduction protein, putative inner membrane protein
MGSS	321100	rclR/ykgE	reactive chlorine species (RCS)‑specific activator of the rcl genes/cysteine‑rich LutA family protein; putative electron transport chain YkgEFG component
MGSS	336576	yahE	DUF2877 family protein
MGSS	351469	prpD	2‑methylcitrate dehydratase
MGSS	362291	lacY	lactose permease
MGSS	423539	malZ	maltodextrin glucosidase
MGSS	424361	acpH	acyl carrier protein (ACP) phosphodiesterase; ACP hydrolyase
MGSS	428749	secD	SecYEG protein translocase auxillary subunit
MGSS	441456	xseB/thiI	exonuclease VII small subunit/tRNA s(4)U8 sulfurtransferase
MGSS	481060	tomB/acrB	Hha toxicity attenuator; conjugation‑related protein/multidrug efflux system protein
MGSS	583444	tfaX/appY	pseudogene, DLP12 prophage;Phage or Prophage Related/global transcriptional activator; DLP12 prophage
MGSS	618120	[fepE]	[fepE]
MGSS	656265	dcuC/pagP	anaerobic C4‑dicarboxylate transport/phospholipid:lipid A palmitoyltransferase
MGSS	716708	[ybfI]	[ybfI]
MGSS	721151	kdpE	response regulator in two‑component regulatory system with KdpD
MGSS	727527	kdpA	potassium translocating ATPase, subunit A
MGSS	753077	ybgD/gltA	putative fimbrial‑like adhesin protein/citrate synthase
MGSS	757273	sdhA	succinate dehydrogenase, flavoprotein subunit
MGSS	770767	mngB/cydA	alpha‑mannosidase/cytochrome d terminal oxidase, subunit I
MGSS	802906	ybhI	putative transporter
MGSS	822551	clsB	cardiolipin synthase 2
MGSS	834513	dinG	ATP‑dependent DNA helicase
MGSS	865106	[moeB]–[moeA]	[moeB], [moeA]
MGSS	907574	ybjT	putative NAD‑dependent oxidoreductase
MGSS	930452	cydD	fused glutathione, cysteine exporter subunits of ABC superfamily: membrane component/ATP‑binding component
MGSS	957649	[serC]	[serC]
MGSS	979807	mukB	chromosome condensin MukBEF, ATPase and DNA‑binding subunit
MGSS	987272	ompF/asnS	outer membrane porin 1a (Ia;b;F)/asparaginyl tRNA synthetase
MGSS	1034470	hyaB	hydrogenase 1, large subunit
MGSS	1034827	hyaB	hydrogenase 1, large subunit
MGSS	1035703	hyaC	hydrogenase 1, b‑type cytochrome subunit
MGSS	1041354	appA	phosphoanhydride phosphorylase
MGSS	1054300	torS	hybrid sensory histidine kinase in two‑component regulatory system with TorR
MGSS	1072485	rutB	ureidoacrylate amidohydrolase
MGSS	1103406	csgD/csgB	csgBAC operon transcriptional regulator/curlin nucleator protein, minor subunit in curli complex
MGSS	1155754	[tmk]–[holB]	[tmk], [holB]
MGSS	1184448	potB/potA	polyamine transporter subunit/polyamine transporter subunit
MGSS	1197519	[ymfD]–[ymfE]	[ymfD], [ymfE]
MGSS	1212120	iraM/ycgX	RpoS stabilzer during Mg starvation, anti‑RssB factor/DUF1398 family protein
MGSS	1212237	iraM/ycgX	RpoS stabilzer during Mg starvation, anti‑RssB factor/DUF1398 family protein
MGSS	1216364	[ariR]	[ariR]
MGSS	1219204	ymgF/ycgH	inner membrane division septum protein/pseudogene; putative ATP‑binding component of a transport system
MGSS	1251980	dhaR	dhaKLM operon transcription activator
MGSS	1274447	ychO	putative invasin
MGSS	1277187	narX	sensory histidine kinase in two‑component regulatory system with NarL
MGSS	1316181	yciG/trpA	KGG family protein/tryptophan synthase, alpha subunit
MGSS	1326552	yciQ	enhancer of membrane protein expression; putative inner membrane protein
MGSS	1332222	topA	DNA topoisomerase I, omega subunit
MGSS	1335272	ymiA	uncharacterized protein
MGSS	1336923	acnA	aconitate hydratase 1
MGSS	1339244	ribA/pgpB	GTP cyclohydrolase II/phosphatidylglycerophosphatase B
MGSS	1405765	abgR/smrA	putative DNA‑binding transcriptional regulator of abgABT operon/DNA endonuclease
MGSS	1423642	[rzpR]	[rzpR]
MGSS	1444257	ydbH	putative membrane‑anchored protein, function unknown
MGSS	1454694	paaA	ring 1,2‑phenylacetyl‑CoA epoxidase subunit
MGSS	1457539	paaF	2,3‑dehydroadipyl‑CoA hydratase
MGSS	1465109	paaY/ynbG	putative hexapeptide repeat acetyltransferase/uncharacterized protein
MGSS	1529988	ydcD	uncharacterized protein
MGSS	1535202	yddE	PhzC‑PhzF family protein
MGSS	1551044	fdnH	formate dehydrogenase‑N, Fe‑S (beta) subunit, nitrate‑inducible
MGSS	1558986	[ddpD]–[ddpC]	[ddpD], [ddpC]
MGSS	1573914	pqqL	putative periplasmic M16 family zinc metalloendopeptidase
MGSS	1586634	ydeP/ydeQ	putative oxidoreductase/putative fimbrial‑like adhesin protein
MGSS	1598284	yneO/lsrK	pseudogene, AidA homolog/autoinducer‑2 (AI‑2) kinase
MGSS	1613907	sad	succinate semialdehyde dehydrogenase, NAD(P)+‑dependent
MGSS	1633316	ydfK/pinQ	cold shock protein, function unknown, Qin prophage/Qin prophage; putative site‑specific recombinase
MGSS	1641004	essQ/cspB	Qin prophage; putative S lysis protein/Qin prophage; cold shock protein
MGSS	1667039	ynfK	putative dethiobiotin synthetase
MGSS	1676034	pntB	pyridine nucleotide transhydrogenase, beta subunit
MGSS	1680629	ydgI	putative arginine/ornithine antiporter transporter
MGSS	1717633	pdxH	pyridoxine 5'‑phosphate oxidase
MGSS	1743474	mdtK	multidrug efflux system transporter
MGSS	1761775	sufC	SufBCD Fe‑S cluster assembly scaffold protein, ATP‑binding protein
MGSS	1790359	ydiU	UPF0061 family protein
MGSS	1806221	ydiY/pfkB	acid‑inducible putative outer membrane protein/6‑phosphofructokinase II
MGSS	1819958	chbC	N,N'‑diacetylchitobiose‑specific enzyme IIC component of PTS
MGSS	1826104	astE	succinylglutamate desuccinylase
MGSS	1826449	astE	succinylglutamate desuccinylase
MGSS	1836432	ynjB	putative ABC superfamily transporter periplasmic‑binding protein
MGSS	1847037	selD	selenophosphate synthase
MGSS	1847475	selD	selenophosphate synthase
MGSS	1854124	ydjF	putative DNA‑binding transcriptional regulator
MGSS	1892960	yoaA	putative ATP‑dependent helicase, DinG family
MGSS	1896046	[pabB]–[nudL]	[pabB], [nudL]
MGSS	1900426	yoaE	putative membrane protein/conserved protein
MGSS	1924602	yobA	CopC family protein
MGSS	1931969	purT	phosphoribosylglycinamide formyltransferase 2
MGSS	1965946	flhB	flagellin export apparatus, substrate specificity protein
MGSS	1971831	tar	methyl‑accepting chemotaxis protein II
MGSS	1984200	araG	fused L‑arabinose transporter subunits of ABC superfamily: ATP‑binding components
MGSS	2010787	yedL	putative acyl transferase
MGSS	2022640	fliQ	flagellar biosynthesis protein
MGSS	2032663	yedJ	putative HD superfamily phosphohydrolase
MGSS	2033917	yedR/yedS	inner membrane protein/pseudogene, outer membrane protein homology; putative outer membrane protein
MGSS	2056661	amn/yeeN	AMP nucleosidase/UPF0082 family protein
MGSS	2058913	yeeO	putative multdrug exporter, MATE family
MGSS	2085831	plaP	putrescine importer, low affinity
MGSS	2106217	wbbH	O‑antigen polymerase
MGSS	2109661	rfbC	dTDP‑4‑deoxyrhamnose‑3,5‑epimerase
MGSS	2125014	wcaI	putative glycosyl transferase
MGSS	2148292	yegD	Hsp70 chaperone family protein
MGSS	2157860	mdtB	multidrug efflux system, subunit B
MGSS	2159269	mdtC	multidrug efflux system, subunit C
MGSS	2160134	mdtC	multidrug efflux system, subunit C
MGSS	2183019	yegX	putative family 25 glycosyl hydrolase
MGSS	2251864	yeiI	putative kinase
MGSS	2253354	nupX	nucleoside permease
MGSS	2293038	ccmF	heme lyase, CcmF subunit
MGSS	2306821	mqo/yojI	malate dehydrogenase, FAD/NAD(P)‑binding domain/microcin J25 efflux pump, TolC‑dependent; fused ABC transporter permease and ATP‑binding components
MGSS	2308999	alkB	oxidative demethylase of N1‑methyladenine or N3‑methylcytosine DNA lesions
MGSS	2319166	rcsC	hybrid sensory kinase in two‑component regulatory system with RcsB and YojN
MGSS	2334861	[yfaT]–[yfaA]	[yfaT], [yfaA]
MGSS	2358124	rhmA	2‑keto‑3‑deoxy‑L‑rhamnonate aldolase
MGSS	2380209	menF	isochorismate synthase 2
MGSS	2416295	pta	phosphate acetyltransferase
MGSS	2445679	mepA	murein DD‑endopeptidase
MGSS	2446572	aroC	chorismate synthase
MGSS	2469411	gtrS	serotype‑specific glucosyl transferase, CPS‑53 (KpLE1) prophage
MGSS	2469674	gtrS	serotype‑specific glucosyl transferase, CPS‑53 (KpLE1) prophage
MGSS	2470174	gtrS	serotype‑specific glucosyl transferase, CPS‑53 (KpLE1) prophage
MGSS	2473733	yfdP	CPS‑53 (KpLE1) prophage; uncharacterized protein
MGSS	2488846	yfdE	acetyl‑CoA:oxalate CoA‑transferase
MGSS	2498435	alaC/ypdA	valine‑pyruvate aminotransferase 3/sensor kinase regulating yhjX; pyruvate‑responsive YpdAB two‑component system
MGSS	2509613	[yfeO]	[yfeO]
MGSS	2538679	cysM	cysteine synthase B (O‑acetylserine sulfhydrolase B)
MGSS	2547497	murP	N‑acetylmuramic acid permease, EIIBC component, PTS system
MGSS	2569995	eutJ	ethanolamine utilization protein, HSP70/actin superfamily protein
MGSS	2570671	eutE	aldehyde oxidoreductase, ethanolamine utilization protein
MGSS	2573770	eutT	cobalamin adenosyltransferase involved in ethanolamine utilization
MGSS	2596364	ypfJ	putative neutral zinc metallopeptidase
MGSS	2644948	[pbpC]	[pbpC]
MGSS	2688986	yfhG	putative outer membrane protein modulating the QseEF response
MGSS	2691623	[purL]	[purL]
MGSS	2742082	yfiR	putative periplasmic inhibitor of YfiN activity
MGSS	2760316	yfjI	CP4‑57 prophage; uncharacterized protein
MGSS	2773637	yfjW	CP4‑57 prophage; putative inner membrane protein
MGSS	2856889	ygbA/mutS	uncharacterized protein/methyl‑directed mismatch repair protein
MGSS	2900856	yqcE	MFS transporter family protein
MGSS	2964406	thyA	thymidylate synthetase
MGSS	2976938	galR	galactose‑inducible d‑galactose regulon transcriptional repressor; autorepressor
MGSS	3119018	[yghJ]	[yghJ]
MGSS	3185261	yqiC/ygiL	BMFP family putative fusogenic protein/putative fimbrial‑like adhesin protein
MGSS	3253781	yhaJ	LysR family putative transcriptional regulator
MGSS	3268248	yhaB	uncharacterized protein
MGSS	3282883	agaS	tagatose‑6‑phosphate ketose/aldose isomerase
MGSS	3423932–3424232	rrlD	23S ribosomal RNA of rrnD operon
MGSS	3469842	[chiA]	[chiA]
MGSS	3571994	glgB	1,4‑alpha‑glucan branching enzyme
MGSS	3636862	yhiN	putative oxidoreductase
MGSS	3667726	gadA/yhjA	glutamate decarboxylase A, PLP‑dependent/putative cytochrome C peroxidase
MGSS	3751957	yiaT/yiaU	putative outer membrane protein/putative DNA‑binding transcriptional regulator
MGSS	3793642	yibB	YibB family protein, function unknown
MGSS	3799246	[waaU]–[waaZ]	[waaU], [waaZ]
MGSS	3828750	gltS/xanP	glutamate transporter/xanthine permease
MGSS	3950185	yifB/ilvL	bifunctional magnesium chelatase family protein and putative transcriptional regulator/ilvG operon leader peptide
MGSS	4268977	yjbS	uncharacterized protein
MGSS	4282921	[yjcF]	[yjcF]
MGSS	4325282	[yjdN]	[yjdN]
MGSS	4453040	ytfT	inner membrane putative ABC superfamily sugar transporter permease
MGSS	4613328	[yjjU]–[yjjV]	[yjjU], [yjjV]

## Sheet: Sheet4
1A	3388618	aaeA ←	p‑hydroxybenzoic acid efflux system component
MGSS	1405765	abgR/smrA	putative DNA‑binding transcriptional regulator of abgABT operon/DNA endonuclease
MGSS	1336923	acnA	aconitate hydratase 1
1A	1337528	acnA	aconitate hydratase 1
MGSS	424361	acpH	acyl carrier protein (ACP) phosphodiesterase; ACP hydrolyase
1A	2583964	aegA ←	putative oxidoreductase, FeS binding subunit/NAD/FAD‑binding subunit; AegA is homologous to the 􏰇 subunit of glutamate synthase and therefore may possess similar activity or activities, such as binding 2-oxoglutarate and NADPH
MGSS	3282883	agaS	tagatose‑6‑phosphate ketose/aldose isomerase
MGSS	2498435	alaC/ypdA	valine‑pyruvate aminotransferase 3/sensor kinase regulating yhjX; pyruvate‑responsive YpdAB two‑component system
MGSS	2308999	alkB	oxidative demethylase of N1‑methyladenine or N3‑methylcytosine DNA lesions
MGSS	2056661	amn/yeeN	AMP nucleosidase/UPF0082 family protein
1A	3099707	ansB ←	periplasmic L‑asparaginase 2
MGSS	1041354	appA	phosphoanhydride phosphorylase
MGSS	1984200	araG	fused L‑arabinose transporter subunits of ABC superfamily: ATP‑binding components
MGSS	1216364	ariR	ariR
MGSS	2446572	aroC	chorismate synthase
1A	3430818	aroE ←	dehydroshikimate reductase, NAD(P)‑binding
MGSS	237149	aspV/yafT	tRNA‑Asp/lipoprotein
MGSS	1826104	astE	succinylglutamate desuccinylase
MGSS	1826449	astE	succinylglutamate desuccinylase
1A	3922877	atpI ← / ← rsmG	ATP synthase, membrane‑bound accessory factor/16S rRNA m(7)G527 methyltransferase, SAM‑dependent; glucose‑inhibited cell‑division protein
MGSS	178202	btuF	vitamin B12 transporter subunit: periplasmic‑binding component of ABC superfamily
1A	1037932	cbdA	cytochrome bd‑II oxidase, subunit I
1A	1037990	cbdA	cytochrome bd‑II oxidase, subunit I
1A	1040174	cbdB	cytochrome bd‑II oxidase, subunit II
MGSS	2293038	ccmF	heme lyase, CcmF subunit
1A	2292052	ccmH ←	heme lyase, CcmH subunit
MGSS	1819958	chbC	N,N'‑diacetylchitobiose‑specific enzyme IIC component of PTS
MGSS	3469842	chiA	chiA
MGSS	822551	clsB	cardiolipin synthase 2
MGSS	1103406	csgD/csgB	csgBAC operon transcriptional regulator/curlin nucleator protein, minor subunit in curli complex
1A	1642424	cspF → / ← quuQ	Qin prophage; cold shock protein/Qin prophage; putative antitermination protein Q
1A	630515	cstA →	carbon starvation protein involved in peptide utilization; APC peptide transporter family protein
MGSS	930452	cydD	fused glutathione, cysteine exporter subunits of ABC superfamily: membrane component/ATP‑binding component
MGSS	2538679	cysM	cysteine synthase B (O‑acetylserine sulfhydrolase B)
1A	1239759	dadX	alanine racemase, catabolic, PLP‑binding
1A	2141717	dcd ←	2'‑deoxycytidine 5'‑triphosphate deaminase
MGSS	656265	dcuC/pagP	anaerobic C4‑dicarboxylate transport/phospholipid:lipid A palmitoyltransferase
1A	400964	ddlA ← / → iraP	D‑alanine‑D‑alanine ligase A/anti‑RssB factor, RpoS stabilzer during Pi starvation; anti‑adapter protein
MGSS	1558986	ddpD – ddpC	ddpD , ddpC
JC	3383150	degS →	serine endoprotease, periplasmic
1A	1248894	dhaM	putative dihydroxyacetone‑specific PTS enzymes: HPr component/EI component
MGSS	1251980	dhaR	dhaKLM operon transcription activator
MGSS	834513	dinG	ATP‑dependent DNA helicase
1A	3707957	dppA ← / ← proK	dipeptide transporter/tRNA‑Pro
1A	2478723	dsdX →	D‑serine transporter
MGSS	1641004	essQ/cspB	Qin prophage; putative S lysis protein/Qin prophage; cold shock protein
MGSS	2570671	eutE	aldehyde oxidoreductase, ethanolamine utilization protein
MGSS	2569995	eutJ	ethanolamine utilization protein, HSP70/actin superfamily protein
MGSS	2573770	eutT	cobalamin adenosyltransferase involved in ethanolamine utilization
1A	1150107	fabD	malonyl‑CoA‑ acyl‑carrier‑protein transacylase
1A	2178733	fbaB ← / → yegT	fructose‑bisphosphate aldolase class I/nucleoside transporter, low affinity
MGSS	1551044	fdnH	formate dehydrogenase‑N, Fe‑S (beta) subunit, nitrate‑inducible
MGSS	618120	fepE	fepE
MGSS	44349	fixC	putative oxidoreductase
MGSS	1965946	flhB	flagellin export apparatus, substrate specificity protein
MGSS	2022640	fliQ	flagellar biosynthesis protein
MGSS	157125	folK	folK
MGSS	3667726	gadA/yhjA	glutamate decarboxylase A, PLP‑dependent/putative cytochrome C peroxidase
MGSS	2976938	galR	galactose‑inducible d‑galactose regulon transcriptional repressor; autorepressor
1A	2176824	gatY ←	D‑tagatose 1,6‑bisphosphate aldolase 2, catalytic subunit
1A	1098348	ghrA	glyoxylate/hydroxypyruvate reductase A
1A	1098485	ghrA	glyoxylate/hydroxypyruvate reductase A
MGSS	3571994	glgB	1,4‑alpha‑glucan branching enzyme
1A	4296380	gltP → / ← yjcO	glutamate/aspartate:proton symporter/Sel1 family TPR‑like repeat protein
MGSS	3828750	gltS/xanP	glutamate transporter/xanthine permease
1A	542105	glxK	glycerate kinase II
1A	3786338	gpmM →	phosphoglycero mutase III, cofactor‑independent
1A	3092566	gshB →	glutathione synthetase
MGSS	2469411	gtrS	serotype‑specific glucosyl transferase, CPS‑53 (KpLE1) prophage
MGSS	2469674	gtrS	serotype‑specific glucosyl transferase, CPS‑53 (KpLE1) prophage
MGSS	2470174	gtrS	serotype‑specific glucosyl transferase, CPS‑53 (KpLE1) prophage
1A	2669960	hcaE →	3‑phenylpropionate dioxygenase, large (alpha) subunit
1A	912885	hcp	hybrid‑cluster 4Fe‑2S‑2O protein in anaerobic terminal reductases
1A	1025833	helD	DNA helicase IV
1A	4052474	hemN →	coproporphyrinogen III oxidase, SAM and NAD(P)H dependent, oxygen‑independent
1A	3522108	hofM ←	DNA catabolic putative pilus assembly protein
1A	682887	hscC	Hsp70 family chaperone Hsc62, binds to RpoD and inhibits transcription
1A	4584514	hsdR ←	endonuclease R Type I restriction enzyme
MGSS	1034470	hyaB	hydrogenase 1, large subunit
MGSS	1034827	hyaB	hydrogenase 1, large subunit
MGSS	1035703	hyaC	hydrogenase 1, b‑type cytochrome subunit
1A	1035771	hyaC →	hydrogenase 1, b‑type cytochrome subunit
1A	1196335	icd –mcrA	icd , ymfD, ymfE, lit, intE, xisE, ymfI, ymfJ, cohE, croE, ymfL, ymfM, oweE, aaaE, ymfR, beeE, jayE, ymfQ, stfP, tfaP, tfaE, stfE, pinE, mcrA
1A	1196245	icd →	e14 prophage; isocitrate dehydrogenase, specific for NADP+
1A	1196247	icd →	e14 prophage; isocitrate dehydrogenase, specific for NADP+
1A	1294909	insZ	pseudogene, transposase homolog
MGSS	1212120	iraM/ycgX	RpoS stabilzer during Mg starvation, anti‑RssB factor/DUF1398 family protein
MGSS	1212237	iraM/ycgX	RpoS stabilzer during Mg starvation, anti‑RssB factor/DUF1398 family protein
1A	2662235	iscR ← / ← trmJ	isc operon transcriptional repressor; suf operon transcriptional activator; oxidative stress‑ and iron starvation‑inducible; autorepressor/tRNA mC32,mU32 2'‑O‑methyltransferase, SAM‑dependent
MGSS	727527	kdpA	potassium translocating ATPase, subunit A
MGSS	721151	kdpE	response regulator in two‑component regulatory system with KdpD
MGSS	362291	lacY	lactose permease
MGSS	83505	leuA	leuA
MGSS	79050	leuD	3‑isopropylmalate dehydratase small subunit
1A	1176736	lolD	outer membrane‑specific lipoprotein transporter subunit
1A	461100	lon →	DNA‑binding ATP‑dependent protease La
MGSS	423539	malZ	maltodextrin glucosidase
MGSS	2157860	mdtB	multidrug efflux system, subunit B
MGSS	2159269	mdtC	multidrug efflux system, subunit C
MGSS	2160134	mdtC	multidrug efflux system, subunit C
MGSS	1743474	mdtK	multidrug efflux system transporter
MGSS	2380209	menF	isochorismate synthase 2
MGSS	2445679	mepA	murein DD‑endopeptidase
MGSS	770767	mngB/cydA	alpha‑mannosidase/cytochrome d terminal oxidase, subunit I
MGSS	865106	moeB – moeA	moeB , moeA
MGSS	2306821	mqo/yojI	malate dehydrogenase, FAD/NAD(P)‑binding domain/microcin J25 efflux pump, TolC‑dependent; fused ABC transporter permease and ATP‑binding components
MGSS	979807	mukB	chromosome condensin MukBEF, ATPase and DNA‑binding subunit
MGSS	2547497	murP	N‑acetylmuramic acid permease, EIIBC component, PTS system
1A	3373150	nanA ←	N‑acetylneuraminate lyase
1A	1281375	narG	nitrate reductase 1, alpha subunit
1A	1282351	narG	nitrate reductase 1, alpha subunit
1A	1285475	narJ	molybdenum‑cofactor‑assembly chaperone subunit (delta subunit) of nitrate reductase 1
MGSS	1277187	narX	sensory histidine kinase in two‑component regulatory system with NarL
1A	3309021	nlpI ← / ← pnp	lipoprotein involved in osmotic sensitivity and filamentation/polynucleotide phosphorylase/polyadenylase
1A	2394143	nuoL ←	NADH:ubiquinone oxidoreductase, membrane subunit L
MGSS	2253354	nupX	nucleoside permease
MGSS	987272	ompF/asnS	outer membrane porin 1a (Ia;b;F)/asparaginyl tRNA synthetase
MGSS	1454694	paaA	ring 1,2‑phenylacetyl‑CoA epoxidase subunit
MGSS	1457539	paaF	2,3‑dehydroadipyl‑CoA hydratase
MGSS	1465109	paaY/ynbG	putative hexapeptide repeat acetyltransferase/uncharacterized protein
MGSS	1896046	pabB – nudL	pabB , nudL
1A	148512	panC ←	pantothenate synthetase
MGSS	2644948	pbpC	pbpC
MGSS	1717633	pdxH	pyridoxine 5'‑phosphate oxidase
1A	269377	perR ←	CP4‑6 prophage; putative DNA‑binding transcriptional regulator
1A	1189157	phoQ ←	sensory histidine kinase in two‑component regulatory system with PhoP
1A	2783354	pinH ← / ← ypjC	pseudogene, invertase resolvase family/pseudogene
MGSS	2085831	plaP	putrescine importer, low affinity
MGSS	1676034	pntB	pyridine nucleotide transhydrogenase, beta subunit
MGSS	1184448	potB/potA	polyamine transporter subunit/polyamine transporter subunit
1A	3959755	ppiC ←	peptidyl‑prolyl cis‑trans isomerase C (rotamase C)
MGSS	1573914	pqqL	putative periplasmic M16 family zinc metalloendopeptidase
MGSS	351469	prpD	2‑methylcitrate dehydratase
1A	1368575	pspA	regulatory protein for phage‑shock‑protein operon
1A	2256867	psuT ←	putative nucleoside transporter
MGSS	2416295	pta	phosphate acetyltransferase
1A	1258636	pth ← / → ychH	peptidyl‑tRNA hydrolase/DUF2583 family putative inner membrane protein
MGSS	2691623	purL	purL
MGSS	1931969	purT	phosphoribosylglycinamide formyltransferase 2
MGSS	321100	rclR/ykgE	reactive chlorine species (RCS)‑specific activator of the rcl genes/cysteine‑rich LutA family protein; putative electron transport chain YkgEFG component
MGSS	2319166	rcsC	hybrid sensory kinase in two‑component regulatory system with RcsB and YojN
1A	2702331	recO ←	gap repair protein
MGSS	2109661	rfbC	dTDP‑4‑deoxyrhamnose‑3,5‑epimerase
1A	830927	rhlE	ATP‑dependent RNA helicase
MGSS	2358124	rhmA	2‑keto‑3‑deoxy‑L‑rhamnonate aldolase
MGSS	1339244	ribA/pgpB	GTP cyclohydrolase II/phosphatidylglycerophosphatase B
1A	1008158	rlmL →	fused 23S rRNA m(2)G2445 and m(7)G2069 methyltransferase, SAM‑dependent
1A	1194675	rluE	23S rRNA pseudouridine(2457) synthase
MGSS	3423932–3424232	rrlD	23S ribosomal RNA of rrnD operon
1A	3423799–3424231	rrlD	rrlD
1A	668939	rsfS ←	ribosomal silencing factor
1A	1290020	rssA	putative patatin‑like family phospholipase
MGSS	1072485	rutB	ureidoacrylate amidohydrolase
MGSS	1423642	rzpR	rzpR
MGSS	1613907	sad	succinate semialdehyde dehydrogenase, NAD(P)+‑dependent
MGSS	757273	sdhA	succinate dehydrogenase, flavoprotein subunit
MGSS	428749	secD	SecYEG protein translocase auxillary subunit
MGSS	1847037	selD	selenophosphate synthase
MGSS	1847475	selD	selenophosphate synthase
MGSS	957649	serC	serC
1A	3107754	speC ←	ornithine decarboxylase, constitutive
MGSS	136419	speE	spermidine synthase (putrescine aminopropyltransferase)
1A	994762	ssuC	putative alkanesulfonate transporter subunit
1A	1430077	stfR	Rac prophage; putative tail fiber protein
MGSS	1761775	sufC	SufBCD Fe‑S cluster assembly scaffold protein, ATP‑binding protein
MGSS	1971831	tar	methyl‑accepting chemotaxis protein II
MGSS	583444	tfaX/appY	pseudogene, DLP12 prophage;Phage or Prophage Related/global transcriptional activator; DLP12 prophage
1A	75558	thiB ← / ← sgrR	thiamine‑, thiamine pyrophosphate‑, thiamine monophosphate‑binding ABC transporter periplasmic protein; ThiBPQ thiamine, thiamine pyrophosphate importer/transcriptional DNA‑binding transcriptional activator of sgrS sRNA
MGSS	2964406	thyA	thymidylate synthetase
1A	2964406	thyA	thymidylate synthetase
MGSS	1155754	tmk – holB	tmk , holB
1A	3890243	tnaB →	tryptophan transporter of low affinity
MGSS	481060	tomB/acrB	Hha toxicity attenuator; conjugation‑related protein/multidrug efflux system protein
1A	1311439	tonB	membrane spanning protein in TonB‑ExbB‑ExbD transport complex
MGSS	1332222	topA	DNA topoisomerase I, omega subunit
1A	1062125	torD	TorA‑maturation chaperone
MGSS	1054300	torS	hybrid sensory histidine kinase in two‑component regulatory system with TorR
1A	1958349	torY ← / ← cutC	TMAO reductase III (TorYZ), cytochrome c‑type subunit/copper homeostasis protein
1A	1316683	trpA	tryptophan synthase, alpha subunit
1A	191740	tsf → / → pyrH	translation elongation factor EF‑Ts/uridylate kinase
MGSS	3799246	waaU – waaZ	waaU , waaZ
1A	3800317	waaY ←	lipopolysaccharide core biosynthesis protein
MGSS	2106217	wbbH	O‑antigen polymerase
MGSS	2125014	wcaI	putative glycosyl transferase
MGSS	441456	xseB/thiI	exonuclease VII small subunit/tRNA s(4)U8 sulfurtransferase
MGSS	336576	yahE	DUF2877 family protein
MGSS	716708	ybfI	ybfI
MGSS	753077	ybgD/gltA	putative fimbrial‑like adhesin protein/citrate synthase
1A	785166	ybgS ←	putative periplasmic protein
MGSS	802906	ybhI	putative transporter
1A	844897	ybiO	mechanosensitive channel protein, intermediate conductance
MGSS	907574	ybjT	putative NAD‑dependent oxidoreductase
1A	907514	ybjT	putative NAD‑dependent oxidoreductase
1A	907578	ybjT	putative NAD‑dependent oxidoreductase
1A	1064096	yccE →	uncharacterized protein
MGSS	1274447	ychO	putative invasin
MGSS	1316181	yciG/trpA	KGG family protein/tryptophan synthase, alpha subunit
MGSS	1326552	yciQ	enhancer of membrane protein expression; putative inner membrane protein
1A	1340373	yciS	DUF1049 family inner membrane protein, function unknown
MGSS	1444257	ydbH	putative membrane‑anchored protein, function unknown
MGSS	1529988	ydcD	uncharacterized protein
MGSS	1535202	yddE	PhzC‑PhzF family protein
1A	1625031	ydeJ →	inactive PncC family protein
MGSS	1586634	ydeP/ydeQ	putative oxidoreductase/putative fimbrial‑like adhesin protein
MGSS	1633316	ydfK/pinQ	cold shock protein, function unknown, Qin prophage/Qin prophage; putative site‑specific recombinase
MGSS	1680629	ydgI	putative arginine/ornithine antiporter transporter
MGSS	1790359	ydiU	UPF0061 family protein
MGSS	1806221	ydiY/pfkB	acid‑inducible putative outer membrane protein/6‑phosphofructokinase II
MGSS	1854124	ydjF	putative DNA‑binding transcriptional regulator
1A	1873040	yeaJ – fadD	yeaJ , yeaK, yoaI, yeaL, yeaM, yeaN, yeaO, yoaF, yeaP, yoaK, yoaJ, yeaQ, yoaG, yeaR, leuE, dmlR, dmlA, yeaV, yeaW, yeaX, rnd, fadD
1A	1962461	yecT → / ← flhE	uncharacterized protein/proton seal during flagellar secretion
MGSS	2032663	yedJ	putative HD superfamily phosphohydrolase
MGSS	2010787	yedL	putative acyl transferase
MGSS	2033917	yedR/yedS	inner membrane protein/pseudogene, outer membrane protein homology; putative outer membrane protein
MGSS	2058913	yeeO	putative multdrug exporter, MATE family
MGSS	2148292	yegD	Hsp70 chaperone family protein
MGSS	2183019	yegX	putative family 25 glycosyl hydrolase
1A	2211921	yehS ←	DUF1456 family protein
MGSS	2251864	yeiI	putative kinase
1A	2357487	yfaD →	transposase_31 family protein
MGSS	2334861	yfaT – yfaA	yfaT , yfaA
1A	2422095	yfcH →	putative NAD‑dependent nucleotide‑sugar epimerase
MGSS	2488846	yfdE	acetyl‑CoA:oxalate CoA‑transferase
MGSS	2473733	yfdP	CPS‑53 (KpLE1) prophage; uncharacterized protein
1A	2476117	yfdT →	CPS‑53 (KpLE1) prophage; uncharacterized protein
MGSS	2509613	yfeO	yfeO
MGSS	2688986	yfhG	putative outer membrane protein modulating the QseEF response
MGSS	2742082	yfiR	putative periplasmic inhibitor of YfiN activity
MGSS	2760316	yfjI	CP4‑57 prophage; uncharacterized protein
1A	2765178	yfjL ← / ← yfjM	CP4‑57 putative defective prophage, DUF4297/DUF1837 polymorphic toxin family protein/CP4‑57 prophage; uncharacterized protein
MGSS	2773637	yfjW	CP4‑57 prophage; putative inner membrane protein
MGSS	2856889	ygbA/mutS	uncharacterized protein/methyl‑directed mismatch repair protein
MGSS	3119018	yghJ	yghJ
MGSS	3268248	yhaB	uncharacterized protein
MGSS	3253781	yhaJ	LysR family putative transcriptional regulator
1A	3299323	yhbO →	stress‑resistance protein
1A	3421356	yhdY →	putative amino‑acid transporter subunit
MGSS	3636862	yhiN	putative oxidoreductase
1A	3637536	yhiN ← / → pitA	putative oxidoreductase/phosphate transporter, low‑affinity; tellurite importer
MGSS	3751957	yiaT/yiaU	putative outer membrane protein/putative DNA‑binding transcriptional regulator
MGSS	3793642	yibB	YibB family protein, function unknown
1A	3833600	yicI ←	putative alpha‑glucosidase
MGSS	3950185	yifB/ilvL	bifunctional magnesium chelatase family protein and putative transcriptional regulator/ilvG operon leader peptide
1A	4062221	yihM → / → yihN	putative sugar phosphate isomerase/MFS transporter family protein
MGSS	4268977	yjbS	uncharacterized protein
MGSS	4282921	yjcF	yjcF
MGSS	4325282	yjdN	yjdN
1A	4489975	yjgR ←	DUF853 family protein with NTPase fold
MGSS	4613328	yjjU – yjjV	yjjU , yjjV
MGSS	238463	ykfM	lethality reduction protein, putative inner membrane protein
MGSS	1197519	ymfD – ymfE	ymfD , ymfE
MGSS	1219204	ymgF/ycgH	inner membrane division septum protein/pseudogene; putative ATP‑binding component of a transport system
MGSS	1335272	ymiA	uncharacterized protein
1A	1614826	yneJ →	putative DNA‑binding transcriptional regulator
MGSS	1598284	yneO/lsrK	pseudogene, AidA homolog/autoinducer‑2 (AI‑2) kinase
MGSS	1667039	ynfK	putative dethiobiotin synthetase
MGSS	1836432	ynjB	putative ABC superfamily transporter periplasmic‑binding protein
MGSS	1892960	yoaA	putative ATP‑dependent helicase, DinG family
MGSS	1900426	yoaE	putative membrane protein/conserved protein
MGSS	1924602	yobA	CopC family protein
MGSS	2596364	ypfJ	putative neutral zinc metallopeptidase
MGSS	2900856	yqcE	MFS transporter family protein
MGSS	3185261	yqiC/ygiL	BMFP family putative fusogenic protein/putative fimbrial‑like adhesin protein
1A	3584913	yrhB →	stable heat shock chaperone
MGSS	4453040	ytfT	inner membrane putative ABC superfamily sugar transporter permease
1A	2531169	zipA ←	FtsZ stabilizer
