# Supplementary material for: Intracellular acidification is a hallmark of thymineless death in E. coli
Source: PLoS Genet. 2022 Oct 24;18(10):e1010456. doi: 10.1371/journal.pgen.1010456 (PMC9632930; doi:10.1371/journal.pgen.1010456)
Supplement: S7 Table — (XLS) [file pgen.1010456.s021.xls]

## Sheet: complete-matrix-three-datasets-
Name	Synonym	RNA-unstarved-ev-vs-par	RNA-starved-ev-vs-par	RNA-ev-starv-vs-unstarved	RNA-par-starv-vs-unstarved
aaeA	b3241	0.523939	-0.610494	0.06835	0.352525
aaeB	b3240	0.693864	0.459895	0.875705	0.0894907
aaeR	b3243	0.89131	0.375006	0.305389	0.341029
aaeX	b3242	0.916256	-1.24792	5.27031	0.311883
aas	b2836	0.693864	0.465454	0.376472	0.129019
aat	b0885	1.49592	0.844833	0.671928	0.334603
abgA	b1338	0	0	0	0
abgB	b1337	0	0	0	0
abgR	b1339	0	0	0	0
abgT	b1336	0	0	0	0
abrB	b0715	0.430829	-0.610494	0.483387	0.0894907
accA	b0185	-0.502056	-0.572256	0.342457	0.183925
accB	b3255	-0.361088	-0.397935	-0.0446028	0.129078
accC	b3256	-0.476061	-0.392345	-0.0349545	0.0473993
accD	b2316	0.132293	0.0397141	-0.0208438	0.103679
aceA	b4015	3.41917	1.46686	-0.628073	-0.275794
aceB	b4014	2.72489	1.38951	-0.724208	-0.351082
aceE	b0114	-1.40161	-0.601276	-0.0912351	0.203147
aceF	b0115	-1.61679	-0.544423	-0.106832	-0.00865154
aceK	b4016	2.69386	1.21548	-0.690642	-0.451078
ackA	b2296	-1.5147	-1.49057	-0.172099	0.314079
acnA	b1276	2.53841	1.21958	0.746422	-0.109818
acnB	b0118	0.736107	0.239365	0.0800318	0.270995
acpH	b0404	1.47814	1.36351	0.564307	0.233881
acpP	b1094	-0.447456	-0.608519	0.300223	0.276514
acpS	b2563	1.27555	0.108769	0.150812	0.447043
acpT	b3475	0.829519	0.734517	0.124384	-0.204241
acrA	b0463	0.0951613	-0.209396	0.125494	-0.095427
acrB	b0462	0.189713	-0.0433799	0.180339	0.137585
acrD	b2470	-0.405672	-0.388102	-0.124295	0.259416
acrE	b3265	4.75711	-0.0255319	0.06835	0.0894907
acrF	b3266	1.91626	0.974468	1.65331	0.0894907
acrR	b0464	0.73039	-0.34746	-0.391082	-0.0480129
acrZ	b0762	2.09885	-0.57302	0.06835	0.221941
acs	b4069	3.8714	2.14439	0.778843	0.0894907
actP	b4067	3.73339	1.19686	0.875705	0.674453
acuI	b3253	2.08465	0.190197	0.483387	0.65137
ada	b2213	1.53517	0.674908	0.124933	0.1826
add	b1623	3.85213	1.34168	-0.230704	0.950088
ade	b3665	-0.0837437	-1.24792	-0.806119	-0.010045
adhE	b1241	1.04258	-0.471815	0.708721	0.0596113
adhP	b1478	4.63894	2.68388	0.921124	0.392053
adiA	b4117	1.43083	0.974468	0.06835	0.0894907
adiC	b4115	1.69386	0.559431	1.65331	1.08949
adiY	b4116	2.69386	-0.0255319	1.06835	1.08949
adk	b0474	-0.093348	-0.446014	0.335755	0.368507
aegA	b2468	1.69386	0.974468	0.653312	0.674453
aer	b3072	2.0475	1.16711	0.06835	0.0894907
aes	b0476	1.98337	-0.0255319	1.06835	0.504528
afuC	b0262	0	0	0	0
agaB	b3138	6.34208	-3.71088	-3.617	0.0894907
agaC	b3139	6.07904	-0.0255319	0.06835	0.0894907
agaD	b3140	2.1089	1.55943	1.65331	3.71088
agaI	b3141	2.69386	1.55943	0.06835	-0.910509
agaR	b3131	0.75602	0.296396	0.0445032	-0.347915
agaS	b3136	1.69386	3.68535	0.06835	-3.62139
agaV	b3133	1.80934	0.559431	-0.668616	0.0894907
agp	b1002	4.87267	2.00689	0.975241	0.378997
ahpC	b0605	0.601828	-0.147791	0.645066	0.150231
ahpF	b0606	0.137901	-0.035313	0.595597	0.0605393
aidB	b4187	4.1089	1.19686	1.06835	0.352525
ais	b2252	2.1089	1.55943	1.65331	0.0894907
alaA	b2290	-0.216974	-0.691922	0.0870865	0.683277
alaC	b2379	1.69386	0.307043	-0.844187	0.52245
alaE	b2670	2.9569	0.974468	0.689838	0.604064
alaS	b2697	-0.0882805	-0.454514	0.0417891	0.228081
alaT	b3853	-0.695287	-0.884604	-0.650003	-0.228802
alaU	b3276	-0.687203	-0.867772	-0.637512	-0.233703
alaV	b0203	-0.72152	-0.805957	-0.549248	-0.192633
alaW	b2397	0.090754	-1.39357	-0.733711	0.0705076
alaX	b2396	-0.147197	-1.53455	-0.899589	-0.0686267
aldA	b1415	3.9702	3.08138	0.809616	-0.379995
aldB	b3588	7.0631	3.78182	1.41627	1.08949
alkA	b2068	2.20844	0.559431	0.537835	0.352525
alkB	b2212	1.69386	0.144393	0.06835	0.504528
allA	b0505	1.1089	-2.02553	0.06835	-0.232437
allB	b0512	1.69386	-1.02553	3.68535	0.0894907
allC	b0516	1.1089	-1.34746	-0.516613	0.411419
allD	b0517	1.1089	-3.71088	-3.617	0.0894907
allR	b0506	0.985166	0.0171124	0.311907	0.241494
allS	b0504	4.75711	4.68535	4.68535	-3.62139
alpA	b2624	0	0	0	0
alr	b4053	-0.0610237	-0.332193	0.0874588	0.494332
alsA	b4087	1.1089	1.55943	1.65331	0.0894907
alsB	b4088	1.1089	1.38951	0.746422	-0.325547
alsC	b4086	6.56447	-0.0255319	3.68535	0.0894907
alsE	b4085	1.91626	1.55943	0.653312	-0.910509
alsK	b4084	1.84587	-0.0255319	0.653312	1.67445
alx	b3088	-0.512587	-0.145826	0.269984	-0.124634
amiA	b2435	0.209595	-0.0728377	-0.272687	0.169218
amiB	b4169	0.417852	-0.34746	-0.0784914	0.131311
amiC	b2817	0.632463	0.193781	-0.23121	0.068117
amiD	b0867	1.20576	-0.120689	0.483387	0.184648
amn	b1982	1.63462	0.122991	0.382459	0.709643
ampC	b4150	0.64947	-0.325092	0.06835	0.919566
ampD	b0110	0.86563	0.230808	0.540418	0.352525
ampE	b0111	1.30155	-0.132447	0.894321	0.896846
ampG	b0433	-0.802871	-0.479564	0.108427	0.375795
ampH	b0376	0	0	0	0
amtB	b0451	0.98337	-0.510959	0.805316	0.574917
amyA	b1927	0	0	0	0
anmK	b1640	2.19232	1.0386	0.36952	0.548922
ansA	b1767	-0.279024	0.0192064	0.147577	-0.00928748
ansB	b2957	1.78697	1.08995	0.598865	-0.132902
ansP	b1453	-0.501152	-1.20996	-0.720146	0.209785
apaG	b0050	0.932024	0.267076	0.238275	0.290698
apaH	b0049	1.48951	0.316574	0.238275	0.48435
apbE	b2214	-0.550062	-0.218177	-0.0628946	0.215022
aphA	b4055	2.81672	1.60674	-0.106737	-0.836509
appA	b0980	1.91626	1.2964	0.390278	0.0894907
appB	b0979	1.56833	0.389506	0.260995	0.352525
appC	b0978	1.33129	0.389506	1.06835	0.674453
appY	b0564	0	0	0	0
apt	b0469	-1.34381	-0.107409	-0.151031	-0.0969225
aqpZ	b0875	1.84587	0.907354	0.373205	0.0894907
araA	b0062	1.1089	-1.02553	-1.51661	1.08949
araB	b0063	2.1089	1.97447	1.06835	0.0894907
araC	b0064	2.49357	1.55943	0.57531	-0.441024
araD	b0061	2.1089	4.68535	4.68535	-3.62139
araE	b2841	1.01579	0.144393	0.238275	0.282136
araF	b1901	3.1089	1.19686	1.8757	1.67445
araG	b1900	1.91626	1.97447	0.483387	-0.910509
araH	b4460	1.52394	1.55943	1.06835	1.08949
araJ	b0396	0.971398	0.521956	0.409387	0.0894907
arcA	b4401	1.5549	0.338764	0.456147	0.150328
arcB	b3210	1.49794	1.06639	0.320737	0.167493
arcZ	b4450	2.27883	1.55943	5.27031	-2.23244
arfA	b4550	1.82511	0.296396	0.302815	0.389051
arfB	b0191	0.7934	0.160024	0.678403	0.0614763
argA	b2818	1.2464	0.515036	0.260995	-0.0360402
argB	b3959	0.776326	-0.578073	0.06835	-0.258433
argC	b3958	-0.668706	-1.14101	0.06835	-0.297532
argD	b3359	-1.19366	-1.06301	-0.268685	-0.11696
argE	b3957	1.25092	-0.118641	0.653312	0.282136
argF	b0273	0	0	0	0
argG	b3172	1.29235	0.210908	0.636634	-0.0244655
argH	b3960	0.755264	-0.469139	-0.0426813	-0.0324999
argI	b4254	0.430829	-1.02553	-1.25358	-0.232437
argK	b2918	1.27883	0.559431	0.653312	-0.495472
argO	b2923	1.59433	1.1761	0.343984	-0.0480129
argP	b2916	1.2464	0.768017	0.483387	0.113738
argQ	b2691	-1.21616	-0.0634001	-0.269452	-0.657011
argR	b3237	0.460745	0.208265	-0.107872	0.0961853
argS	b1876	-0.0735767	-0.120952	-0.159317	0.287091
argT	b2310	2.15758	1.06411	0.314106	-0.0845387
argU	b0536	-1.15413	-0.5661	-1.17266	-0.302827
argV	b2694	-0.602766	-0.136349	-0.391514	-0.407799
argW	b2348	8.45755	0.974468	2.06835	-0.232437
argX	b3796	-0.334151	-0.0620578	-0.124473	0.0688312
argY	b2693	-0.589499	-0.0683425	-0.422771	-0.444592
argZ	b2692	-0.845971	-0.00962701	-0.339916	-0.513791
ariR	b1166	0	0	0	0
arnA	b2255	2.0475	1.2964	0.515809	0.0894907
arnB	b2253	2.91626	1.38951	-0.101575	-0.325547
arnC	b2254	3.69386	1.2964	0.220353	0.504528
arnD	b2256	2.2464	0.974468	-0.0691536	0.0894907
arnE	b4544	3.19636	-0.0255319	0.06835	1.41142
arnF	b2258	2.77187	0.559431	0.331384	0.0894907
arnT	b2257	2.91626	1.2964	-0.194684	0.0894907
aroA	b0908	-0.564598	-0.356177	0.883925	0.0894907
aroB	b3389	-0.187366	0.00150731	0.0455701	0.101236
aroC	b2329	0.647116	-0.0500265	0.0983032	0.237721
aroD	b1693	1.15197	-0.157982	0.309358	0.530063
aroE	b3281	-1.13621	-0.838446	0.323607	-0.0174245
aroF	b2601	0.408462	0.415041	-0.238311	-0.232437
aroG	b0754	-0.789099	-1.17044	0.285309	0.175723
aroH	b1704	0.58923	0.000463265	0.246348	0.285888
aroK	b3390	-0.782048	-0.139105	-0.190097	0.0593287
aroL	b0388	-0.674287	-0.550623	-0.128687	-0.0722604
aroM	b0390	2.74311	1.63343	0.845958	-0.247544
aroP	b0112	-0.56095	-0.949583	-0.200837	0.368207
arpA	b4017	1.69386	-0.0255319	0.06835	0.0894907
arrS	b4704	7.34208	6.00728	6.00728	0
arsB	b3502	0.108901	-0.0255319	-0.154042	-0.495472
arsC	b3503	1.1678	-0.288566	0.06835	-0.132902
arsR	b3501	-0.476061	-1.19546	-0.93165	0.0894907
artI	b0863	0.629432	-0.728721	0.141723	0.29369
artJ	b0860	-0.791563	-1.97973	0.06835	0.043687
artM	b0861	0.108901	-0.603705	0.0282725	-0.0405699
artP	b0864	0.253775	-0.66513	0.146352	0.00432329
artQ	b0862	0.253952	-0.682644	0.287663	0.417295
ascB	b2716	1.33129	-0.195457	0.260995	0.674453
ascF	b2715	1.91626	0.974468	0.653312	-0.910509
ascG	b2714	1.27883	0.421927	0.06835	0.378997
asd	b3433	1.04632	-0.217131	0.438107	0.172384
aslA	b3801	2.27883	1.2964	0.06835	0.0894907
aslB	b3800	0.916256	-0.0255319	0.06835	-0.647475
asmA	b2064	0.236657	0.0289158	-0.306046	0.330499
asnA	b3744	0.0131424	-0.256486	-0.0285116	0.49037
asnB	b0674	0.574565	-0.00976463	0.525823	0.137854
asnC	b3743	0.398408	-1.07998	0.446862	0.937488
asnS	b0930	-0.300326	-0.633731	0.140394	0.209608
asnT	b1977	2.16335	0.935994	0.955875	-0.186144
asnU	b1986	0.215817	0.389506	1.06835	-0.325547
asnV	b1989	-1.06102	-6.29584	-4.617	-0.325547
asnW	b1984	-0.476061	-0.703604	-0.609722	-0.610949
aspA	b4139	2.53811	1.71143	0.502753	-0.0625124
aspC	b0928	0.918337	0.205587	0.415411	0.405859
aspS	b1866	-0.693825	-0.192706	0.0397808	-0.0636133
aspT	b3760	0.44332	-0.785862	-0.69198	-0.249715
aspU	b0206	0.202011	-3.34746	-1.51661	-0.676044
aspV	b0216	-0.186555	0.43744	0.740775	-0.870981
asr	b1597	9.40097	4.14439	0.653312	0.0894907
astA	b1747	6.63246	3.06193	1.34846	0.0894907
astB	b1745	5.44875	2.19686	0.70578	0.674453
astC	b1748	6.92908	4.49803	1.59191	-0.910509
astD	b1746	5.1678	3.06193	1.34846	0.0894907
astE	b1744	5.53517	2.2964	1.06835	0.0894907
atoA	b2222	2.1089	3.68535	3.68535	0
atoB	b2224	5.34208	0.559431	1.65331	0.0894907
atoC	b2220	2.56833	0.559431	1.06835	1.08949
atoD	b2221	1.1089	0	-3.617	0
atoE	b2223	1.1089	-0.0255319	0.06835	0.0894907
atoS	b2219	2.43083	0.559431	0.653312	1.08949
atpA	b3734	-0.289682	-0.258256	-0.0375351	0.129818
atpB	b3738	0.723984	0.499443	-0.0260226	0.201549
atpC	b3731	-0.183271	-0.0269904	0.0447106	0.065397
atpD	b3732	-0.245705	-0.247594	0.00165653	0.194919
atpE	b3737	0.675748	0.393029	0.0419563	0.205663
atpF	b3736	0.387145	0.407232	0.00792613	0.0211948
atpG	b3733	-0.284159	-0.184148	0.05348	0.0487355
atpH	b3735	-0.0281181	-0.0751607	-0.0534094	0.149335
atpI	b3739	0.648453	0.492477	-0.0703092	0.187871
avtA	b3572	0.704671	0.70145	0.358692	0.0526539
azoR	b1412	0.347061	-0.914501	-0.130959	0.307082
azuC	b4663	-1.73437	-1.92735	-0.541704	0.715676
bacA	b3057	1.05792	0.272149	0.292782	0.524706
baeR	b2079	0.836822	0.575919	0.0359285	-0.0969225
baeS	b2078	1.52394	0.421927	0.653312	0.548922
bamA	b0177	-0.0201548	-0.366037	0.189523	0.412417
bamB	b2512	0.00270193	-0.028347	0.06835	0.234325
bamC	b2477	0.715397	0.05143	0.207728	0.387808
bamD	b2595	0.869656	0.492825	0.301978	0.389724
bamE	b2617	0.701398	0.861152	1.10627	0.317661
barA	b2786	0.712973	0.296396	-0.29422	0.252989
basR	b4113	1.43083	0.308887	0.402769	0.443128
basS	b4112	1.34991	0.361491	0.348458	0.204968
bax	b3570	2.25762	2.49232	-0.0918736	-0.521467
bcp	b2480	1.41117	0.581653	0.483774	0.533097
bcr	b2182	-0.74908	-0.480098	-0.1075	-0.160488
bcsA	b3533	0.956898	-0.0255319	1.39028	0.411419
bcsB	b3532	1.33129	-0.195457	0.260995	0.452061
bcsC	b3530	1.63246	0.263975	0.06835	0.0894907
bcsE	b3536	1.33567	0.182576	0.353079	0.219551
bcsF	b3537	2.00702	-0.247924	0.594419	0.437414
bcsG	b3538	1.46505	0.144393	0.284079	0.282136
bcsZ	b3531	1.1089	0.167113	1.06835	-0.103154
bdcA	b4249	0.746331	-0.132447	-0.0385652	0.574917
bdcR	b4251	-0.199221	-0.310934	0.544788	0.330499
bdm	b1481	6.82143	5.34079	0.640256	-0.495472
betA	b0311	-0.450526	-0.888028	-0.642143	-0.112143
betB	b0312	-0.0975495	-0.677609	-0.748786	-0.357968
betI	b0313	-0.120581	-0.719429	-0.201739	-0.538541
betT	b0314	0.208437	-0.0255319	-0.544627	-0.282478
bfd	b3337	0	0	0	0
bfr	b3336	0	0	0	0
bglA	b2901	1.02507	0.226007	0.204412	0.332061
bglB	b3721	1.43083	0.559431	1.65331	0.0894907
bglF	b3722	2.69386	1.97447	2.06835	0.0894907
bglG	b3723	2.1089	0.974468	2.06835	4.71088
bglH	b3720	2.43083	-0.0255319	0.06835	0.0894907
bglJ	b4366	2.69386	0.389506	1.06835	0.674453
bglX	b2132	0.601298	-0.24185	-0.184037	0.327182
bhsA	b1112	-1.99801	-2.56743	-0.166115	0.226994
bioA	b0774	-0.285013	0.359132	0.0993769	0.244465
bioB	b0775	-0.428993	-0.0777882	0.686204	0.428628
bioC	b0777	0.14843	-0.0532769	0.565026	0.203823
bioD	b0778	0.21349	0.0666618	0.525208	0.389614
bioF	b0776	-0.0881355	0.106258	0.653312	0.0523377
bioH	b3412	-0.0166295	-0.288566	0.027708	0.15988
birA	b3973	-0.200427	-0.703604	-0.247152	0.644706
bisC	b3551	1.15953	0.421927	0.43092	0.32653
blc	b4149	4.13444	1.32239	1.29074	0.461459
blr	b4409	0.764947	0.26725	-0.583727	-0.471224
bluF	b1163	0	0	0	0
bluR	b1162	0	0	0	0
bolA	b0435	3.19589	1.19462	1.29899	0.62816
borD	b0557	0	0	0	0
brnQ	b0401	-0.0684949	0.276652	-0.102837	-0.00536851
bsmA	b4189	4.37943	2.51052	0.568779	-0.173544
bssR	b0836	3.86379	3.4339	1.02528	0.674453
bssS	b1060	0.555907	-0.160017	0.456011	0.112331
btuB	b3966	-0.863618	-0.778892	-0.142217	0.285633
btuC	b1711	0.25092	-0.224841	0.0158825	0.343247
btuD	b1709	2.4594	1.05109	0.62255	0.411419
btuE	b1710	3.24863	1.30227	0.861117	0.616738
btuF	b0158	0.218526	0.398276	0.121789	0.237589
btuR	b1270	1.13356	0.407427	0.653312	0.457222
cadA	b4131	1.1089	3.68535	0.06835	-3.62139
cadB	b4132	2.1089	-3.71088	-3.617	0.0894907
cadC	b4133	0.916256	-0.0255319	-0.93165	0.352525
caiA	b0039	0.108901	-0.703604	0.06835	-0.0804343
caiB	b0038	-0.376525	0.296396	1.39028	0.0894907
caiC	b0037	0.108901	-1.83289	0.06835	0.574917
caiD	b0036	2.69386	-0.610494	0.06835	0.0894907
caiE	b0035	0.916256	-1.61049	1.06835	1.08949
caiF	b0034	-0.101316	-4.15856	-2.55968	2.15839
caiT	b0040	1.1089	-0.0255319	0.06835	0.0894907
can	b0126	0.909021	0.393768	0.587033	0.320445
carA	b0032	-1.01579	-3.88106	-2.17417	1.72263
carB	b0033	-0.787076	-3.60003	-2.13546	1.64947
casA	b2760	1.43083	0.974468	1.06835	0.0894907
casB	b2759	1.84587	0.389506	2.06835	0.674453
casC	b2758	1.69386	-1.02553	0.06835	0.504528
casD	b2757	1.1089	-1.02553	-1.51661	1.08949
casE	b2756	3.43083	-0.762498	-0.346688	-0.173544
cbeA	b2004	0	0	0	0
cbl	b1987	2.80934	0.711434	-0.417077	0.0894907
cbpA	b1000	2.68555	0.607686	0.672421	0.418798
cbpM	b0999	2.96872	0.4339	0.780548	0.539294
cbrA	b3690	1.91626	1.45989	3.8757	1.41142
cbrB	b3716	0.693864	0.279323	2.46067	1.17695
cbrC	b3717	1.52394	0.0999989	1.65331	1.379
cbtA	b2005	0	0	0	0
cca	b3056	1.23553	0.603825	0.393926	0.417065
ccmA	b2201	1.0631	0.28259	0.520862	0.481808
ccmB	b2200	1.1089	0.559431	0.515809	0.0894907
ccmC	b2199	1.1869	-0.0255319	0.167886	0.674453
ccmD	b2198	1.0475	0.370397	0.624743	0.0894907
ccmE	b2197	1.48741	0.366785	-0.239772	0.630059
ccmF	b2196	0.98337	-0.0255319	0.06835	0.378997
ccmH	b2194	1.37194	0.690675	0.13248	0.311883
cdaR	b0162	1.80934	0.237502	0.653312	-0.588581
cdd	b2143	1.47147	-0.315039	0.150812	-0.0360402
cdh	b3918	-0.306136	-1.02553	-0.253578	-0.158437
cdsA	b0175	-0.256013	-0.459042	-0.0999215	0.296365
cedA	b1731	0.55636	-0.484964	0.36791	0.226994
cfa	b1661	3.89898	1.71863	0.830658	0.528776
chaA	b1216	-0.765568	0.188593	-0.668616	-0.612428
chaB	b1217	4.02947	1.45989	0.553777	-0.173544
chaC	b1218	2.55369	1.34644	0.06835	-0.282478
chbA	b1736	1.1089	1.08995	0.446862	-0.784978
chbB	b1738	1.23666	0.111972	0.305389	-0.00361873
chbC	b1737	1.33129	-0.0255319	-1.51661	-1.91051
chbF	b1734	1.69386	0.459895	0.290742	0.411419
chbG	b1733	1.38192	0.836965	-0.133284	0.0894907
chbR	b1735	1.43083	1.08995	0.598865	0.352525
cheA	b1888	0	0	0	0
cheB	b1883	0	0	0	0
cheR	b1884	0	0	0	0
cheW	b1887	0	0	0	0
cheY	b1882	0	0	0	0
cheZ	b1881	0	0	0	0
chiA	b3338	0	0	0	0
chiP	b0681	0.693864	-0.0255319	0.06835	0.0894907
chiQ	b0682	1.69386	-0.0255319	3.68535	-1.91051
chiX	b4585	1.43083	-2.34746	-0.93165	0.411419
cho	b1741	-0.0286022	2.86524	2.37416	0.504528
chpB	b4225	0.108901	-1.02553	-0.154042	0.352525
chpS	b4224	-0.253669	-0.762498	-0.346688	0.0894907
chrR	b3713	2.35964	0.577809	0.929187	0.81265
cirA	b2155	-0.814477	-4.54909	0.553777	1.53776
citC	b0618	3.75711	0	0	0
citD	b0617	3.75711	3.68535	0.06835	0
citE	b0616	1.69386	-3.71088	0	0.0894907
citF	b0615	4.75711	3.68535	3.68535	-3.62139
citG	b0613	4.75711	0	0	0
citT	b0612	1.69386	-0.0255319	1.06835	0.0894907
citX	b0614	3.1089	3.68535	3.68535	-3.62139
clcA	b0155	0.718955	0.237502	0.405385	0.0191013
clcB	b1592	1.2464	2.08995	0.961435	-0.325547
clpA	b0882	1.627	0.226608	0.928172	0.517949
clpB	b2592	1.38071	-0.121215	0.934599	0.76602
clpP	b0437	0.272305	-0.6578	0.362797	0.500953
clpS	b0881	0.704752	0.0333617	0.748732	0.33817
clpX	b0438	0.313751	-0.525308	0.36371	0.392946
clsA	b1249	0.729053	0.0250941	0.225891	0.115486
clsB	b0789	4.59003	1.75208	1.19388	0.311883
clsC	b1046	2.0349	1.1	0.845958	-0.151517
cmk	b0910	-0.437494	-0.484117	0.112453	0.192417
cmoA	b1870	-0.410473	-0.118641	-0.0397098	0.0450966
cmoB	b1871	-0.694062	-0.0813852	0.186994	-0.191691
cmtA	b2933	2.43083	1.97447	1.06835	0.0894907
cmtB	b2934	1.1089	-3.71088	-3.617	0.0894907
cnu	b1625	0.776326	1.19686	-0.168689	-1.08043
coaA	b3974	0.475329	0.619803	-0.0989448	0.0173409
coaD	b3634	0.9525	0.607259	0.36952	0.395299
coaE	b0103	0.628275	0.35474	0.159115	-0.181157
cobB	b1120	0.348728	-0.0931707	0.607869	0.523001
cobC	b0638	0.167795	0.160881	0.158548	0.247032
cobS	b1992	-0.376525	-1.19546	-0.93165	-0.325547
cobT	b1991	0.523939	-0.288566	0.805316	-0.325547
cobU	b1993	-0.591538	-0.725972	0.06835	-0.21007
codA	b0337	0.235658	-0.622773	0.384126	1.00251
codB	b0336	-0.438586	-1.39368	0.209213	1.21148
cof	b0446	1.29653	0.28259	0.446862	0.394345
cohE	b1145	0	0	0	0
copA	b0484	1.57839	0.0129422	0.106824	0.0135418
corA	b3816	0.0741359	0.170496	-0.017721	0.246771
cpdA	b3032	1.02121	0.707055	0.295867	-0.15767
cpdB	b4213	0.932024	-0.0959213	0.582923	0.394345
cpsB	b2049	0	0	0	0
cpsG	b2048	0	0	0	0
cptA	b2896	0.208437	-0.169267	0.00123577	0.42391
cptB	b2897	0.632088	-0.285768	-0.0599741	0.236832
cpxA	b3911	1.25068	0.587445	0.458934	0.422066
cpxP	b4484	1.65927	1.27306	0.534462	0.407566
cpxR	b3912	1.43982	0.537828	0.47512	0.465248
cra	b0080	0.689445	0.0658911	0.17332	-0.0879056
crcB	b0624	-0.891099	-0.273459	0.746422	0.293024
creA	b4397	-0.289648	-0.283844	0.248922	0.162247
creB	b4398	-0.316404	-0.373455	0.0252812	-0.273079
creC	b4399	0.611402	0.0899453	0.309358	0.352525
creD	b4400	0.693864	0.459895	0.875705	0.0894907
croE	b1146	0	0	0	0
crp	b3357	2.20278	1.4298	0.634297	0.388359
crr	b2417	1.21401	0.657036	0.34002	0.157196
csdA	b2810	0.89131	0.268915	0.00325494	0.325558
csdE	b2811	0.55636	0.269924	0.160272	0.352525
csdL	b2812	-0.832205	0.283221	0.281945	-0.151517
csgA	b1042	2.1089	0.974468	0.653312	0.674453
csgB	b1041	4.75711	-0.0255319	3.68535	-0.910509
csgC	b1043	3.1089	5.68535	2.06835	-3.62139
csgD	b1040	5.58463	3.62982	1.04563	0.411419
csgE	b1039	6.78133	3.63743	1.40939	0.674453
csgF	b1038	6.44875	3.88136	1.16789	1.08949
csgG	b1037	4.29873	3.3437	1.32211	-0.647475
csiD	b2659	0	0	0	0
csiE	b2535	5.97927	3.65629	0.875705	0.352525
csiR	b2664	1.89317	1.01194	0.961435	0.0154901
cspA	b3556	-4.20314	-0.664447	-0.822905	-0.865936
cspB	b1557	0	0	0	0
cspC	b1823	0.978859	0.248825	0.21937	0.0123738
cspD	b0880	4.72165	2.77904	1.0462	0.276576
cspE	b0623	-0.0272844	-0.745355	0.0447486	0.174189
cspF	b1558	0	0	0	0
cspG	b0990	-1.30417	-0.215635	-0.191294	-0.109818
cspH	b0989	-1.59154	-1.83289	-0.516613	-0.273079
cspI	b1552	0	0	0	0
csrA	b2696	1.29221	0.136585	0.435246	0.368563
csrB	b4408	0.955985	-0.0693804	-0.443077	0.278556
csrC	b4457	6.00208	3.55237	0.113297	0.420697
csrD	b3252	1.17499	0.951009	0.75116	0.136796
cstA	b0598	2.23228	0.467508	0.508923	0.52245
cueO	b0123	1.63615	0.0840925	0.567921	0.249955
cueR	b0487	1.82315	0.718629	0.812511	0.282136
curA	b1449	2.88149	0.974468	0.942819	0.548922
cusA	b0575	0.693864	-0.0255319	0.06835	-0.495472
cusB	b0574	-0.628064	0.974468	0.06835	-0.910509
cusC	b0572	-0.891099	3.68535	3.68535	0
cusF	b0573	-1.69845	0.974468	1.06835	0.0894907
cusR	b0571	0.979618	0.614926	0.123845	0.270063
cusS	b0570	0.956898	0.848937	0.205853	0.215022
cutA	b4137	1.84914	0.579608	0.136737	0.194844
cutC	b1874	1.54186	0.607686	0.716365	0.595676
cvpA	b2313	0.712674	1.11961	1.24543	0.221738
cvrA	b1191	0.693864	-0.34746	0.302815	0.645884
cyaA	b3806	0.564745	0.0863609	-0.0421496	0.152916
cyaR	b4438	0	0	0	0
cyaY	b3807	0.285779	-0.000220855	-0.0286745	0.29496
cybB	b1418	0.0389993	-0.624434	-0.0780395	0.276861
cycA	b4208	1.17929	0.318422	0.254763	-0.0174245
cydA	b0733	1.1089	-0.755266	0.11726	0.670833
cydB	b0734	0.928329	-0.910618	0.09107	0.700315
cydC	b0886	0.744137	0.474039	0.471706	0.455619
cydD	b0887	0.549474	0.126471	0.142351	0.558976
cynR	b0338	0.594328	-0.540105	-0.709258	0.241494
cynS	b0340	2.19636	1.074	0.975241	0.0894907
cynT	b0339	1.56833	0.459895	0.553777	0.411419
cynX	b0341	1.1089	0.237502	0.331384	-0.173544
cyoA	b0432	-0.291869	-0.00708628	-0.112992	0.223339
cyoB	b0431	-0.567096	-0.211502	-0.184769	0.1332
cyoC	b0430	-0.855876	-0.361795	-0.173608	-0.16195
cyoD	b0429	-1.05166	-0.659803	-0.241099	0.180349
cyoE	b0428	-1.02999	-0.670689	-0.32286	0.0407793
cysA	b2422	3.2464	1.65254	0.608918	-0.173544
cysB	b1275	0.72887	-0.510959	0.0303821	0.189026
cysC	b2750	1.98337	2.78182	1.8757	-1.49547
cysD	b2752	2.91626	-0.0255319	-0.668616	0.0894907
cysE	b3607	0.909997	0.431816	0.394454	-0.0417539
cysG	b3368	0.854329	0.66131	0.412304	-0.13792
cysH	b2762	2.00199	0.711434	-0.194684	-0.784978
cysI	b2763	1.56833	-0.0255319	0.553777	0.0894907
cysJ	b2764	2.54186	0.65254	0.746422	-0.395936
cysK	b2414	2.27384	0.402705	0.635683	0.490453
cysM	b2421	-0.213027	-0.544906	0.331384	0.34583
cysN	b2751	1.91626	0.974468	0.746422	0.504528
cysP	b2425	3.0475	1.71143	0.390278	0.0894907
cysQ	b4214	1.91626	0.296396	0.469713	-0.010045
cysS	b0526	-0.120581	-0.28716	0.0185969	0.368091
cysT	b1910	-0.309124	0.344203	0.105875	-0.336846
cysU	b2424	3.50122	0.974468	-0.668616	-0.325547
cysW	b2423	2.37194	0.974468	0.260995	-0.232437
cysZ	b2413	2.07853	1.09785	-0.119854	0.942649
cytR	b3934	0.623475	0.489041	0.104876	-0.388557
dacA	b0632	0.36202	0.181248	0.240953	0.544606
dacB	b3182	1.27883	1.02177	0.115656	0.241494
dacC	b0839	1.67369	-0.0451607	0.425285	0.684234
dacD	b2010	0.845867	0.126471	0.220353	-0.0625124
dadA	b1189	1.92	0.370117	0.792947	0.103566
dadX	b1190	1.91626	0.401399	0.802949	-0.0983693
dam	b3387	0.118955	0.311064	0.163128	-0.107098
damX	b3388	0.398408	0.424271	0.272079	0.0633384
dapA	b2478	1.01925	0.206284	0.202617	0.614501
dapB	b0031	-0.476061	-1.28053	0.342972	0.373634
dapD	b0166	0.406936	-0.589324	0.419311	0.273915
dapE	b2472	-0.598317	-0.507065	0.06835	0.211481
dapF	b3809	-0.182865	-0.684944	0.270658	0.15052
dauA	b1206	-0.684648	-0.642203	-0.112222	-0.244928
dbpA	b1343	0	0	0	0
dcd	b2065	0.189821	-0.126815	-0.12757	-0.0831487
dcm	b1961	0.956898	0.437869	0.100411	0.461459
dcp	b1538	3.59862	2.34702	0.697512	-0.0456689
dcrB	b3472	1.51047	0.741355	0.3773	0.605473
dctA	b3528	2.57651	2.3437	-0.133958	-0.598565
dctR	b3507	4.80934	2.97447	0.260995	0.0894907
dcuA	b4138	0.570035	-0.510959	0.202651	0.466858
dcuB	b4123	2.1089	-0.0255319	4.68535	0.0894907
dcuC	b0621	1.69386	1.55943	1.65331	-0.910509
dcuD	b3227	2.69386	1.55943	5.27031	-0.910509
dcuR	b4124	1.1089	0.185972	-0.116075	0.0154901
dcuS	b4125	0.0475008	0.0358686	0.260995	0.153621
dcyD	b1919	0	0	0	0
ddlA	b0381	0.339199	0.0539025	0.44944	0.495483
ddlB	b0092	0.0935534	-0.355497	0.185844	0.24506
ddpA	b1487	4.50122	2.2964	0.390278	0.0894907
ddpB	b1486	6.56447	5.27031	0.653312	-3.62139
ddpC	b1485	2.80934	1.2964	0.390278	0.0894907
ddpD	b1484	4.01579	0.974468	1.06835	0.674453
ddpF	b1483	2.1089	2.2964	2.39028	0.0894907
ddpX	b1488	7.75711	6.00728	2.39028	0
deaD	b3162	-1.36247	0.614607	-0.215733	-0.660075
dedA	b2317	0.362658	0.0042154	0.191207	0.0894907
dedD	b2314	0.38613	-0.0255319	0.0590121	0.367593
def	b3287	0.47779	0.116487	0.198934	0.10488
degP	b0161	0.212279	-0.32462	0.904312	0.539743
degQ	b3234	2.31402	1.13201	0.797048	0.0894907
degS	b3235	1.22438	1.02509	0.466899	0.0894907
deoA	b4382	-0.0461681	1.54081	-3.751	-2.11696
deoB	b4383	1.44347	0.653895	-1.83175	-0.251832
deoC	b4381	-1.86308	-0.299707	-5.33748	-2.17585
deoD	b4384	1.21696	0.354948	-1.59944	-0.0794855
deoR	b0840	0.602716	0.272149	-0.0032033	0.504528
der	b2511	-0.470708	-0.129088	0.0886224	0.0164272
dfp	b3639	1.15072	0.688164	0.321565	0.425918
dgkA	b4042	1.00746	0.338879	0.175265	0.34261
dgoA	b4477	2.17929	0.559431	0.06835	0.674453
dgoD	b4478	2.56833	-0.440569	-0.668616	-0.232437
dgoK	b3693	1.19636	-0.218177	0.06835	-0.232437
dgoR	b4479	0.916256	-0.523032	0.833885	0.215022
dgoT	b3691	1.69386	0.296396	1.39028	0.0894907
dgt	b0160	0.857363	-0.195457	0.483387	0.200522
dhaK	b1200	-0.961488	-0.480098	2.1228	0.0894907
dhaL	b1199	-0.891099	-0.333654	1.93711	-0.243493
dhaM	b1198	-1.01821	-0.912321	1.40395	0.228467
dhaR	b1201	-0.0975495	-1.02553	0.290742	0.196406
diaA	b3149	1.90384	1.20035	0.331384	0.285633
dicA	b1570	0	0	0	0
dicB	b1575	0	0	0	0
dicC	b1569	0	0	0	0
dicF	b1574	0	0	0	0
dinB	b0231	1.34991	3.19289	3.08032	0.330499
dinD	b3645	1.2464	3.63743	3.31628	0.0894907
dinF	b4044	-0.784183	2.31686	2.82578	0.0388646
dinG	b0799	-0.0561579	2.00689	1.75285	-0.0360402
dinI	b1061	0.144525	2.52142	3.0406	0.460858
dinJ	b0226	1.8111	1.77198	0.787855	-0.0829765
dinQ	b4613	2.51242	2.83387	1.22414	0.196406
djlA	b0055	-0.139026	-0.3959	-0.0335296	0.262822
djlB	b0646	1.1089	3.68535	0.06835	0
djlC	b0649	0.845867	0.389506	0.483387	0.0894907
dkgA	b3012	3.27079	0.744986	1.11898	0.591991
dkgB	b0207	-0.132107	-1.61049	1.8757	0.233881
dksA	b0145	0.158756	0.30277	0.397984	0.0514018
dld	b2133	1.89196	0.512125	0.390278	0.399831
dmlA	b1800	3.6114	1.84894	1.35786	0.0894907
dmlR	b1799	2.55369	1.06193	0.57085	-0.369941
dmsA	b0894	0.845867	-0.0255319	0.06835	0.674453
dmsB	b0895	1.84587	0.781823	0.875705	1.08949
dmsC	b0896	1.43083	0.504983	1.76879	0.452061
dmsD	b1591	0.0248371	-0.0255319	0.502753	0.00542641
dnaA	b3702	0.324239	0.212265	-0.0141122	-0.358524
dnaB	b4052	0.620402	0.37931	0.06835	0.141206
dnaC	b4361	1.05999	0.674908	0.520862	0.23151
dnaE	b0184	-0.191332	0.103201	0.187497	0.0515228
dnaG	b3066	-0.604126	0.201702	-0.171542	-0.365305
dnaJ	b0015	-0.705232	-1.25087	0.331384	0.311393
dnaK	b0014	-0.0541043	-1.17049	0.682739	0.621211
dnaN	b3701	0.50268	0.165074	-0.0872197	-0.150263
dnaQ	b0215	1.33693	0.974468	0.285941	0.273915
dnaT	b4362	0.906408	0.887005	0.161459	-0.215364
dnaX	b0470	-0.240683	0.0854994	-0.00458156	-0.420458
dosC	b1490	3.1089	1.97447	0.260995	-0.495472
dosP	b1489	3.43083	1.2964	0.390278	0.0894907
dpiA	b0620	0.594328	-0.163035	0.220353	-0.258433
dpiB	b0619	0.260904	0.144393	0.238275	0.0894907
dppA	b3544	3.23743	1.48533	0.914747	-0.212918
dppB	b3543	1.49054	0.250986	0.909652	-0.631127
dppC	b3542	2.2006	0.779452	1.12645	-0.478793
dppD	b3541	2.3062	0.732107	0.871313	-0.310596
dppF	b3540	2.27883	0.852906	1.00629	-0.368616
dps	b0812	6.80614	3.94831	1.42601	0.0894907
dsbA	b3860	0.73016	0.517471	0.441034	0.486913
dsbB	b1185	0.0764799	-0.295621	0.278069	0.309539
dsbC	b2893	0.363898	0.149835	0.195462	0.170222
dsbD	b4136	0.886509	0.274028	0.395925	0.204968
dsbE	b2195	2.1678	0.781823	0.788242	0.767563
dsbG	b0604	1.14285	0.188593	-0.073669	0.0894907
dsdA	b2366	0.430829	4.20154	1.29542	0.548922
dsdC	b2364	0.456825	0.637433	0.228815	0.674453
dsdX	b2365	2.69386	5.72936	1.23827	0.0894907
dsrA	b1954	0.430829	0.559431	-0.346688	0.0894907
dsrB	b1952	1.62596	-0.723503	0.653312	0.635459
dtd	b3887	0.701992	-0.0779994	0.653312	0.332061
dtpA	b1634	-0.0600748	0.373836	-0.050413	0.242814
dtpB	b3496	3.35683	2.2224	1.14635	-0.232437
dtpD	b0709	0.331294	-1.02553	0.06835	0.0894907
dusA	b4049	-0.194879	0.263975	-0.0721313	0.0695911
dusB	b3260	-1.45133	-0.0402466	-0.304047	-0.0535677
dusC	b2140	-0.984208	0.237502	-0.451024	-0.0740081
dut	b3640	0.931615	0.635216	0.301677	0.299183
dxr	b0173	0.366699	0.222396	0.409387	-0.0804343
dxs	b0420	0.47744	0.1478	0.272708	0.346399
eamA	b1533	0.776326	0.459895	0.653312	-0.00361873
eamB	b2578	2.01579	-0.610494	-0.516613	0.674453
ebgA	b3076	1.1089	0.974468	1.06835	0.0894907
ebgC	b3077	2.1089	-0.0255319	4.68535	1.08949
ebgR	b3075	0.2724	-0.478044	-0.143154	0.146074
ecnA	b4410	-0.688007	-0.147522	-0.0921147	-0.410714
ecnB	b4411	3.26455	0.840717	0.649196	-0.314232
eco	b2209	2.19059	0.924322	0.251089	0.574917
ecpA	b0293	0	0	0	0
ecpB	b0292	0	0	0	0
ecpC	b0291	0	0	0	0
ecpD	b0290	0	0	0	0
ecpE	b0289	0	0	0	0
ecpR	b0294	0	0	0	0
eda	b1850	0.0880678	-0.406204	0.0777487	0.306497
edd	b1851	-0.765568	-0.651717	-0.162976	0.0894907
efeB	b1019	-0.739096	-3.50666	0.331384	0.833652
efeO	b1018	-0.552682	-3.99516	0.238275	0.889192
efp	b4147	-0.670529	-0.588219	-0.172658	0.188599
elaA	b2267	1.3943	-0.104966	0.336839	0.687392
elaB	b2266	6.27682	3.28342	0.980887	0.189796
elaD	b2269	1.69386	1.55943	-0.346688	-1.49547
elbB	b3209	1.4739	0.158893	0.434221	0.395117
elfA	b0938	0.108901	-0.34746	0.483387	0.0894907
elfC	b0940	1.69386	0.559431	1.65331	1.08949
elfD	b0939	6.34208	5.68535	5.68535	-4.62139
elfG	b0941	0.786973	-0.0255319	0.483387	0.0894907
emrA	b2685	-0.285958	-0.440569	0.186186	-0.215364
emrB	b2686	-0.51913	-0.631253	-0.0519443	0.0894907
emrD	b3673	1.20201	0.559431	0.299676	-0.0625124
emrE	b0543	0	0	0	0
emrK	b2368	1.69386	0.974468	0.06835	0.0894907
emrY	b2367	1.1089	1.55943	0.06835	3.71088
emtA	b1193	-0.146754	-0.172758	0.577822	0.570617
endA	b2945	0	0	0	0
eno	b2779	0.632203	0.203314	0.0164959	0.202455
entA	b0596	0.699938	-4.20686	0.06835	1.14744
entB	b0595	1.00053	-3.68088	0.582923	1.28541
entC	b0593	1.06991	-5.02553	0.06835	1.54517
entD	b0583	0.108901	-3.19546	-0.93165	0.937488
entE	b0594	0.891803	-4.25819	0.06835	1.28653
entF	b0586	0.32463	-3.54909	0.06835	1.15362
entH	b0597	0.693864	-3.59539	0.483387	1.37394
entS	b0591	-0.601592	-3.78042	0.06835	0.799984
envC	b3613	0.0741359	-0.297205	-0.276786	0.0366388
envR	b3264	6.07904	0.974468	1.06835	0.0894907
envY	b0566	2.1089	-1.02553	-1.51661	1.08949
envZ	b3404	0.82202	0.203287	0.209706	0.334603
epd	b2927	-0.447032	-0.995661	0.572823	-0.083784
epmA	b4155	-0.615464	0.247487	-0.118063	-0.535
epmB	b4146	0.108901	-0.0255319	-0.144195	0.20879
epmC	b2326	-0.0908682	0.0400564	0.43092	0.500805
eptA	b4114	2.69386	0.559431	1.65331	1.08949
eptB	b3546	0.38192	0.330612	0.980887	0.341029
eptC	b3955	-0.801302	-0.635585	-0.42519	0.153056
era	b2566	-0.2286	-0.0356918	-0.318373	0.135784
erfK	b1990	2.99643	1.06758	0.820422	0.53695
erpA	b0156	0.216407	0.0908188	-0.175343	0.22851
esrE	b4707	0.613522	0.529805	0.752421	0.370227
essD	b0554	0	0	0	0
essQ	b1556	0	0	0	0
etk	b0981	0	0	0	0
etp	b0982	0	0	0	0
eutA	b2451	3.69386	0.559431	0.06835	0.0894907
eutB	b2441	2.43083	1.38951	2.06835	0.0894907
eutC	b2440	1.30155	0.504983	0.961435	0.674453
eutD	b2458	1.33129	2.2964	2.39028	0.0894907
eutE	b2455	1.1089	-0.0255319	-0.93165	0.0894907
eutG	b2453	3.27883	-0.0255319	0.06835	-0.495472
eutH	b2452	2.1089	-0.0255319	0.06835	1.08949
eutJ	b2454	2.43083	0.974468	4.68535	-0.910509
eutK	b2438	1.69386	1.074	0.653312	-0.425082
eutL	b2439	1.80934	0.389506	1.06835	0.0894907
eutM	b2457	0.746331	1.11197	1.20585	0.0894907
eutN	b2456	6.07904	-0.0255319	0.06835	3.71088
eutP	b2461	1.69386	1.55943	5.27031	0.0894907
eutQ	b2460	2.43083	-1.02553	3.68535	1.08949
eutR	b2437	2.43083	1.55943	1.06835	-1.23244
eutS	b2462	5.75711	3.68535	3.68535	0
eutT	b2459	2.43083	4.68535	0.06835	-4.62139
evgA	b2369	-0.0566847	-0.591879	-0.460029	-0.0531137
evgS	b2370	0.182902	-0.417849	-0.455212	0.781368
exbB	b3006	1.30181	-1.73908	0.130814	0.630398
exbD	b3005	1.19728	-1.51492	0.110578	0.649959
exoX	b1844	1.52394	1.28113	0.433114	-0.0201338
exuR	b3094	0.633743	0.462406	0.255629	0.143262
exuT	b3093	2.6114	1.074	0.274801	0.574917
eyeA	b4690	0	0	0	0
fabA	b0954	-0.419933	0.299554	0.672818	-0.017102
fabB	b2323	-0.641663	-0.557936	0.74593	0.217341
fabD	b1092	-0.850518	-0.751152	0.238716	0.0216971
fabF	b1095	-1.1316	-0.860625	0.124732	0.140394
fabG	b1093	-0.54939	-0.483543	0.193079	0.0504834
fabH	b1091	-1.5804	-1.10407	0.0750915	0.120068
fabI	b1288	0.431778	0.262504	0.355231	0.198629
fabR	b3963	0.479884	0.0847915	0.217406	0.147986
fabZ	b0180	-0.476061	-0.128625	0.187096	0.0664597
fadA	b3845	4.1089	2.2224	0.508923	0.504528
fadB	b3846	4.38192	2.2964	-0.0691536	1.08949
fadD	b1805	-0.0458213	-0.132447	0.144299	-0.299552
fadE	b0221	4.90332	2.97447	0.56585	0.0894907
fadH	b3081	4.56833	2.2964	0.06835	1.08949
fadI	b2342	3.37194	2.55943	0.193881	-0.910509
fadJ	b2341	3.21324	1.78182	0.416273	0.0894907
fadK	b1701	5.34208	1.55943	1.65331	0.0894907
fadL	b2344	-1.17121	-0.969918	-0.0480595	0.0399512
fadM	b0443	3.0349	1.84894	0.527782	-0.910509
fadR	b1187	-0.210717	-0.16613	0.102838	0.152684
fau	b2912	0.605327	1.26992	0.4082	0.32653
fbaA	b2925	1.1364	-0.168145	0.430502	0.414237
fbaB	b2097	7.10325	4.01678	0.888268	0.233881
fbp	b4232	2.38263	1.56157	0.751553	0.608651
fdhD	b3895	-0.0130892	-0.383084	0.260995	0.589062
fdhE	b3891	-0.324058	0.802988	0.615299	0.0648286
fdhF	b4079	0.523939	0.559431	0.43092	0.0894907
fdnG	b1474	1.69386	0.974468	1.06835	0.0894907
fdnH	b1475	2.69386	0.711434	-0.194684	0.0894907
fdnI	b1476	1.43083	-0.0255319	-0.124295	0.311883
fdoG	b3894	-0.154133	1.67191	0.882483	0.139073
fdoH	b3893	-0.965866	2.22469	1.22683	0.292583
fdoI	b3892	-0.64112	1.86524	1.17776	0.407667
fdrA	b0518	2.1089	4.68535	4.68535	0
fdx	b2525	-0.384992	-0.506912	-0.141868	0.365552
feaB	b1385	0	0	0	0
feaR	b1384	0	0	0	0
fecA	b4291	0	0	0	0
fecB	b4290	0	0	0	0
fecC	b4289	0	0	0	0
fecD	b4288	0	0	0	0
fecE	b4287	0	0	0	0
fecI	b4293	0	0	0	0
fecR	b4292	0	0	0	0
feoA	b3408	1.90476	0.00303721	0.383223	0.733347
feoB	b3409	1.66442	-0.208396	0.233409	0.311883
feoC	b3410	1.12728	-0.252942	0.0335845	0.030597
fepA	b0584	-0.18808	-4.46294	1.65331	1.15766
fepB	b0592	0.478135	-2.26257	1.29074	1.32653
fepC	b0588	-0.455	-3.23499	1.06835	1.12902
fepD	b0590	-0.144855	-2.14101	1.06835	0.542003
fepE	b0587	1.1089	4.68535	4.68535	-3.62139
fepG	b0589	0.0157919	-3.19546	0.653312	0.756915
fes	b0585	0.371936	-4.72597	0.06835	1.08949
ffh	b2610	0.0844068	-0.0643512	0.0295307	0.227846
ffs	b0455	0.893173	-0.440569	1.23827	-0.41301
fhlA	b2731	2.2464	1.19686	0.875705	0.352525
fhuA	b0150	0	0	0	0
fhuB	b0153	0	0	0	0
fhuC	b0151	0	0	0	0
fhuD	b0152	0	0	0	0
fhuE	b1102	0.693864	-3.19546	1.06835	1.45206
fhuF	b4367	1.21477	-2.95289	0.875705	1.05602
fic	b3361	3.12385	1.55943	1.40538	0.0894907
fieF	b3915	0.93557	0.27145	0.472247	0.288036
fimA	b4314	0	0	0	0
fimB	b4312	0	0	0	0
fimC	b4316	0	0	0	0
fimD	b4317	0	0	0	0
fimE	b4313	0	0	0	0
fimF	b4318	0	0	0	0
fimG	b4319	0	0	0	0
fimH	b4320	0	0	0	0
fimI	b4315	0	0	0	0
fimZ	b0535	4.75711	-0.0255319	3.68535	3.71088
fis	b3261	-1.66695	-0.219675	-0.323523	0.0721295
fiu	b0805	-1.44364	-5.93242	1.06835	1.06564
fixA	b0041	2.1089	1.97447	5.68535	0.0894907
fixB	b0042	1.43083	0.974468	4.68535	-0.910509
fixC	b0043	1.69386	0.974468	1.06835	0.0894907
fixX	b0044	3.75711	0.974468	0.06835	-0.910509
fklB	b4207	1.46383	0.7877	0.334907	0.360793
fkpA	b3347	0.00529507	-0.240727	0.395461	0.330036
fkpB	b0028	0.472306	0.178181	0.485368	0.384325
fldA	b0684	0.321895	0.155638	0.351234	0.130713
fldB	b2895	0.327082	0.198591	0.221507	0.717522
flgA	b1072	0	0	0	0
flgB	b1073	0	0	0	0
flgC	b1074	0	0	0	0
flgD	b1075	0	0	0	0
flgE	b1076	0	0	0	0
flgF	b1077	0	0	0	0
flgG	b1078	0	0	0	0
flgH	b1079	0	0	0	0
flgI	b1080	0	0	0	0
flgJ	b1081	0	0	0	0
flgK	b1082	0	0	0	0
flgL	b1083	0	0	0	0
flgM	b1071	0	0	0	0
flgN	b1070	0	0	0	0
flhA	b1879	0	0	0	0
flhB	b1880	0	0	0	0
flhC	b1891	0	0	0	0
flhD	b1892	0	0	0	0
flhE	b1878	0	0	0	0
fliA	b1922	0	0	0	0
fliC	b1923	0	0	0	0
fliD	b1924	0	0	0	0
fliE	b1937	0	0	0	0
fliF	b1938	0	0	0	0
fliG	b1939	0	0	0	0
fliH	b1940	0	0	0	0
fliI	b1941	0	0	0	0
fliJ	b1942	0	0	0	0
fliK	b1943	0	0	0	0
fliL	b1944	0	0	0	0
fliM	b1945	0	0	0	0
fliN	b1946	0	0	0	0
fliO	b1947	0	0	0	0
fliP	b1948	0	0	0	0
fliQ	b1949	0	0	0	0
fliR	b1950	0	0	0	0
fliS	b1925	0	0	0	0
fliT	b1926	0	0	0	0
fliY	b1920	0	0	0	0
fliZ	b1921	0	0	0	0
flk	b2321	0.281738	-0.166888	0.0897236	0.763721
flu	b2000	0	0	0	0
flxA	b1566	0	0	0	0
fmt	b3288	0.239907	0.158893	0.176153	0.109299
fnr	b1334	0.0853835	0.0343395	0.0254291	0.110604
fnrS	b4699	0	0	0	0
focA	b0904	1.02067	0.403311	0.805316	0.266368
focB	b2492	2.69386	0.389506	1.06835	-0.325547
folA	b0048	0.340572	0.274028	0.107521	0.542003
folB	b3058	-0.154133	0.454461	0.211308	-0.495472
folC	b2315	0.0549625	-0.0942447	0.06835	0.414217
folD	b0529	0.00936566	0.0641053	0.450923	0.108106
folE	b2153	1.07538	0.480981	0.217213	0.522048
folK	b0142	0.108901	-0.0454315	-0.154042	0.325119
folM	b1606	0.98337	0.559431	0.0418778	-0.0981363
folP	b3177	1.04381	0.00583223	0.164565	0.368467
folX	b2303	0.845867	0.486971	0.304095	0.25361
fpr	b3924	1.61639	0.215476	0.546397	0.642032
frc	b2374	5.75711	1.97447	0.06835	0.0894907
frdA	b4154	1.86563	0.210535	0.586817	0.295942
frdB	b4153	2.18525	0.496421	1.06835	0.516912
frdC	b4152	2.29333	1.02892	1.60085	0.126965
frdD	b4151	1.9454	0.559431	0.916347	-0.218632
fre	b3844	0.141142	-0.124096	0.213891	0.451089
frlA	b3370	3.75711	3.68535	3.68535	0
frlB	b3371	1.43083	1.2964	1.39028	-0.910509
frlC	b4474	1.91626	0.296396	1.39028	2.08949
frlD	b3374	1.37194	-0.0255319	0.43092	0.452061
frlR	b3375	0.819395	0.450906	0.161459	0.220735
frmA	b0356	-0.338558	-1.4014	-0.824735	0.0121849
frmB	b0355	-0.762365	-1.26432	-0.779647	-0.367716
frmR	b0357	-0.44364	-1.50087	-0.661561	0.052016
frr	b0172	0.0684539	-0.531684	0.0179871	0.205352
frsA	b0239	0.976798	0.246548	0.185707	0.569484
fruA	b2167	1.61791	-2.15901	-0.223831	-0.173544
fruB	b2169	1.54947	-3.10799	-0.844187	-0.502136
fruK	b2168	2.87444	-2.36722	-0.243594	-0.397338
frvA	b3900	5.34208	-0.0255319	3.68535	3.71088
frvB	b3899	2.69386	0.974468	1.06835	-0.910509
frvR	b3897	1.69386	0.974468	1.06835	-0.910509
frvX	b3898	1.52394	0.974468	1.48339	-0.495472
frwB	b3950	0.786973	1.45989	0.875705	-0.173544
frwC	b3949	1.43083	0.559431	1.65331	1.08949
frwD	b3953	4.1089	0.781823	0.875705	0.0894907
fryA	b2383	2.69386	1.97447	0.483387	-1.49547
fryB	b2387	1.1089	-0.0255319	3.68535	0.0894907
fryC	b2386	2.43083	-0.0255319	0.06835	3.71088
fsaA	b0825	1.48741	0.19686	-0.29422	0.0894907
fsaB	b3946	3.01579	1.55943	1.65331	0.0894907
fsr	b0479	0.269366	-0.951531	-0.194684	0.337418
ftnA	b1905	0.0564339	2.7637	-0.433197	-0.650274
ftnB	b1902	1.34156	0.70145	0.405385	0.48804
ftsA	b0094	-0.201439	-0.737186	0.165647	0.20923
ftsB	b2748	-0.107522	-0.251299	0.166197	0.123599
ftsE	b3463	-0.0669485	-0.164052	-0.224204	0.183955
ftsH	b3178	0.577777	0.430064	0.209663	0.0735271
ftsI	b0084	-0.0243652	-0.255014	-0.182193	-0.012871
ftsK	b0890	0.645929	1.58918	1.33728	0.166659
ftsL	b0083	0.108901	-0.323613	-0.239317	0.220277
ftsN	b3933	0.302912	0.0473996	0.162815	-0.128314
ftsP	b3017	0.108901	0.113174	0.06835	0.171174
ftsQ	b0093	-0.243205	-0.572426	-0.00846563	0.270063
ftsW	b0089	-0.403747	-0.851503	-0.0571809	0.452061
ftsX	b3462	0.39995	0.047717	0.0827053	0.119864
ftsY	b3464	0.0539349	-0.13609	0.0181642	0.0660317
ftsZ	b0095	0.852336	-0.272172	0.134009	0.511415
fucA	b2800	1.1089	0.974468	1.06835	-0.910509
fucI	b2802	2.27883	1.78182	0.875705	-0.495472
fucK	b2803	1.84587	0.559431	0.331384	-0.232437
fucO	b2799	1.78697	1.4339	0.942819	0.504528
fucP	b2801	4.75711	3.68535	3.68535	-3.62139
fucR	b2805	2.73039	1.58918	0.98262	0.389051
fucU	b2804	1.58695	0.598959	0.522916	0.215022
fumA	b1612	0.29618	0.104865	0.525557	0.0894907
fumB	b4122	1.1089	-0.0255319	1.65331	-0.325547
fumC	b1611	1.23818	0.337038	-0.0836531	-0.273079
fur	b0683	0.25356	0.0583693	0.174012	0.218166
fusA	b3340	-0.844354	-0.190131	-0.18523	0.122944
fxsA	b4140	0.950204	-0.644442	0.06835	0.158203
gabD	b2661	0.766509	-0.0869325	0.661175	0.0597433
gabP	b2663	2.41633	0.746199	0.912231	0.86208
gabT	b2662	1.85692	0.0363073	0.844517	0.412736
gadA	b3517	8.40076	6.98196	2.13725	1.67445
gadB	b1493	8.65271	6.75583	1.9072	2.08949
gadC	b1492	8.19371	6.11402	1.9225	1.08949
gadE	b3512	7.12013	5.85711	2.0441	-0.495472
gadW	b3515	4.90764	2.6119	0.518153	0.259416
gadX	b3516	4.42682	1.97447	0.497601	0.270063
gadY	b4452	2.69386	0.974468	1.06835	-2.23244
galE	b0759	0.74117	0.0775615	0.38201	0.0717887
galK	b0757	1.57153	0.346437	0.527782	0.207327
galM	b0756	1.47	0.177285	0.618266	0.459859
galP	b2943	2.19636	0.947501	-0.0110845	0.200522
galR	b2837	0.460374	-0.491196	-0.29422	0.247032
galS	b2151	2.69386	0.711434	0.390278	-0.325547
galT	b0758	1.23443	0.303091	0.396973	0.193827
galU	b1236	0.660781	-0.292223	-0.0476905	0.450757
gapA	b1779	0.398144	-0.416505	0.731583	0.223254
garD	b3128	1.84587	1.78182	1.29074	-0.495472
garK	b3124	1.43083	0.237502	0.845958	0.411419
garL	b3126	1.69386	0.974468	1.06835	1.08949
garP	b3127	1.69386	1.55943	1.65331	0.0894907
garR	b3125	2.0349	0.559431	-0.346688	0.674453
gatA	b2094	-4.64821	0	0	0
gatB	b2093	-4.64821	0	0	0
gatD	b2091	0	0	0	0
gatY	b2096	-5.97014	0	0	0
gatZ	b2095	-4.64821	0	0	0
gcd	b0124	-0.534955	-1.16508	-0.455212	0.396152
gcl	b0507	2.1089	0.974468	0.483387	-0.495472
gcvA	b2808	0.17449	0.224446	-0.0268073	0.0510165
gcvB	b4443	2.21611	-1.02553	0.0762121	0.031852
gcvH	b2904	2.71094	1.93936	1.16383	0.266368
gcvP	b2903	2.52599	1.9364	1.04539	0.150891
gcvR	b2479	1.72076	0.575027	0.54142	0.318432
gcvT	b2905	2.71982	2.03656	1.16423	0.157878
gdhA	b1761	1.39578	0.134933	0.639392	0.0984515
gfcA	b0987	0	0	0	0
gfcB	b0986	0	0	0	0
gfcC	b0985	0	0	0	0
gfcD	b0984	0	0	0	0
gfcE	b0983	0	0	0	0
ggt	b3447	5.92908	3.06758	0.764569	0.0894907
ghrA	b1033	1.02036	0.374076	0.350121	0.358677
ghrB	b3553	2.47555	1.25088	0.961435	0.600229
glcA	b2975	0	0	0	0
glcB	b2976	0	0	0	0
glcC	b2980	0	0	0	0
glcD	b2979	0	0	0	0
glcE	b4468	0	0	0	0
glcF	b4467	0	0	0	0
glcG	b2977	0	0	0	0
gldA	b3945	3.1533	0.740003	1.15581	0.411419
glf	b2036	0	0	0	0
glgA	b3429	3.05592	0.588725	0.704975	0.604064
glgB	b3432	2.68209	0.307892	0.741849	0.624822
glgC	b3430	2.79008	0.307594	0.737525	0.771315
glgP	b3428	2.82851	0.440553	0.702833	0.632284
glgS	b3049	4.35683	1.48904	0.635391	0.648918
glgX	b3431	2.57187	0.454797	0.759246	0.546698
glk	b2388	-0.306136	-0.94646	-0.129096	-0.055383
glmM	b3176	0.449361	-0.0625262	0.318328	0.354352
glmS	b3729	0.0775858	0.127203	0.57635	0.458877
glmU	b3730	-0.183808	-0.0401787	0.419399	0.562343
glmY	b4441	-0.607306	-1.26654	2.52778	-0.379995
glmZ	b4456	1.34239	-1.15106	-0.279573	-0.535
glnA	b3870	-0.938752	-1.23342	-0.158159	0.319188
glnB	b2553	1.05256	0.456512	0.203147	0.157281
glnD	b0167	0.760978	-0.125068	0.483387	0.295942
glnE	b3053	1.74936	0.747058	0.338439	-0.279743
glnG	b3868	0.143667	-0.794206	0.122798	0.403599
glnH	b0811	1.25526	-0.199561	0.33583	0.316262
glnH	b0811	1.25526	-0.199561	0.33583	0.316262
glnK	b0450	0.845867	-0.0255319	1.06835	-0.495472
glnL	b3869	-0.676974	-1.42992	-0.303619	0.37189
glnP	b0810	0.566752	-0.277919	0.111419	0.181413
glnQ	b0809	0.587555	-0.0390785	0.272708	0.0107787
glnS	b0680	-0.458379	-0.499463	0.121411	0.351371
glnU	b0670	-1.19235	-0.251827	-0.261313	-0.23521
glnV	b0665	-1.52838	-0.348029	-0.168603	-0.304343
glnW	b0668	-1.30174	-0.253508	-0.2555	-0.26199
glnX	b0664	-1.42322	-0.382887	-0.138962	-0.356118
gloA	b1651	0.58923	-0.328328	0.0945023	-0.0694989
gloB	b0212	1.65322	0.616014	0.399556	-0.0740081
glpA	b2241	2.37569	1.15504	0.348458	-0.173544
glpB	b2242	2.20201	1.08138	0.483387	-0.297532
glpC	b2243	2.58695	1.19686	0.373205	-0.0625124
glpD	b3426	1.36886	0.552625	0.209572	0.133142
glpE	b3425	0.508257	0.0987262	-0.0199366	0.413328
glpF	b3927	3.45659	2.45989	0.611597	-0.425082
glpG	b3424	0.413756	0.445359	0.0960063	0.127965
glpK	b3926	3.44641	1.96851	0.592907	-0.0962016
glpQ	b2239	1.48741	0.848937	0.448054	-0.114043
glpT	b2240	1.29412	0.511496	0.0879788	-0.0194437
glpX	b3925	1.58077	0.55436	0.323279	0.0011348
glrK	b2556	1.06826	0.0358686	0.129751	0.365125
glrR	b2554	0.568333	0.115331	0.0351831	0.330499
glsA	b0485	8.14943	2.2964	1.39028	0.0894907
glsB	b1524	-0.0211592	0.233202	0.134439	0.0142025
gltA	b0720	2.25619	1.27331	0.550059	-0.0727808
gltB	b3212	-0.43118	-1.45438	0.259776	0.326756
gltD	b3213	-0.283768	-1.38682	0.213548	0.376013
gltF	b3214	-1.21303	-0.784524	-0.553138	0.300995
gltI	b0655	2.16888	1.38475	0.478634	-0.154435
gltJ	b0654	0.934872	0.237502	0.537835	-0.173544
gltK	b0653	0.67078	0.415041	0.615838	0.311883
gltL	b0652	0.82713	0.536347	0.563115	-0.162048
gltP	b4077	-1.95523	-1.30884	0.0413829	-0.308673
gltS	b3653	2.0191	0.900467	-0.288585	-0.00361873
gltT	b3969	-0.885362	-1.15205	-0.633005	-0.238481
gltU	b3757	-0.508514	-0.553135	-0.0963948	-0.329577
gltV	b4008	-0.526207	-0.541314	-0.0422332	-0.307453
gltW	b2590	-0.498235	-0.833787	-0.653161	-0.18727
gltX	b2400	0.0203647	0.104043	0.123158	0.26904
gluQ	b0144	0.340227	1.02509	-0.161132	-0.495472
glxK	b0514	1.1089	0.296396	0.805316	0.0894907
glxR	b0509	1.43083	1.55943	5.27031	0.0894907
glyA	b2551	1.43027	0.784148	0.697884	0.590935
glyQ	b3560	-0.365637	-0.128218	0.211185	-0.0767587
glyS	b3559	-0.185	-0.0543083	0.248218	-0.133272
glyT	b3978	-0.820779	-0.534391	-0.148329	0.0163283
glyU	b2864	0.408462	0.126471	-0.417077	-0.988512
glyV	b4163	-0.95807	-0.837988	-0.527008	-0.19565
glyW	b1911	-0.226392	0.207143	0.062721	-0.284886
glyX	b4164	-1.07447	-0.941814	-0.538666	-0.145563
glyY	b4165	-1.10267	-0.927042	-0.611856	-0.181363
gmd	b2053	0	0	0	0
gmhA	b0222	1.06198	0.468769	0.447542	-0.0167397
gmhB	b0200	-0.187492	-0.35176	0.353079	0.504528
gmk	b3648	0.639947	0.125833	-0.0342479	-0.0618739
gmr	b1285	2.18982	0.974468	0.120817	-0.190617
gnd	b2029	2.1143	0.923346	0.0750086	0.468644
gnsA	b4517	-1.10522	-2.62887	-0.690642	0.183818
gnsB	b1550	0	0	0	0
gntK	b3437	-0.476061	3.22686	-0.19913	-0.823046
gntP	b4321	1.1089	0.559431	1.65331	0.0894907
gntR	b3438	0.584635	0.183921	0.169279	0.0894907
gntT	b3415	-1.36754	3.07661	0.190233	-0.690728
gntU	b4476	-0.817098	2.68342	-0.488043	-0.379995
gntX	b3413	0.70406	0.103751	0.497193	0.206848
gor	b3500	0.958484	0.358612	0.346452	0.271694
gph	b3385	0.826663	0.366047	0.326662	0.573367
gpmA	b0755	0.816325	-0.341849	0.668125	0.252185
gpmM	b3612	-0.147161	-0.935853	-0.289202	0.471777
gpp	b3779	0.226167	0.189806	0.162268	0.184008
gpr	b3001	3.91626	3.03336	1.01177	-0.325547
gpsA	b3608	0.597037	-0.309866	0.284445	0.355015
gpt	b0238	-0.0133269	-0.344354	-0.24736	0.500388
grcA	b2579	0.896891	0.329172	0.959721	0.26904
greA	b3181	-0.480634	0.614292	0.305774	-0.22121
greB	b3406	0.786973	0.504983	0.06835	-0.109818
groL	b4143	0.188377	-1.14621	0.825243	0.617702
groS	b4142	0.264819	-1.09278	0.825707	0.550675
grpE	b2614	-0.104897	-0.883881	0.504921	0.800654
grxA	b0849	0.315352	-0.736025	0.942819	0.384947
grxB	b1064	3.9446	1.97447	0.891045	0.526896
grxC	b3610	1.04038	0.185685	0.456353	0.337023
grxD	b1654	0.58381	0.382909	0.0869828	0.0411662
gshA	b2688	0.654786	0.204291	0.258175	0.398441
gshB	b2947	0.382466	-0.164238	0.360801	0.396468
gsiA	b0829	0.971398	-0.158798	0.700618	0.222757
gsiB	b0830	1.53774	-0.132447	1.06835	0.574917
gsiC	b0831	1.69386	0.263975	1.35786	0.799984
gsiD	b0832	1.56833	-1.48496	-0.253578	0.378997
gsk	b0477	-0.383495	0.292438	0.006289	0.0313877
gspA	b3323	0	0	0	0
gspB	b3322	-0.281045	0.529057	-0.104982	0.0894907
gspC	b3324	0	0	0	0
gspD	b3325	0	0	0	0
gspE	b3326	0	0	0	0
gspF	b3327	0	0	0	0
gspG	b3328	0	0	0	0
gspH	b3329	0	0	0	0
gspI	b3330	0	0	0	0
gspJ	b3331	0	0	0	0
gspK	b3332	0	0	0	0
gspL	b3333	0	0	0	0
gspM	b3334	0	0	0	0
gspO	b3335	0	0	0	0
gss	b2988	0.845867	-0.0255319	0.441159	0.288271
gstA	b1635	2.9608	1.04688	0.446862	0.449033
gstB	b0838	1.05999	-0.0255319	0.629661	0.188175
gtrA	b2350	0	0	0	0
gtrB	b2351	0	0	0	0
gtrS	b2352	0	0	0	0
guaA	b2507	0.749842	0.126333	0.0795772	0.62893
guaB	b2508	0.617915	0.0677243	0.0164333	0.603393
guaC	b0104	1.38031	0.397841	0.214428	0.385381
guaD	b2883	1.52394	0.389506	0.06835	0.0894907
gudD	b2787	2.69386	0.559431	1.06835	0.0894907
gudP	b2789	3.1089	1.97447	1.06835	0.0894907
gudX	b2788	1.69386	0.559431	1.65331	4.71088
gutM	b2706	3.1089	1.14439	1.23827	-0.495472
gutQ	b2708	0.693864	-0.510959	-0.0877692	0.382272
gyrA	b2231	-0.440933	-0.502854	-0.0353287	0.268844
gyrB	b3699	0.294768	0.0949484	0.217027	0.226064
hcaB	b2541	1.69386	1.2964	0.975241	0.0894907
hcaC	b2540	1.69386	1.4339	0.527782	-0.910509
hcaD	b2542	2.22438	1.84894	1.20585	-0.647475
hcaE	b2538	2.43083	1.35298	0.446862	0.0894907
hcaF	b2539	2.19636	1.84894	0.942819	-1.1329
hcaR	b2537	3.35683	2.92866	0.774619	0.0894907
hcaT	b2536	0.318355	0.059357	-0.0502945	0.226994
hchA	b1967	5.40658	2.84236	1.25817	0.826456
hcp	b0873	2.1089	-0.0255319	0.06835	0.0894907
hcr	b0872	6.07904	1.55943	5.27031	-0.910509
hda	b2496	-0.41656	-1.15191	-0.381816	1.29953
hdeA	b3510	7.48841	5.70937	1.36458	0.360793
hdeB	b3509	7.45422	6.35144	1.53843	0.674453
hdeD	b3511	6.56833	4.61006	1.81085	0.311883
hdfR	b4480	1.08193	-0.610494	-0.310162	0.0894907
hdhA	b1619	3.36044	2.26725	0.595597	-0.446562
helD	b0962	0.668329	-0.247924	0.251214	0.456273
hemA	b1210	-0.00430928	0.438872	0.207178	-0.176584
hemB	b0369	-0.0921462	-0.437346	0.114154	0.258811
hemC	b3805	1.00355	0.351538	0.345884	0.137109
hemD	b3804	0.802798	-0.00761004	-0.0675335	0.323956
hemE	b3997	1.1033	0.166164	0.338048	0.355566
hemF	b2436	0.294457	-0.16571	-0.0448606	0.143938
hemG	b3850	0.960379	0.637433	0.615838	0.248188
hemH	b0475	-0.0431018	-0.791067	0.167886	0.147206
hemL	b0154	0.388238	-0.412555	-0.116568	0.254121
hemN	b3867	0.687915	0.127819	0.0805247	0.473406
hemX	b3803	0.722433	-0.0255319	0.253906	0.377616
hemY	b3802	1.18325	0.0775615	0.150227	0.333416
hflC	b4175	0.199631	-0.318839	0.257319	0.230151
hflD	b1132	0.151212	0.324052	0.394851	0.202385
hflK	b4174	0.208634	-0.206979	0.289751	0.250264
hflX	b4173	0.236794	-0.202574	0.217027	0.0228929
hfq	b4172	0.152278	-0.779514	0.277154	0.100406
hha	b0460	1.09604	0.405703	-0.43861	-0.278241
hicA	b4532	0.549474	0.0675775	-0.455212	0.0894907
hicB	b1438	2.33129	0.781823	-0.239772	-0.495472
higA	b3082	0.331294	-0.373455	-0.172658	-0.010045
higB	b3083	-1.21303	-1.14101	-0.346688	0.330499
hinT	b1103	0.897397	-0.283441	0.596139	0.0894907
hipA	b1507	0.315352	-0.510959	0.390278	-0.103154
hipB	b1508	-0.891099	-0.832887	0.260995	-0.103154
hisA	b2024	-1.80727	-1.76437	0.269047	-0.185656
hisB	b2022	-1.77152	-1.17934	0.532297	-0.412056
hisC	b2021	-2.44691	-1.53916	0.146352	-0.536975
hisD	b2020	-2.24811	-1.40662	0.137063	-0.827668
hisF	b2025	-1.86155	-1.73645	0.245888	-0.199594
hisG	b2019	-2.58141	-1.57053	0.0921967	-0.644229
hisH	b2023	-1.93875	-1.54415	0.296156	-0.342421
hisI	b2026	-1.66499	-1.74108	0.162472	-0.13686
hisJ	b2309	1.15684	0.530861	-0.158159	-0.180598
hisL	b2018	-0.628064	-0.540105	1.29074	-1.04801
hisM	b2307	0.501219	-0.30564	0.06835	0.0894907
hisP	b2306	0.108901	-0.325092	-0.690642	-0.158437
hisQ	b2308	0.483297	-0.0255319	0.260995	-0.279743
hisR	b3797	-0.306898	0.0668143	-0.102847	0.0548161
hisS	b2514	0.226738	0.160024	0.115759	0.246216
hiuH	b1970	7.664	1.97447	-0.516613	0.0894907
hldD	b3619	0.535602	0.0761635	0.122217	0.256885
hldE	b3052	-0.0411241	-0.497153	0.0117664	0.0756849
hlyE	b1182	3.1089	2.2964	2.39028	3.71088
hmp	b2552	0.301546	-0.218177	0.175265	0.282136
hns	b1237	-0.479616	-1.2533	-1.51587	-0.366278
hofB	b0107	1.1089	0.711434	0.805316	0.674453
hofC	b0106	1.43083	0.974468	2.06835	0.0894907
hofM	b3395	1.80934	1.67491	1.76879	0.0894907
hofN	b3394	1.84587	0.389506	1.06835	0.674453
hofO	b3393	2.43083	-0.0255319	0.653312	1.67445
hofP	b3392	2.91626	0.389506	1.06835	0.674453
hofQ	b3391	2.69386	0.559431	1.65331	0.504528
hokA	b4455	0.693864	-0.440569	0.653312	0.0894907
hokB	b4428	2.89317	2.97447	0.0822892	-0.531998
hokC	b4412	0	0	0	0
hokD	b1562	3.75711	0	0	0
hokE	b4415	0	0	0	0
holA	b0640	0.108901	-0.0125929	0.246348	0.360345
holB	b1099	0.0741359	-0.233337	0.152008	0.16164
holC	b4259	0.158532	-0.269458	0.203577	-0.102353
holD	b4372	-0.244114	-0.0148055	-0.074003	0.15558
holE	b1842	1.18834	0.624722	0.0941131	0.328678
hpf	b3203	2.58085	1.29925	0.664762	0.493461
hpt	b0125	-0.308484	-0.209035	0.06835	0.300106
hrpA	b1413	0.133149	-0.111262	0.128471	-0.0680506
hrpB	b0148	0.456825	-0.0255319	0.14852	0.129019
hscA	b2526	-0.664328	-0.624994	-0.279573	0.0609215
hscB	b2527	-1.01763	-0.596488	-0.322971	-0.0575777
hscC	b0650	0.693864	-0.0255319	0.06835	0.0894907
hsdM	b4349	0	0	0	0
hsdR	b4350	0	0	0	0
hsdS	b4348	0	0	0	0
hslJ	b1379	0	0	0	0
hslO	b3401	0.0124385	-0.477768	0.335697	0.221235
hslR	b3400	-0.077195	-0.33724	0.736274	0.418272
hslU	b3931	0.0200008	-0.750867	0.782678	0.59093
hslV	b3932	0.161369	-0.974906	0.667597	0.585259
hspQ	b0966	1.16744	0.472314	0.450399	0.0811993
hsrA	b3754	1.43083	0.337038	0.43092	0.437414
htpG	b0473	-0.302355	-1.47762	0.807759	0.708305
htpX	b1829	0.167635	-0.346604	0.250636	0.406288
htrE	b0139	5.34208	-0.0255319	0.06835	0.0894907
hupA	b4000	0.363536	-0.711655	0.433925	0.285525
hupB	b0440	0.386374	-0.381982	0.219688	0.291762
hyaA	b0972	6.07904	3.68535	0.06835	-3.62139
hyaB	b0973	5.75711	4.68535	4.68535	-3.62139
hyaC	b0974	6.07904	-0.0255319	1.06835	0.0894907
hyaD	b0975	2.27883	0.237502	1.06835	0.826456
hyaE	b0976	1.69386	-0.610494	0.06835	-0.647475
hyaF	b0977	0.523939	0.559431	0.06835	0.0894907
hybA	b2996	1.43083	0.167113	0.260995	0.574917
hybB	b2995	0.471471	0.65254	0.260995	-0.173544
hybC	b2994	0.301546	-0.132447	0.06835	0.196406
hybD	b2993	0.639416	0.307892	0.26427	-0.4164
hybE	b2992	0.781327	0.389506	0.101517	-0.223667
hybF	b2991	1.33129	0.814003	0.511957	0.249955
hybG	b2990	1.04179	0.680737	0.563115	0.337418
hybO	b2997	-0.0610237	0.19686	-0.29422	0.352525
hycA	b2725	4.75711	-3.71088	0	-0.910509
hycB	b2724	2.69386	-4.71088	-3.617	1.08949
hycC	b2723	1.1089	0.974468	1.06835	0.0894907
hycD	b2722	1.33129	-0.610494	1.06835	0.674453
hycE	b2721	1.91626	1.2964	1.39028	0.0894907
hycF	b2720	2.69386	0.974468	2.06835	1.08949
hycG	b2719	1.80934	0.65254	1.06835	0.0894907
hycH	b2718	1.54947	1.2964	0.274801	0.352525
hycI	b2717	1.44594	0.559431	0.380294	0.282136
hydN	b2713	2.56833	0.974468	-0.253578	1.08949
hyfA	b2481	3.75711	0	0	0
hyfB	b2482	2.43083	-0.0255319	0.06835	1.08949
hyfC	b2483	3.75711	0.974468	4.68535	0.0894907
hyfD	b2484	2.43083	1.97447	2.06835	0.0894907
hyfE	b2485	5.75711	3.68535	3.68535	-3.62139
hyfF	b2486	1.69386	0.559431	1.65331	1.08949
hyfG	b2487	2.1089	1.55943	1.65331	0.0894907
hyfH	b2488	1.43083	5.68535	0.483387	-4.62139
hyfI	b2489	2.1089	-0.0255319	-0.516613	0.0894907
hyfJ	b2490	2.56833	0.559431	0.06835	-0.232437
hyfR	b2491	2.69386	0.974468	1.06835	1.08949
hyi	b0508	1.1089	0.974468	1.06835	-0.910509
hypA	b2726	0.956898	0.974468	0.653312	-0.647475
hypB	b2727	1.0475	0.167113	0.746422	0.574917
hypC	b2728	0.224379	-0.662962	-0.56908	0.574917
hypD	b2729	1.54186	0.476968	0.248922	0.215022
hypE	b2730	1.9502	0.690675	0.591912	0.196406
hypF	b2712	1.2464	0.337038	0.916347	0.574917
hyuA	b2873	1.69386	0.974468	0.06835	3.71088
iaaA	b0828	1.00797	-0.311836	0.471706	-0.0740081
iadA	b4328	0	0	0	0
iap	b2753	0.90245	-0.0255319	-0.548321	0.0894907
ibaG	b3190	0.474922	0.0159277	0.265088	0.351684
ibpA	b3687	0.744137	-0.610494	0.475525	0.662676
ibpB	b3686	0.549474	-0.0896623	0.827342	0.0280901
ibsA	b4667	1.33129	-0.0255319	-1.39108	0.0894907
ibsB	b4668	0.568333	0.296396	1.39028	0.0894907
ibsC	b4665	1.77187	-0.288566	0.06835	-0.647475
ibsD	b4664	2.43083	1.38951	2.06835	-1.49547
ibsE	b4666	1.52394	3.2964	3.39028	0.0894907
icd	b1136	0.888958	0.661193	0.410794	0.282356
iclR	b4018	0.0264392	-0.109596	-0.170437	0.0100562
idi	b2889	2.0349	0.804543	-0.323967	0.0894907
idnD	b4267	1.69386	-0.0255319	3.68535	0.0894907
idnK	b4268	0.845867	1.97447	5.68535	0.0894907
idnO	b4266	1.69386	-3.71088	0	0.0894907
idnR	b4264	1.46254	0.559431	0.193881	-0.232437
idnT	b4265	1.69386	-0.0255319	0.390278	0.0894907
ihfA	b1712	0.746389	-0.0800075	0.177402	0.178128
ihfB	b0912	0.844082	0.175142	0.566321	0.0477757
ileS	b0026	0.108901	-0.369846	0.147672	0.237084
ileT	b3852	-0.622667	-0.996273	-0.65169	-0.212882
ileU	b3277	-0.616218	-0.989288	-0.64642	-0.215969
ileV	b0202	-0.634462	-0.918408	-0.539969	-0.197486
ileX	b3069	1.1089	-0.0255319	3.68535	-0.910509
ileY	b2652	0	0	0	0
ilvA	b3772	-0.588536	-1.45295	0.466899	-0.297532
ilvB	b3671	-0.60005	0.618987	-0.15707	-1.18181
ilvC	b3774	-1.31614	0.296396	0.32065	0.493159
ilvD	b3771	-0.967048	-1.61049	0.267659	-0.085596
ilvE	b3770	-0.659283	-1.37255	0.508923	-0.0793284
ilvH	b0078	-0.932919	-2.14101	0.06835	0.542003
ilvI	b0077	-1.1765	-2.24054	-0.124295	0.383938
ilvL	b3766	-1.47606	-0.982463	-0.651542	-1.05594
ilvM	b3769	-1.43859	-0.910055	0.76879	-0.41301
ilvN	b3670	-0.401293	0.641893	-0.140237	-0.910509
ilvX	b4669	-2.55061	-0.979728	-0.54636	-1.34002
ilvY	b3773	0.196364	-0.814028	-0.172658	0.249955
inaA	b2237	-1.65663	-1.36792	0.788242	0.261958
infA	b0884	-1.20389	-1.13224	-0.254052	0.457808
infB	b3168	-0.956215	-0.28817	-0.225694	-0.243902
infC	b1718	-0.158494	0.0963049	-0.0139539	0.110137
insA	b4294	0	0	0	0
insA	b4516	0	0	0	0
insA	b0022	0	0	0	0
insA	b0265	0	0	0	0
insA	b0275	0	0	0	0
insA	b1894	0	0	0	0
insA	b3444	0	0	0	0
insB1	b0021	0	0	0	0
insB1	b0264	0	0	0	0
insB1	b0274	0	0	0	0
insB1	b1893	0	0	0	0
insB1	b3445	0	0	0	0
insB1	b0988	0	0	0	0
insC1	b0360	0	0	0	0
insC1	b1403	0	0	0	0
insC1	b1997	0	0	0	0
insC1	b2861	0	0	0	0
insC1	b3044	0	0	0	0
insC1	b4272	0	0	0	0
insD1	b3045	0	0	0	0
insD1	b1996	0	0	0	0
insD1	b0361	0	0	0	0
insD1	b1402	0	0	0	0
insD1	b2860	0	0	0	0
insD1	b4273	0	0	0	0
insE1	b0298	0	0	0	0
insE1	b0373	0	0	0	0
insE1	b0540	0	0	0	0
insE1	b1027	0	0	0	0
insE1	b2088	0	0	0	0
insF1	b0299	0	0	0	0
insF1	b0372	0	0	0	0
insF1	b0541	0	0	0	0
insF1	b1026	0	0	0	0
insF1	b2089	0	0	0	0
insG	b4278	0	0	0	0
insH1	b1994	0	0	0	0
insH1	b0259	0	0	0	0
insH1	b0552	0	0	0	0
insH1	b0656	0	0	0	0
insH1	b1331	0	0	0	0
insH1	b2030	0	0	0	0
insH1	b2192	0	0	0	0
insH1	b2982	0	0	0	0
insH1	b3218	0	0	0	0
insH1	b3505	0	0	0	0
insI1	b0256	0	0	0	0
insI1	b1404	0	0	0	0
insI1	b4284	0	0	0	0
insJ	b3557	0	0	0	0
insK	b3558	0	0	0	0
insL1	b0016	0	0	0	0
insL1	b0582	0	0	0	0
insL1	b2394	0	0	0	0
insQ	b1432	1.81345	0.92002	0.342525	0.0894907
intA	b2622	0	0	0	0
intD	b0537	0	0	0	0
intE	b1140	0	0	0	0
intF	b0281	0	0	0	0
intR	b1345	0	0	0	0
intS	b2349	0	0	0	0
intZ	b2442	0	0	0	0
iraD	b4326	0	0	0	0
iraM	b1160	0	0	0	0
iraP	b0382	2.28315	1.14083	0.283618	-0.418656
iroK	b4706	3.01579	3.78182	1.55378	-2.49547
iscA	b2528	-0.298027	-0.416322	0.0706418	0.277651
iscR	b2531	0.342769	-0.519679	-0.246673	0.277873
iscS	b2530	-0.134458	-0.364194	-0.0443502	0.258228
iscU	b2529	-0.230267	-0.392182	0.0257266	0.152935
iscX	b2524	-0.598103	-0.412	-0.0229903	0.273915
ispA	b0421	0.273786	0.275737	0.1959	0.181233
ispB	b3187	0.955522	0.565959	0.255887	0.412646
ispD	b2747	-0.328504	-0.272842	0.103974	-0.0426129
ispE	b1208	0.280088	-0.22227	0.17023	0.418589
ispF	b2746	0.0326657	-0.0969166	-0.0519443	0.150459
ispG	b2515	0.31016	0.356555	0.141599	0.0709943
ispH	b0029	0.315352	0.0619309	0.317094	0.220075
ispU	b0174	-0.0225648	-0.167712	-0.133284	0.236832
isrC	b4435	0	0	0	0
istR	b4616	1.1089	0.559431	1.65331	-0.495472
ivbL	b3672	-0.209546	1.51561	0.0245337	-1.48929
ivy	b0220	1.84825	0.0421068	0.367063	0.915724
katE	b1732	8.66541	5.19307	0.948147	0.369599
katG	b3942	1.17707	0.107735	0.632251	0.380722
kbaY	b3137	1.69386	1.55943	0.653312	0.0894907
kbaZ	b3132	3.43083	0.559431	-0.668616	0.0894907
kbl	b3617	1.06342	-0.0912864	0.242954	0.681613
kch	b1250	1.23443	0.0813833	0.290742	0.204968
kdgK	b3526	-0.0312763	-0.506158	-0.260273	-0.173544
kdgR	b1827	0.187973	-0.281371	-0.205411	0.0363793
kdgT	b3909	0.278826	-0.610494	1.06835	0.674453
kdpA	b0698	2.43083	1.55943	5.27031	-0.910509
kdpB	b0697	1.91626	0.711434	1.39028	0.674453
kdpC	b0696	1.47147	0.111972	0.205853	0.826456
kdpD	b0695	1.1089	0.489041	0.483387	0.311883
kdpE	b0694	1.05232	-0.0255319	0.537835	0.0894907
kdpF	b4513	3.75711	3.68535	3.68535	-3.62139
kdsA	b1215	0.786376	0.135381	0.187321	0.280313
kdsB	b0918	0.0192641	-0.349071	0.0603126	0.495966
kdsC	b3198	0.734969	0.666346	0.270843	0.0620099
kdsD	b3197	0.947965	0.489041	0.0996009	0.0748439
kduD	b2842	1.69386	0.974468	0.260995	0.0894907
kduI	b2843	1.1089	0.711434	2.39028	-0.647475
kefB	b3350	1.1678	0.180919	0.805316	0.0894907
kefC	b0047	2.14843	0.559431	0.483387	0.504528
kefF	b0046	2.07573	0.810969	0.805316	-0.190617
kefG	b3351	1.0475	0.711434	0.464279	-0.173544
kgtP	b2587	0.508922	0.556384	-0.0515782	-0.14976
kilR	b1352	0	0	0	0
kptA	b4331	0	0	0	0
kup	b3747	0.487413	0.542752	-0.205825	-0.181811
lacA	b0342	1.1089	0.974468	0.06835	-1.49547
lacI	b0345	0.547022	0.489041	0.302815	0.373284
lacY	b0343	1.1089	-3.71088	-3.617	0.0894907
lacZ	b0344	1.69386	0.974468	1.06835	-0.910509
lamB	b4036	5.82772	3.24749	1.4669	1.67445
ldcA	b1192	1.17602	0.361491	0.696381	0.0350429
ldcC	b0186	2.43083	0.69436	0.968814	0.591991
ldhA	b1380	0	0	0	0
ldrA	b4419	2.1089	0.711434	-0.93165	-0.910509
ldrB	b4421	2.27883	1.38951	0.746422	-0.325547
ldrC	b4423	0.471471	0.459895	-0.446223	0.0894907
ldrD	b4453	2.91626	2.46923	0.467957	-0.151517
lepA	b2569	-0.0581412	-0.115625	0.11382	0.286764
lepB	b2568	-0.0972212	0.0767779	0.104062	0.31441
leuA	b0074	-0.235053	-0.546364	0.421987	-0.480825
leuB	b0073	-0.792918	-1.19112	0.370913	-0.405835
leuC	b0072	-0.912794	-1.29562	0.201616	-0.253397
leuD	b0071	-0.41619	-1.07998	0.709896	-0.0136028
leuE	b1798	-0.834515	-0.472991	-0.99578	-0.910509
leuL	b0075	-2.69845	-0.0255319	-1.93165	-2.91051
leuO	b0076	1.33129	-0.440569	-0.346688	-0.232437
leuP	b4369	-0.292061	-0.482461	-0.360993	-0.392288
leuQ	b4370	-0.340902	-0.421461	-0.522104	-0.489606
leuS	b0642	-0.24298	-0.39915	0.221362	0.252429
leuT	b3798	-0.24267	0.196577	-0.0725521	-0.0386012
leuU	b3174	-0.821464	-0.0545548	-0.124874	-0.0182884
leuV	b4368	-0.164217	-0.402574	-0.206454	-0.34743
leuW	b0672	-1.10177	-0.223077	-0.278942	-0.219597
leuX	b4270	-1.0431	-2.02553	-0.346688	0.215022
leuZ	b1909	-0.47083	0.438174	0.143826	-0.403676
lexA	b4043	-0.598648	2.01711	2.5911	0.116374
lgt	b2828	0.633563	0.36731	0.181732	0.583755
lhgO	b2660	0	0	0	0
lhr	b1653	2.19636	1.26397	0.440319	0.0894907
ligA	b2411	-0.682003	-0.757836	0.164565	0.206136
ligB	b3647	1.1089	0.711434	1.39028	-0.325547
ligT	b0147	0.487413	0.0947623	-0.332188	0.220735
lipA	b0628	-0.0723961	-0.409763	0.148424	0.25133
lipB	b0630	-0.119368	-0.925996	0.231079	0.759342
lit	b1139	0	0	0	0
livF	b3454	-0.26961	-1.54011	0.06835	0.0191013
livG	b3455	-0.0837437	-0.5661	0.527782	-0.665397
livH	b3457	-0.891099	-1.28857	0.805316	-0.495472
livJ	b3460	0.00198613	-0.366569	0.220353	-0.0888466
livK	b3458	-0.891099	-1.4661	-0.446223	-0.469937
livM	b3456	0.389009	-0.34746	0.845958	-0.251546
lldD	b3605	2.0349	0.740003	0.57085	-0.588581
lldP	b3603	1.66144	0.974468	-0.124295	-0.103154
lldR	b3604	1.05999	-0.247924	-1.04713	-0.273079
lnt	b0657	0.253291	-0.45552	0.0288216	0.297086
loiP	b2936	2.30723	1.21732	0.306406	0.447945
lolA	b0891	0.210185	1.014	1.05284	0.286723
lolB	b1209	0.64947	0.0669143	0.520339	0.270063
lolC	b1116	0.13747	0.15818	0.13248	-0.109818
lolD	b1117	-0.274427	0.031612	0.262997	0.0749911
lolE	b1118	0.141323	0.0969521	0.06835	0.107869
lon	b0439	-0.774285	-1.43112	0.634593	0.50047
lpd	b0116	-0.462391	-0.379584	-0.127874	0.322198
lplA	b4386	0.182902	-0.745424	-0.303619	0.648918
lplT	b2835	0.208437	0.0813833	0.231849	0.266368
lpoA	b3147	1.39841	1.2025	0.326331	-0.0957242
lpoB	b1105	1.10307	-0.482089	0.611793	0.444407
lpp	b1677	0.926769	-0.375506	-0.0202185	-0.127286
lptA	b3200	0.988607	0.608041	0.350632	0.371526
lptB	b3201	0.913885	0.588364	0.336602	0.121731
lptC	b3199	0.823057	0.640467	0.304956	0.273915
lptD	b0054	0.72301	0.279323	0.233132	0.302484
lptE	b0641	-0.211035	-0.42067	0.103356	0.108399
lptF	b4261	-0.476061	-0.700437	-0.09876	-0.222894
lptG	b4262	0.274911	0.0840925	0.0221798	0.052016
lpxA	b0181	-0.41594	-0.167871	0.129038	0.0857819
lpxB	b0182	0.334969	0.4953	0.014712	-0.207126
lpxC	b0096	0.584702	0.308165	0.044135	0.11182
lpxD	b0179	-0.364635	-0.221319	0.189009	0.0894907
lpxH	b0524	-0.306136	-0.694991	-0.136268	0.407106
lpxK	b0915	-0.090771	0.120073	-0.115613	0.102315
lpxP	b2378	-0.918579	0.65254	0.302815	-0.0740081
lpxT	b2174	-0.94421	-0.782962	-1.03119	0.0693128
lrhA	b2289	-0.0286022	-0.30564	-0.446223	-0.144975
lrp	b0889	0.294	-0.462897	0.447656	0.274893
lspA	b0027	0.296805	-0.371477	0.0927734	0.284471
lsrA	b1513	3.56833	5.27031	1.65331	-3.62139
lsrB	b1516	4.86379	1.97447	0.483387	0.0894907
lsrC	b1514	3.91626	1.97447	0.483387	-0.910509
lsrD	b1515	3.80934	1.2964	1.39028	1.08949
lsrF	b1517	3.6114	2.14439	2.23827	0.0894907
lsrG	b1518	5.46645	1.35298	1.76879	0.826456
lsrK	b1511	3.75276	1.71143	1.39028	0.674453
lsrR	b1512	1.88651	1.4339	0.527782	-0.232437
ltaE	b0870	1.70072	0.459895	0.582923	0.0894907
luxS	b2687	2.71606	1.1281	0.61046	0.412047
lysA	b2838	-0.376525	-1.51739	-0.0191129	0.37189
lysC	b4024	-0.105223	0.413352	0.326662	-0.506119
lysP	b2156	-0.712393	0.0180573	-0.391082	-0.13921
lysQ	b0749	-1.93015	-0.877556	-0.423974	-0.403814
lysR	b2839	0.408462	0.389506	0.06835	-0.325547
lysS	b2890	-0.629393	-0.239411	0.179476	0.137411
lysT	b0743	-1.49953	-0.544411	-0.369791	-0.304755
lysU	b4129	1.35176	0.152805	0.209213	0.430528
lysV	b2404	-1.37994	0.0119428	-0.338126	-0.572552
lysW	b0745	-1.59123	-0.450329	-0.362309	-0.441942
lysY	b0747	-1.69558	-0.555603	-0.389224	-0.434673
lysZ	b0748	-1.82718	-0.771575	-0.460463	-0.419292
lyxK	b3580	2.1089	1.55943	0.653312	-1.49547
maa	b0459	1.24276	1.44577	-0.0883755	-0.451078
macA	b0878	0.905368	0.176102	0.343984	0.0894907
macB	b0879	0.945403	0.0524706	0.994349	0.171953
maeA	b1479	0.934223	-0.205081	-0.0242162	0.367955
maeB	b2463	1.33671	0.559431	0.274801	-0.421471
mak	b0394	0.301546	-1.19546	1.06835	0.259416
malE	b4034	4.77424	3.2964	1.68984	-0.232437
malF	b4033	3.6114	1.55943	0.653312	0.674453
malG	b4032	4.01579	1.84894	1.20585	0.0894907
malI	b1620	-0.154133	0.167113	-0.516613	-0.425082
malK	b4035	6.53517	4.2964	1.58292	0.0894907
malM	b4037	6.03964	2.67491	1.44686	0.0894907
malP	b3417	3.22784	1.48637	1.01321	0.0894907
malQ	b3416	2.46089	0.946454	0.93342	0.204968
malS	b3571	2.22438	1.19686	0.290742	0.674453
malT	b3418	2.35683	1.76666	0.275583	-0.762411
malX	b1621	1.43083	0.711434	-0.609722	0.0894907
malY	b1622	1.82879	0.389506	0.302815	0.472819
malZ	b0403	3.72629	2.57438	0.602174	0.282136
manA	b1613	1.72083	1.02711	0.38793	0.321664
manX	b1817	2.22373	1.00608	0.669031	-0.168971
manY	b1818	2.28209	0.848937	0.677358	-0.0226197
manZ	b1819	2.24676	0.818918	0.776021	0.0894907
map	b0168	-0.550845	-0.876002	-0.0645889	0.205225
marA	b1531	0.129963	0.222396	-0.473799	-0.20819
marB	b1532	0.285779	0.398966	0.06835	-0.247544
marC	b1529	1.81785	0.584522	0.198411	0.249955
marR	b1530	0.0500076	0.0899453	-0.290104	-0.132902
matP	b0956	0.936065	-0.597438	0.323607	0.622923
mazE	b2783	0.219084	-0.280789	0.139903	0.0701253
mazF	b2782	-0.144855	-0.531423	-0.0951488	0.406348
mazG	b2781	0.371936	0.0310516	0.520862	0.241494
mcaS	b4426	0	0	0	0
mcbA	b0806	4.86379	1.55943	1.16789	1.41142
mcbR	b1450	3.61986	1.25458	0.57085	-0.103154
mcrA	b1159	0	0	0	0
mcrB	b4346	0	0	0	0
mcrC	b4345	0	0	0	0
mdaB	b3028	0.389009	0.0358686	0.380294	0.443128
mdfA	b0842	-0.92352	-1.186	-0.751078	0.127965
mdh	b3236	3.58014	1.94074	0.54142	0.109839
mdlA	b0448	0.038512	0.974468	0.271883	0.167493
mdlB	b0449	0.0349008	1.04847	0.582923	0.430528
mdtA	b2074	-0.0610237	-0.195457	0.161459	0.0114882
mdtB	b2075	0.108901	-0.34746	0.331384	0.295942
mdtC	b2076	0.331294	-0.0255319	0.220353	0.0894907
mdtD	b2077	0.523939	0.337038	0.238275	0.311883
mdtE	b3513	9.53847	7.77281	1.34846	-3.62139
mdtF	b3514	4.35683	2.88136	1.16789	-0.495472
mdtG	b1053	-0.154133	-0.762498	0.653312	0.411419
mdtH	b1065	-0.476061	-0.610494	0.483387	0.0894907
mdtI	b1599	-2.02038	-1.61049	-0.154042	0.0114882
mdtJ	b1600	-2.10055	-2.27346	-1.10158	-0.186144
mdtK	b1663	-0.105223	-0.320988	-0.227106	-0.325547
mdtL	b3710	0.760978	0.180919	-0.346688	0.468002
mdtM	b4337	0	0	0	0
mdtN	b4082	4.75711	3.68535	-0.93165	-3.62139
mdtO	b4081	5.34208	-1.02553	3.68535	4.71088
mdtP	b4080	2.1089	0.974468	0.06835	0.0894907
melA	b4119	0.916256	0.711434	0.805316	0.0894907
melB	b4120	1.27883	0.237502	1.06835	0.0894907
melR	b4118	3.69386	1.2964	0.06835	-0.495472
menA	b3930	-0.291637	-0.383084	0.0239558	0.35958
menB	b2262	1.17499	0.347685	0.27317	0.311883
menC	b2261	0.773863	0.247199	0.117498	0.0646873
menD	b2264	0.55636	0.118858	0.138739	-0.0201338
menE	b2260	0.12966	-0.0869325	-0.108528	0.030597
menF	b2265	1.40308	0.516995	0.203702	0.1212
menH	b2263	0.956898	0.0466178	-0.0335296	-0.0513719
mepA	b2328	0.222558	-0.172373	0.208948	0.354388
metA	b4013	-0.528529	-0.229065	-0.909624	-0.593319
metB	b3939	0.108901	-0.218177	-0.159919	-0.14317
metC	b3008	0.289474	0.170865	0.326148	-0.20819
metE	b3829	-0.441296	-0.0175392	-0.448612	-0.276637
metF	b3941	-1.00072	-0.987058	-1.41164	-0.723424
metG	b2114	0.383761	0.356102	0.0185308	0.250553
metH	b4019	0.151337	-0.323873	0.211714	0.137854
metI	b0198	-1.06357	-0.510959	-0.323967	-0.103154
metJ	b3938	-0.0239929	-0.0115024	-0.110853	-0.066267
metK	b2942	-0.572276	0.282392	-0.75441	-0.396673
metL	b3940	0.196364	0.0188622	0.06835	-0.232437
metN	b0199	-1.43363	-0.679536	-0.714552	-0.508892
metQ	b0197	-0.018478	-0.248454	-0.179773	-0.100769
metR	b3828	0.012686	-0.0255319	-0.93165	-0.580361
metT	b0673	-1.11349	-0.171426	-0.292337	-0.218906
metU	b0666	-1.47216	-0.245794	-0.221749	-0.259289
metV	b2816	-1.10702	-0.714603	-0.779102	-0.360502
metW	b2815	-0.927228	-0.864925	-0.748212	-0.24842
metY	b3171	0.182458	0.30173	-0.460526	-0.473034
metZ	b2814	-1.02323	-0.769733	-0.740394	-0.30975
mfd	b1114	0.932024	0.0802627	0.205853	0.635773
mglA	b2149	2.56833	1.84894	0.205853	0.0894907
mglB	b2150	2.92766	1.65254	-0.0609331	-0.173544
mglC	b2148	2.77187	1.71143	0.805316	0.674453
mgrB	b1826	-0.852625	-1.30276	-1.26818	-0.00802583
mgrR	b4698	2.19636	1.11197	-0.864536	0.0894907
mgsA	b0963	0.786973	-0.300639	0.553777	0.340552
mgtA	b4242	0.550906	1.09421	-1.1227	-0.379995
mgtL	b4702	2.23818	0.496767	-0.595325	-0.306051
mhpA	b0347	0.693864	0.974468	1.06835	0.0894907
mhpB	b0348	2.1089	-0.0255319	0.06835	-0.910509
mhpC	b0349	2.1089	-0.0255319	4.68535	1.08949
mhpD	b0350	1.69386	0.974468	0.06835	0.0894907
mhpE	b0352	1.69386	0.389506	2.06835	0.674453
mhpF	b0351	1.43083	-0.610494	1.06835	0.0894907
mhpR	b0346	2.01579	0.559431	1.06835	0.504528
mhpT	b0353	1.91626	0.974468	1.06835	0.0894907
miaA	b4171	0.355062	-0.366846	0.523502	0.114691
miaB	b0661	-0.658925	-0.175494	0.201781	0.184439
micA	b4442	-0.891099	7.00728	3.39028	-4.62139
micC	b4427	0	0	0	0
micF	b4439	6.07904	0	-4.617	0
minC	b1176	0.479125	-0.83471	-0.859664	0.396919
minD	b1175	0.486172	-1.13721	-0.874222	0.368901
minE	b1174	0.566108	-0.838253	-0.549684	0.334074
mioC	b3742	0.419941	-0.724601	-0.909213	0.42797
mipA	b1782	0.254896	-0.11018	-0.0962532	0.318973
mlaA	b2346	0.714401	0.208393	-0.0964609	0.595598
mlaB	b3191	1.34142	0.88665	0.426185	0.0228929
mlaC	b3192	1.56767	0.799482	0.275611	0.29642
mlaD	b3193	0.1622	0.0106277	0.171973	0.11163
mlaE	b3194	-0.0228885	-0.330945	0.103974	0.383222
mlaF	b3195	0.168844	-0.243878	-0.141868	-0.0714005
mlc	b1594	0.539536	0.0448574	0.290742	-0.289021
mliC	b1639	2.511	2.08636	0.353079	1.23633
mlrA	b2127	5.83682	3.11197	1.13546	0.411419
mltA	b2813	0.0308988	0.0491069	0.0443045	0.265813
mltB	b2701	1.48236	1.15504	0.870411	0.352525
mltC	b2963	0.990257	0.706988	0.594419	0.134579
mltD	b0211	2.6163	2.69394	-0.133312	-0.341559
mltF	b2558	0.269366	0.595956	-0.364609	-0.11696
mmuM	b0261	0	0	0	0
mmuP	b0260	0	0	0	0
mnaT	b1448	1.02317	0.337038	0.380294	0.437414
mngA	b0731	4.75711	-3.71088	0	3.71088
mngB	b0732	0.916256	-0.288566	0.390278	0.674453
mngR	b0730	-0.0515633	-0.0255319	0.615838	0.249955
mnmA	b1133	0.0486662	0.144967	0.0231207	0.368122
mnmC	b2324	0.964511	0.527009	0.669801	0.295942
mnmE	b3706	1.20675	0.736308	0.495771	0.153621
mnmG	b3741	-0.417167	-0.0377067	-0.228916	0.0774178
mntH	b2392	0	0	0	0
mntP	b1821	0.430829	1.55943	0.43092	-0.325547
mntR	b0817	-0.0716709	-0.629603	-0.218531	0.249955
mntS	b4705	1.98848	1.29987	0.359399	-0.164827
moaA	b0781	0.349035	0.058737	0.362411	0.0786839
moaB	b0782	0.908877	0.25565	0.642085	0.223346
moaC	b0783	0.549474	0.009515	0.510572	0.0660317
moaD	b0784	0.584821	-0.0255319	0.530693	0.161044
moaE	b0785	0.623475	0.00881956	0.547004	0.179128
mobA	b3857	0.639416	0.237502	0.405385	0.411419
mobB	b3856	-0.132107	0.337038	1.23827	0.311883
mocA	b2877	4.63246	2.55943	0.331384	-0.495472
modA	b0763	0.165485	-0.636967	-0.0836531	0.411419
modB	b0764	0.246405	-0.762498	-0.154042	0.604064
modC	b0765	0.315352	-0.288566	-0.194684	0.171953
modE	b0761	0.509439	0.0619309	0.632251	0.334603
modF	b0760	-0.103643	0.290727	0.28885	0.439988
moeA	b0827	-0.0286022	-0.619893	-0.0405844	0.0894907
moeB	b0826	0.192559	-0.584959	-0.121128	0.106769
mog	b0009	-0.0431018	-0.156776	-0.144195	0.131926
mokB	b1420	2.95218	3.04772	0.0541361	-0.573474
mokC	b0018	0	0	0	0
motA	b1890	0	0	0	0
motB	b1889	0	0	0	0
mpaA	b1326	0	0	0	0
mpl	b4233	-0.419918	-0.834348	-0.0209174	0.358378
mppA	b1329	0	0	0	0
mprA	b2684	-0.734979	-0.157238	0.172819	-0.0532846
mqo	b2210	-2.14349	-2.00182	-0.0805134	-0.0400201
mqsA	b3021	0.886509	0.838813	-0.103831	-0.0845387
mqsR	b3022	0.812508	0.605234	0.524029	0.185706
mraY	b0087	-0.451814	-0.915654	-0.444298	0.350451
mraZ	b0081	-0.638557	-0.651313	-0.612109	0.21221
mrcA	b3396	0.883342	0.911274	-0.0750142	-0.0666285
mrcB	b0149	0.60301	0.375566	0.247056	0.397613
mrdA	b0635	-0.723642	-0.229404	-0.0784914	0.332534
mrdB	b0634	-0.000327735	-0.0128209	0.0557499	0.339814
mreB	b3251	0.548455	0.435356	0.153812	0.167716
mreC	b3250	0.157996	0.478099	0.00638421	0.175351
mreD	b3249	0.0914139	0.520436	0.163657	-0.0126075
mrp	b2113	-0.390405	-0.395055	-0.170589	0.10343
mrr	b4351	0	0	0	0
msbA	b0914	0.0304747	0.406351	0.0189619	0.148788
mscK	b0465	-0.0354886	0.765881	0.43092	-0.11696
mscL	b3291	0.470168	-0.602589	0.677159	0.222246
mscM	b4159	0.781327	0.671076	0.196674	0.0894907
mscM	b4159	0.781327	0.671076	0.196674	0.0894907
mscM	b4159	0.781327	0.671076	0.196674	0.0894907
mscM	b4159	0.781327	0.671076	0.196674	0.0894907
mscS	b2924	2.69179	1.0736	0.496597	0.606653
msrA	b4219	3.00075	0.806523	0.613784	0.187894
msrB	b1778	1.24339	0.472587	0.144014	0.205588
msrC	b1832	0.635944	-0.111262	0.456992	0.0542535
msyB	b1051	3.3837	0.4339	0.89975	0.526554
mtfA	b1976	3.28823	2.10158	0.610499	0.0154901
mtgA	b3208	0.791711	0.374076	0.350121	0.217815
mtlA	b3599	1.27883	0.845185	0.608918	-0.240658
mtlD	b3600	1.27694	0.944094	0.74847	-0.132902
mtlR	b3601	0.535716	0.340118	0.203702	-0.18735
mtn	b0159	0.852185	0.409607	0.272708	0.303321
mtr	b3161	0.331294	-0.440569	-0.221157	-0.0259865
mug	b3068	1.6064	0.49803	0.13248	0.248188
mukB	b0924	-0.281889	-0.752302	0.360116	0.265568
mukE	b0923	-0.0354886	-0.760071	0.363255	0.0967955
mukF	b0922	-0.702337	-1.13704	0.231849	0.125711
murA	b3189	0.00936566	-0.0424851	0.325258	0.388014
murB	b3972	0.0599917	-0.190163	0.236295	0.422066
murC	b0091	-0.157492	-0.628461	-0.0955361	0.338311
murD	b0088	-0.52073	-0.900001	-0.204669	0.165218
murE	b0085	-0.709986	-0.765296	-0.0653285	0.106364
murF	b0086	-0.334705	-0.783826	-0.295924	0.242502
murG	b0090	-0.455451	-0.65262	-0.0836531	0.142343
murI	b3967	-0.13346	-0.0403289	0.241998	0.244769
murJ	b1069	-0.492549	0.296396	0.390278	-0.232437
murP	b2429	0.278826	-0.34746	-0.253578	-0.395936
murQ	b2428	-0.154133	-0.540105	0.290742	-0.289021
murR	b2427	0.108901	-0.610494	-0.516613	0.0894907
mutH	b2831	0.809341	-0.231983	-0.401135	-0.173544
mutL	b4170	0.273532	0.0282393	0.216449	-0.0496721
mutM	b3635	-0.932919	-1.42992	0.348458	0.674453
mutS	b2733	0.289474	0.230307	-0.0359867	0.068117
mutT	b0099	-1.60382	-1.12507	-0.0311857	0.352525
mutY	b2961	1.08218	0.795967	0.519011	-0.00672464
mzrA	b3096	0.620402	0.397679	0.169633	0.359098
nac	b1988	2.1089	4.68535	1.06835	-3.62139
nadA	b0750	-0.811481	-2.64612	0.436082	0.732797
nadB	b2574	-1.8911	-3.7217	-0.440664	0.685196
nadC	b0109	0.928329	0.300238	0.39412	0.364113
nadD	b0639	0.291765	0.126471	0.220353	-0.00737087
nadE	b1740	0.992878	-0.183794	0.40869	0.268814
nadK	b2615	1.6114	0.892006	0.644851	0.493881
nadR	b4390	0.856714	0.0124359	0.404399	0.387572
nagA	b0677	0.760978	-0.0489909	0.166197	0.0894907
nagB	b0678	2.18166	0.892006	0.833885	-0.0259865
nagC	b0676	0.154225	-0.280346	0.152742	0.295942
nagD	b0675	0.021918	-0.466105	0.195585	0.378997
nagE	b0679	-0.129258	-0.879681	0.124933	-0.0283458
nagK	b1119	0.572469	0.155915	0.373976	0.349554
nagZ	b1107	-0.079171	-0.814965	0.501309	0.532273
nanA	b3225	1.69386	2.14439	1.06835	-0.495472
nanC	b4311	0	0	0	0
nanE	b3223	2.0631	1.05247	0.316277	0.452061
nanK	b3222	3.08618	1.55943	0.727313	0.411419
nanM	b4310	0	0	0	0
nanR	b3226	1.9569	1.51333	0.416273	0.0360514
nanS	b4309	0	0	0	0
nanT	b3224	3.50122	1.97447	0.746422	-0.495472
napA	b2206	1.33129	0.0899453	0.309358	0.215022
napB	b2203	0.845867	0.684961	0.653312	0.378997
napC	b2202	0.549474	0.134933	-0.143154	0.369599
napD	b2207	0.108901	0.263975	0.942819	0.0894907
napF	b2208	0.845867	0.822465	1.23827	0.0894907
napG	b2205	0.786973	-0.388102	-0.29422	0.259416
napH	b2204	0.956898	-0.610494	-0.154042	0.452061
narG	b1224	1.43083	0.974468	0.06835	-0.910509
narH	b1225	1.43083	1.2964	0.805316	-0.495472
narI	b1227	1.91626	1.55943	0.653312	0.0894907
narJ	b1226	3.43083	1.67491	2.18383	0.504528
narK	b1223	6.07904	4.68535	4.68535	-3.62139
narL	b1221	0.998343	0.752076	0.57531	0.184128
narP	b2193	-1.1582	-0.839976	-0.442903	-0.0540009
narQ	b2469	1.1869	0.974468	0.440319	0.226994
narU	b1469	5.80934	4.49803	1.42199	0.0894907
narV	b1465	4.69386	3.92866	1.11566	1.08949
narW	b1466	5.01579	3.72936	1.1228	0.0894907
narX	b1222	0.675942	0.318422	0.305389	0.0894907
narY	b1467	5.72361	4.49803	0.685021	0.0894907
narZ	b1468	5.96688	3.61832	1.12724	0.0894907
ndh	b1109	-1.20597	-1.34041	0.414675	0.518742
ndk	b2518	0.423306	0.677635	-0.381842	0.0770177
nei	b0714	-0.253669	-0.823898	1.00695	0.710979
nemA	b1650	0.547022	-0.181183	-0.151431	0.122658
nemR	b1649	0.49223	0.126471	-0.563918	-0.495472
nepI	b3662	-0.376525	-0.0255319	0.483387	0.0894907
nfi	b3998	1.48985	0.48543	0.346651	0.163491
nfo	b2159	0.796957	0.529987	0.328413	0.0253603
nfrA	b0568	1.1089	0.126471	0.220353	0.259416
nfrB	b0569	0.916256	0.559431	0.331384	-0.232437
nfsA	b0851	-0.598317	-0.929954	-0.318673	0.191852
nfsB	b0578	0	0	0	0
nfuA	b3414	0.692646	0.107556	0.180377	0.376978
nhaA	b0019	0	0	0	0
nhaB	b1186	-0.425435	-0.851996	-0.129096	0.0786839
nhaR	b0020	0	0	0	0
nhoA	b1463	2.27883	0.974468	0.06835	-0.395936
nikA	b3476	1.69386	-0.0255319	0.06835	0.0894907
nikB	b3477	0.956898	0.974468	0.483387	0.0894907
nikC	b3478	1.69386	0.781823	0.875705	0.0894907
nikD	b3479	1.52394	2.14439	1.23827	-0.495472
nikE	b3480	1.48741	0.781823	0.06835	0.0894907
nikR	b3481	2.01579	1.12975	0.776169	-0.0949339
ninE	b0548	0	0	0	0
nirB	b3365	-0.213027	-0.610494	0.483387	-0.132902
nirC	b3367	0.331294	-0.388102	0.290742	0.259416
nirD	b3366	0.108901	-0.762498	1.65331	0.0894907
nlpA	b3661	1.14453	0.0358686	0.129751	-0.0873871
nlpC	b1708	1.1089	0.223828	0.522068	0.144986
nlpD	b2742	2.20925	1.05464	-0.0198772	0.716273
nlpE	b0192	0.996427	0.19686	0.087209	0.519175
nlpI	b3163	-0.300345	0.468494	-0.0274361	-0.18976
nnr	b4167	1.93202	0.587445	0.446862	0.270063
nohD	b0560	0	6.27031	1.65331	0
norR	b2709	0.55636	0.35298	-0.138101	-0.495472
norV	b2710	3.01579	1.78182	0.553777	-0.495472
norW	b2711	2.80934	-0.0255319	0.06835	-0.495472
npr	b3206	1.6064	0.901405	0.38094	0.107413
nrdA	b2234	0.0621703	0.6963	1.15455	0.295942
nrdB	b2235	0.211263	0.684093	1.06517	0.383054
nrdD	b4238	1.98337	-0.484964	-0.253578	0.226994
nrdE	b2675	0.108901	-2.83289	0.653312	0.394345
nrdF	b2676	0.594328	-4.34746	-0.93165	0.710979
nrdG	b4237	0.693864	0.389506	1.06835	1.67445
nrdH	b2673	0.471471	-4.11299	-1.739	0.591991
nrdI	b2674	0.278826	-4.02553	-0.516613	0.135294
nrdR	b0413	0.392997	0.206342	0.146003	0.104364
nrfA	b4070	1.52394	0.559431	1.65331	0.0894907
nrfB	b4071	0.845867	-1.02553	3.68535	0.0894907
nrfC	b4072	1.84587	1.55943	1.65331	0.0894907
nrfD	b4073	0.916256	-0.610494	1.06835	0.674453
nrfE	b4074	1.69386	1.55943	1.65331	0.0894907
nrfF	b4075	0.916256	1.78182	1.8757	1.08949
nrfG	b4076	1.69386	1.55943	1.65331	0.0894907
nsrR	b4178	-0.226702	-0.339641	-0.276786	-0.386947
nth	b1633	-0.180605	0.32594	0.0879788	-0.0525283
nudB	b1865	-0.81423	-0.329973	0.0814456	-0.34997
nudC	b3996	1.27883	0.426164	0.630229	0.562244
nudE	b3397	0.568333	0.928664	0.398055	-0.0397923
nudF	b3034	0.778753	0.637433	0.474975	0.215022
nudG	b1759	0.445936	-0.932423	-0.686538	0.352525
nudI	b2251	-0.244736	-0.57302	-0.318673	0.752456
nudJ	b1134	0.358261	-0.259997	0.126065	0.786928
nudK	b2467	2.42232	1.32239	0.500665	0.642032
nudL	b1813	1.38192	0.671076	0.535476	0.247032
nuoA	b2288	1.09608	0.761121	-0.0422638	-0.251751
nuoB	b2287	0.928329	0.63257	0.0382686	-0.122852
nuoC	b2286	0.633743	0.332316	-0.049672	-0.0655401
nuoE	b2285	0.528079	0.162672	-0.0221623	0.0486845
nuoF	b2284	0.457238	0.293885	0.0885987	0.00424339
nuoG	b2283	1.17636	0.593114	0.0720539	-0.0303491
nuoH	b2282	1.11712	0.425338	0.00720967	0.0641054
nuoI	b2281	0.707347	0.341924	-0.0621521	0.111686
nuoJ	b2280	0.875804	0.0277101	-0.171854	0.486562
nuoK	b2279	0.643678	0.0717653	-0.253578	-0.0388334
nuoL	b2278	0.910774	0.170388	-0.134279	0.300995
nuoM	b2277	1.22983	0.5224	0.151491	0.278524
nuoN	b2276	1.18537	0.616185	0.212289	0.171953
nupC	b2393	0	0	0	0
nupG	b2964	-0.44364	1.1761	-2.60776	-2.34347
nupX	b2161	2.69386	0.559431	0.653312	1.08949
nusA	b3169	-0.861952	-0.2054	-0.25238	-0.168691
nusB	b0416	-0.146585	-0.219742	0.199356	0.234457
nusG	b3982	-0.482819	-0.194455	-0.104578	0.0038572
obgE	b3183	-1.42021	-0.0779994	-0.0247594	-0.403278
ogrK	b2082	0	0	0	0
ogt	b1335	0.710352	0.0188622	0.305389	0.00202783
ohsC	b4608	6.75711	0	-3.617	-4.62139
ompA	b0957	-0.143948	-0.929102	-0.650112	0.1976
ompC	b2215	0.768461	0.749992	-0.154414	-0.0922486
ompF	b0929	-0.387101	-0.987783	-0.185707	0.2927
ompG	b1319	3.56833	0.559431	0.06835	1.08949
ompL	b3875	6.34208	0.974468	0.06835	-0.910509
ompN	b1377	0	0	0	0
ompR	b3405	1.34114	0.630352	0.402306	0.132051
ompT	b0565	-4.64821	0	0	0
ompW	b1256	-0.306136	-1.34746	-0.516613	0.826456
ompX	b0814	1.3452	0.323906	-0.144274	0.164072
omrA	b4444	1.27883	1.14439	1.65331	0.504528
omrB	b4445	1.52394	0.881359	1.39028	0.767563
opgB	b4359	0.108901	0.105713	-0.314979	0.000681406
opgC	b1047	-0.476061	-0.42607	-0.811356	0.226994
opgD	b1424	0.867083	0.158893	0.610668	0.168101
opgG	b1048	-0.261847	-0.678261	0.104692	0.53529
opgH	b1049	-0.703026	-0.903541	-0.181628	0.369599
oppA	b1243	0.841524	0.00872544	0.128981	0.0294241
oppB	b1244	0.536425	-0.0016244	0.0484254	0.117578
oppC	b1245	0.456386	-0.00194512	-0.0641824	0.1947
oppD	b1246	0.378932	0.0262184	-0.038911	0.0486745
oppF	b1247	0.463154	0.105418	-0.00180326	0.166137
orn	b4162	0.0958452	-0.357046	0.167886	0.294472
osmB	b1283	3.05353	2.80674	0.454044	0.892454
osmC	b1482	6.76166	3.96585	1.00497	0.394345
osmE	b1739	4.80402	2.1627	0.985282	0.140117
osmF	b2131	5.0734	2.59338	0.794175	-0.0417539
osmY	b4376	5.26012	2.59436	0.83613	0.0894907
otsA	b1896	6.39562	3.80419	1.26145	0.697173
otsB	b1897	6.3358	3.80615	1.24796	0.311883
oxc	b2373	2.1089	0.974468	0.06835	0.0894907
oxyR	b3961	0.592886	-0.247924	0.06835	0.404992
oxyS	b4458	0.108901	0.974468	1.06835	-1.49547
paaA	b1388	0	0	0	0
paaB	b1389	0	0	0	0
paaC	b1390	0	0	0	0
paaD	b1391	0	0	0	0
paaE	b1392	0	0	0	0
paaF	b1393	0	0	0	0
paaG	b1394	0	0	0	0
paaH	b1395	0	0	0	0
paaI	b1396	0	0	0	0
paaJ	b1397	0	0	0	0
paaK	b1398	0	0	0	0
paaX	b1399	0	0	0	0
paaY	b1400	0	0	0	0
paaZ	b1387	0	0	0	0
pabA	b3360	1.38192	1.014	0.692841	0.452061
pabB	b1812	0.419241	0.361491	0.297832	0.146074
pabC	b1096	-0.0775118	-0.397501	0.455373	0.548922
pagP	b0622	3.43083	1.97447	-0.391082	-0.910509
pal	b0741	0.125005	-0.21454	0.279166	0.258301
panB	b0134	0.561001	0.11155	0.155286	0.175505
panC	b0133	0.859413	0.297134	0.287795	0.220735
panD	b0131	-0.151582	0.0165656	0.460314	0.128857
panE	b0425	0.539536	0.0834024	0.326148	0.238354
panF	b3258	0.169022	0.902318	0.309358	-0.167667
panM	b3459	0.594328	0.111972	0.135464	0.323956
paoA	b0286	0	0	0	0
paoB	b0285	0	0	0	0
paoC	b0284	0	0	0	0
paoD	b0283	0	0	0	0
parC	b3019	0.459808	0.459895	0.0525827	0.134579
parE	b3030	-0.432472	0.0042154	0.180559	-0.0534673
patA	b3073	7.59808	4.68106	1.15045	0.0894907
patD	b1444	4.75276	1.91307	0.784557	-0.325547
pbpC	b2519	1.39841	0.296396	0.274801	0.504528
pbpG	b2134	0.156996	-0.144176	0.243437	0.504528
pck	b3403	1.33348	0.403311	-0.0766287	0.134579
pcm	b2743	0.63497	0.173248	-0.106329	0.173883
pcnB	b0143	0.0553719	-0.243337	-0.255714	0.239453
pdhR	b0113	-1.20752	-0.972447	-0.119074	0.0384917
pdxA	b0052	0.309599	-0.124579	0.06835	0.302795
pdxB	b2320	0.888213	0.173318	0.191069	0.328562
pdxH	b1638	0.532113	0.105172	0.24968	0.318115
pdxJ	b2564	1.02991	0.128091	0.0903763	0.346056
pdxK	b2418	0.770099	-0.0959213	0.193881	0.0667706
pdxY	b1636	-0.927935	-0.94014	-0.146918	0.458358
pepA	b4260	0.564096	-0.259329	0.160272	0.203706
pepB	b2523	0.432556	-0.34746	0.0879788	0.245833
pepD	b0237	0.503571	-0.488159	0.605723	0.547726
pepE	b4021	2.38192	0.459895	0.290742	0.241494
pepN	b0932	0.301546	-0.910889	0.380294	0.0362487
pepP	b2908	0.73299	0.198841	0.0742992	0.306115
pepQ	b3847	0.57898	-0.181934	0.281594	0.433825
pepT	b1127	1.99154	0.0982034	0.83191	0.427659
perR	b0254	0	0	0	0
pfkA	b3916	0.981423	-0.218938	0.324098	0.33875
pfkB	b1723	3.49936	1.19964	0.816478	0.211481
pflA	b0902	1.14182	0.123611	0.500665	0.321437
pflB	b0903	1.62765	0.617251	0.741849	0.403841
pflC	b3952	1.91626	0.559431	-0.346688	-0.495472
pflD	b3951	1.69386	0.559431	0.06835	0.0894907
pgaA	b1024	0	0	0	0
pgaB	b1023	0	0	0	0
pgaC	b1022	0	0	0	0
pgaD	b1021	0	0	0	0
pgi	b4025	0.959758	0.178482	0.324426	0.335821
pgk	b2926	0.489116	-0.503197	0.376795	0.181887
pgl	b0767	1.40168	-0.546698	0.89232	0.367955
pgm	b0688	0.384536	-0.234034	0.37062	0.329115
pgpA	b0418	0.344005	0.307892	0.34519	0.194188
pgpB	b1278	1.02317	0.33202	0.255977	0.389051
pgpC	b2560	1.88813	0.649068	0.06835	0.620005
pgsA	b1912	0.420845	0.292438	0.290742	0.446425
pheA	b2599	-0.32035	0.131194	0.400925	-0.189225
pheL	b2598	1.61986	1.58113	0.708174	-0.73648
pheM	b1715	1.6836	0.757976	-0.250828	-0.0672348
pheP	b0576	-1.06102	0.114949	0.053553	-0.192545
pheS	b1714	-1.40607	-0.59544	0.00965597	-0.105255
pheT	b1713	-0.705087	-0.389943	0.03556	0.0142025
pheU	b4134	2.20844	1.02177	0.935083	0.189026
pheV	b2967	-0.306136	2.2964	-0.194684	-2.49547
phnC	b4106	6.07904	0.974468	1.06835	-0.910509
phnD	b4105	1.69386	-0.0255319	3.68535	0.0894907
phnF	b4102	2.91626	2.2964	2.39028	0.0894907
phnG	b4101	1.33129	0.389506	2.06835	0.674453
phnH	b4100	1.33129	1.97447	0.483387	-0.910509
phnI	b4099	3.69386	0.974468	0.483387	0.0894907
phnJ	b4098	2.43083	-0.0255319	3.68535	3.71088
phnK	b4097	3.27883	1.55943	-0.346688	0.0894907
phnL	b4096	0.845867	0.974468	2.65331	0.0894907
phnM	b4095	1.33129	1.55943	2.65331	-0.495472
phnN	b4094	1.9569	-0.0255319	0.290742	-0.103154
phnO	b4093	2.55821	0.791604	0.419822	0.15988
phnP	b4092	1.75276	0.729356	0.653312	0.389051
phoA	b0383	1.02644	-0.0255319	-0.172658	0.0894907
phoB	b0399	0.487413	0.361491	0.57085	-0.0174245
phoE	b0241	1.69386	-0.0255319	4.68535	0.0894907
phoH	b1020	3.70475	0.928664	0.852621	0.630059
phoP	b1130	0.55636	-0.444136	-0.0807935	0.0682742
phoQ	b1129	0.481945	-0.132447	-0.0891913	0.0639556
phoR	b0400	0.523939	-0.528032	0.653312	0.270063
phoU	b3724	0.528615	-0.328459	0.832537	0.579296
php	b3379	2.1089	-0.0255319	0.06835	-0.495472
[truncated: 2,317 more rows]
