# Supplementary material for: Intracellular acidification is a hallmark of thymineless death in E. coli
Source: PLoS Genet. 2022 Oct 24;18(10):e1010456. doi: 10.1371/journal.pgen.1010456 (PMC9632930; doi:10.1371/journal.pgen.1010456)
Supplement: S8 Table — (XLSX) [file pgen.1010456.s022.xlsx]

## Sheet: TPMs-of-sig-Genes.txt
Gene	Synonym	qval.starv.ev.vs.par	LFC.starv.ev.vs.par_RPKM	LFC.starv.ev.vs.par_TPM	qval.unstarv.ev.vs.par	unstarv.ev.vs.par_RPKM	unstarv.ev.vs.par_TPM	qval.ev.starv.vs.ev.unstarv	LFC.ev.starv.vs.ev.unstarv_RPKM	LFC.ev.starv.vs.ev.unstarved_TPM	qval.par.starv.vs.par.unstarv	LFC.par.starv.vs.par.unstarv_RPKM	LFC.par.starv.vs.par.unstarv_TPM	TPM_mdsscontrol	TPM_mdssunstarv	TPM_mdssstarved	TPM_7Bcontrol	TPM_7Bunstarv	TPM_7Bstarved
aceA	b4015	1	1.32193	1.46686	0.0162906	2.62891	3.41917	1	-0.824913	-0.628073	1	-0.567685	-0.275794	46.7661	54.5394	38.6286	165.024	583.424	106.777
ackA	b2296	1	-1.6231	-1.49057	0.0430734	-2.30284	-1.5147	1	-0.365906	-0.172099	1	0.0168246	0.314079	577.192	593.038	717.575	287.719	207.545	255.365
caiF	b0034	0.704229	-4.34577	-4.15856	1	-0.874469	-0.101316	9.32e-10	-2.80735	-2.55968	6e-06	1.87184	2.15839	28.3058	36.9865	126.361	41.7162	34.4781	7.07561
carA	b0032	4.12e-40	-4.01274	-3.88106	1	-1.79859	-1.01579	8.63e-15	-2.36593	-2.17417	9.35e-08	1.42623	1.72263	525.503	787.373	1734.36	531.268	389.4	117.712
carB	b0033	5.94e-17	-3.73647	-3.60003	1	-1.57046	-0.787076	6.84e-09	-2.33374	-2.13546	0.0027598	1.35265	1.64947	430.125	670.772	1349.38	488.938	388.724	111.28
cho	b1741	1	2.64386	2.86524	1	-0.777608	-0.0286022	8.16e-05	2.14136	2.37416	1	0.263034	0.504528	5.53809	6.89579	7.85666	11.0425	6.76042	57.2481
cspA	b3556	1	-0.798542	-0.664447	1.71e-52	-4.98822	-4.20314	1	-1.01747	-0.822905	0.00195653	-1.16227	-0.865936	1804.19	7023.05	989.94	1104.87	381.288	624.583
csrC	b4457	0.0114932	3.41766	3.55237	1.55e-05	5.20977	6.00208	1	-0.0813861	0.113297	1	0.128584	0.420697	133.53	69.5848	178.739	1938.58	4459.85	2096.95
deoA	b4382	1	1.37851	1.54081	1	-0.836501	-0.0461681	2.22e-72	-3.94774	-3.751	9.22e-23	-2.38957	-2.11696	73.8412	98.4217	17.0228	666.845	95.3219	49.5292
deoB	b4383	1	0.524311	0.653895	1	0.661759	1.44347	0.00012	-2.02378	-1.83175	1	-0.548093	-0.251832	207.371	213.769	174.156	975.422	581.396	274.019
deoC	b4381	1	-0.405256	-0.299707	0.0549027	-2.6545	-1.86308	8.75e-105	-5.50651	-5.33748	1.9e-34	-2.47275	-2.17585	153.836	191.828	34.0455	1118.36	52.7313	27.6592
deoD	b4384	1	0.221746	0.354948	1	0.431772	1.21696	2.32e-05	-1.794	-1.59944	1	-0.376074	-0.0794855	233.83	253.89	221.296	857.636	590.185	283.024
dinB	b0231	1	3.08746	3.19289	1	0.584963	1.34991	6.04e-17	2.86507	3.08032	1	0	0.330499	6.76878	6.89579	8.51138	9.2021	17.5771	77.8317
dinD	b3645	1	3.41504	3.63743	1	0.678072	1.2464	4.59e-07	3.19265	3.31628	1	-0.222392	0.0894907	3.69206	3.13445	3.92833	4.90779	7.43646	48.886
entC	b0593	0.000215	-5.50779	-5.02553	1	0.265894	1.06991	1	-0.584963	0.06835	0.0512878	1.25987	1.54517	21.537	47.0167	62.8533	1.84042	98.7021	1.92971
entE	b0594	0.0218945	-4.47573	-4.25819	1	0.109624	0.891803	1	0	0.06835	0.00200671	0.98388	1.28653	25.2291	42.6285	61.5439	3.06737	79.0969	3.21618
ftsK	b0890	1	1.45221	1.58918	1	-0.133678	0.645929	0.0114274	1.15265	1.33728	1	-0.121562	0.166659	55.9962	63.9427	62.8533	74.8437	100.054	189.112
gadE	b3512	1.74e-08	5.64386	5.85711	1	6.4865	7.12013	0.0114274	1.88897	2.0441	1	-0.584963	-0.495472	1.84603	1.88067	1.30944	18.4042	261.628	75.902
gltP	b4077	1	-1.45943	-1.30884	0.0172955	-2.76553	-1.95523	1	-0.155278	0.0413829	1	-0.620296	-0.308673	104.608	115.348	84.4591	33.1276	29.7458	34.0916
gntT	b3415	1	2.95744	3.07661	0.283708	-2.14975	-1.36754	1	-0.00431299	0.190233	0.0181822	-1.01668	-0.690728	48.6121	40.1209	30.1172	222.691	15.549	254.079
hisA	b2024	0.861772	-1.8965	-1.76437	0.0180984	-2.5961	-1.80727	1	0.0681715	0.269047	1	-0.482016	-0.185656	191.372	146.692	168.264	41.1027	41.9146	49.5292
hisC	b2021	0.69565	-1.65711	-1.53916	1.09e-06	-3.21945	-2.44691	1	-0.0220263	0.146352	1	-0.832273	-0.536975	206.14	184.306	142.075	44.1701	33.8021	48.886
hisD	b2020	1	-1.558	-1.40662	0.328981	-3.03562	-2.24811	1	-0.0780025	0.137063	0.0387204	-1.1207	-0.827668	260.29	208.754	146.658	50.3048	43.9427	55.3184
hisF	b2025	0.297038	-1.87774	-1.73645	0.0388405	-2.65849	-1.86155	1	0.0551416	0.245888	1	-0.493815	-0.199594	233.83	181.798	203.619	51.5318	50.0271	61.1075
hisG	b2019	1	-1.71989	-1.57053	1.91e-09	-3.34958	-2.58141	1	-0.13493	0.0921967	0.526986	-0.943073	-0.644229	182.142	178.037	116.541	36.8084	29.7458	39.2375
hisH	b2023	1	-1.68407	-1.54415	0.00517145	-2.7122	-1.93875	1	0.0995357	0.296156	1	-0.637857	-0.342421	211.678	173.648	166.954	46.624	45.2948	57.2481
ilvL	b3766	1	-1.14684	-0.982463	0.0322635	-2.23447	-1.47606	1	-0.893085	-0.651542	0.0387204	-1.36773	-1.05594	44.9201	45.1361	21.6058	17.1773	16.225	10.935
ilvX	b4669	1	-1.12776	-0.979728	4.84e-13	-3.3599	-2.55061	1	-0.736966	-0.54636	0.000143	-1.62515	-1.34002	102.762	87.1377	40.5928	30.0602	14.8729	20.5836
katE	b1732	2.61e-15	5.0634	5.19307	1.35e-46	7.71012	8.66541	1	0.750512	0.948147	1	0.0931094	0.369599	8.61481	2.50756	11.1303	211.035	1018.12	407.169
lexA	b4043	0.0114932	1.88384	2.01711	1	-1.38143	-0.598648	7.03e-05	2.39774	2.5911	1	-0.180849	0.116374	196.295	223.173	212.785	142.939	147.377	861.294
lysQ	b0749	1	-1.0089	-0.877556	1.37e-05	-2.71529	-1.93015	1	-0.617913	-0.423974	0.467856	-0.699211	-0.403814	745.796	633.785	563.716	411.641	166.306	306.824
metF	b3941	1	-1.12928	-0.987058	0.649638	-1.82312	-1.00072	1.23e-05	-1.61471	-1.41164	0.589394	-1.02046	-0.723424	39.9973	25.7025	24.2247	32.5141	12.8448	12.2215
mgtA	b4242	1	0.970253	1.09421	1	-0.238787	0.550906	0.0114274	-1.30986	-1.1227	1	-0.689071	-0.379995	44.3047	66.4503	34.0455	158.276	97.3501	72.6858
nadA	b0750	5.87e-08	-2.77362	-2.64612	1	-1.60352	-0.811481	1	0.254573	0.436082	1	0.439022	0.732797	193.833	176.783	322.123	38.0353	100.73	51.459
nadB	b2574	3.69e-23	-3.85345	-3.7217	1	-2.65025	-1.8911	1	-0.628031	-0.440664	1	0.38807	0.685196	137.222	127.885	220.641	22.6985	34.4781	16.7242
nupG	b2964	1	1.078	1.1761	1	-1.25526	-0.44364	1	-2.83954	-2.60776	2.7e-39	-2.71272	-2.34347	33.2285	41.3747	6.54722	90.1806	30.4219	14.7945
osmY	b4376	0.984408	2.45434	2.59436	7.71e-05	4.48847	5.26012	0.610241	0.642199	0.83613	1	-0.198226	0.0894907	83.6867	43.2554	89.0422	301.215	1657.66	537.746
patA	b3073	1	4.63662	4.68106	3.31e-06	6.74339	7.59808	1	0.964199	1.15045	1	-0.321928	0.0894907	5.53809	3.76134	5.8925	68.0955	728.773	151.161
pnuC	b0751	5.03e-06	-2.94251	-2.80274	1	-1.49125	-0.6998	1	0.0458037	0.228815	1	0.430762	0.726613	206.14	168.006	341.11	41.7162	103.434	48.886
proV	b2677	1	1.70044	1.94409	1	0.890376	1.66763	0.0150578	-2.38702	-2.16496	1	-1.54432	-1.32555	19.691	23.1949	7.85666	135.578	73.6886	30.2321
purT	b1849	1	1.27009	1.41925	1	0.807355	1.55636	0.0221692	1.77259	1.98262	1	0.0874628	0.452061	8.61481	6.89579	11.785	7.97515	20.2813	31.5186
rcsA	b1951	0.268867	3.62059	3.75512	0.000221	4.98616	5.78838	1	-0.0445464	0.148561	1	-0.263034	0.0321575	47.3814	20.0605	48.4494	590.161	1108.71	654.172
recN	b2616	1.38e-34	5.42884	5.5378	1	1.13245	1.88149	8.14e-59	4.2713	4.46176	1	-0.253757	0.0388646	17.845	15.0454	18.3322	38.6488	55.4354	851.646
ssrS	b2911	1	0.834971	0.968281	0.00632605	2.67266	3.45685	1	-0.395161	-0.200634	1	-0.407472	-0.110614	1073.77	757.91	994.523	2236.11	8322.08	1945.79
thrA	b0002	0.000758	-2.94996	-2.81695	0.000205	-3.32193	-2.52046	1	-0.0259952	0.15998	1	-0.340143	-0.042172	303.364	248.248	294.625	37.4219	43.2667	41.8104
thrB	b0003	4.09e-06	-2.63166	-2.49368	1	-2.79823	-2.0111	1	-0.0919225	0.11726	1	-0.315174	-0.0219698	331.055	267.055	326.052	53.3722	66.2521	57.8913
thrC	b0004	1.28e-07	-2.79961	-2.67551	0.635714	-2.49369	-1.70995	1	0.0181473	0.213548	1	-0.189079	0.10671	358.745	276.458	386.286	52.1452	84.5053	60.4643
thrL	b0001	1	-2.94753	-2.88351	0.0302312	-2.38247	-1.54318	1	-0.514573	-0.391082	0.666259	-1.0133	-0.696385	61.5343	41.3747	37.9739	6.74821	14.1969	5.1459
tisB	b4618	1	5.46848	5.59854	1	3.00316	3.79623	0.000495	3.04791	3.24252	1	-0.206451	0.0894907	42.4587	31.9714	45.1758	231.279	444.16	2188.94
tktB	b2465	0.340303	2.68871	2.83245	4.99e-05	4.58769	5.43273	0.288184	0.807355	1.00033	1	-0.109624	0.163491	23.383	11.9109	26.1889	93.2479	514.468	186.539
tnaA	b3708	1	5.44294	5.66097	1.37e-45	9.00141	10.6334	1	0.919382	1.11099	1	0	0.0894907	1.23069	0.62689	1.30944	30.6737	995.81	66.2534
tnaC	b3707	1	10.6439	10.2552	5.07e-74	9.30606	9.93862	1	1.03653	1.21194	1	-5.32193	-4.62139	1.23069	0.62689	0.05	26.3793	615.198	61.1075
umuC	b1184	1	4.24793	4.47272	1	1.45943	2.52394	7.49e-54	3.98489	4.30357	1	0	0.0894907	3.07672	1.88067	3.27361	3.68084	10.8167	72.6858
umuD	b1183	4.34e-45	6.71425	6.3437	1	1.70044	2.77187	8.04e-40	4.25481	4.43758	1	-1	0.0894907	1.84603	1.88067	1.96417	7.36168	12.8448	159.523
uvrB	b0779	0.00628665	2.41163	2.54649	1	0.658963	1.45884	0.00905491	2.01027	2.21891	1	0	0.311883	29.5365	31.9714	36.6644	46.0105	87.8855	214.198
xanP	b3654	1	1.82597	2.06963	1	-0.341037	0.48087	8.48e-05	2.47805	2.62294	1	-0.932886	-0.699005	11.6915	10.6571	7.20194	4.90779	14.8729	30.2321
yeaG	b1783	1	2.99139	3.14439	0.00204354	5.1334	5.91626	1	1.31762	1.50788	1	0.222392	0.461459	10.4608	5.64201	14.4039	44.7835	340.725	127.361
yghA	b3003	1	5.36923	5.36679	1.25e-10	8.69174	9.32443	1	1.09622	1.29074	1	1	1.89685	1.23069	1.25378	4.58305	77.2976	803.814	189.112
yhbO	b3153	1	3.45943	3.71143	9.33e-17	10.5314	10.4986	1	0.722466	0.930846	1	-0.415037	-0.325547	2.46137	0.05	1.96417	13.4964	72.3365	25.7295
yhcN	b3238	1	-1.98351	-1.84865	0.0227518	-2.42146	-1.61036	1	0	0.183827	1	-0.633872	-0.341144	76.3026	84.6301	60.2344	14.7234	27.7177	16.7242
yifK	b3795	0.220161	-2.11247	-1.96698	0.0160185	-2.77864	-1.9826	1	-0.2824	-0.0571809	1	-0.0959244	0.195749	96.6089	112.213	110.648	29.4467	28.3938	28.3024
yjbE	b4026	1.16e-149	8.64311	8.763	2.42e-294	10.6904	11.5156	1	0.129042	0.323366	1	-0.665581	-0.34863	25.8444	4.38823	20.2964	7046.97	12847.5	8817.49
yjbF	b4027	1.81e-10	6.30378	5.51363	1	7.03342	7.67114	1	-0.296132	-0.106737	1	-2	-0.910509	2.46137	0.62689	1.30944	64.4147	127.772	59.821
yncE	b1452	0.00735608	-2.46211	-2.32742	1	-0.443607	0.337988	1	-0.0577155	0.118976	1	0.432959	0.733662	112.608	134.781	187.25	34.3545	170.363	37.3077
yohP	b4679	1	3.27302	3.33904	0.0010691	6.3634	6.99967	1	0.5603	0.75485	1	-0.917538	-0.588581	9.84549	1.88067	6.54722	39.2623	240.671	66.2534
yqjI	b3071	1	-0.752072	-0.589433	1	-0.222392	0.580207	0.0114629	-1.14439	-0.899941	0.0634989	-0.882643	-0.577934	33.2285	27.5831	22.2605	27.6063	41.2386	14.7945
zapC	b0946	1	-0.921997	-0.814028	1	-0.691878	0.108901	5.57e-08	-1.68281	-1.51661	0.0515719	-0.896164	-0.616778	38.1513	23.8218	24.8794	40.4892	25.6896	14.1512
