# Supplementary material for: Intracellular acidification is a hallmark of thymineless death in E. coli
Source: PLoS Genet. 2022 Oct 24;18(10):e1010456. doi: 10.1371/journal.pgen.1010456 (PMC9632930; doi:10.1371/journal.pgen.1010456)
Supplement: S9 Table — (XLSX) [file pgen.1010456.s023.xlsx]

## Sheet: Sheet1
gene	Synonym	3H.TPM	0H.TPM	Survival Score	qvals.Survival Score	RNA.unstarved.ev.vs.par	RNA.starved.ev.vs.par	RNA.ev.starv.vs.unstarved	recurring processes
ackA	b2296	198	10	4.30743	2.14e-43	-1.5147	-1.49057	-0.172099	*
alaA	b2290	441	132	1.74024	7.55e-37	-0.216974	-0.691922	0.0870865	*
asr	b1597	141	238	-0.755266	0.000103116	9.40097	4.14439	0.653312	*
astA	b1747	20	55	-1.45943	0.00556128	6.63246	3.06193	1.34846	*
astC	b1748	80	157	-0.972693	9.35e-05	6.92908	4.49803	1.59191	*
cho	b1741	27	63	-1.22239	0.0137321	-0.0286022	2.86524	2.37416	*
cydA	b0733	237	17	3.80128	1.42e-47	1.1089	-0.755266	0.11726	*
cydB	b0734	273	22	3.63333	5.43e-53	0.928329	-0.910618	0.09107	*
cydX	b4515	356	126	1.49845	1.42e-23	1.15348	-0.790649	0.104329	*
glnA	b3870	224	75	1.57854	1e-15	-0.938752	-1.23342	-0.158159	*
gstA	b1635	55	102	-0.891066	0.0155295	2.9608	1.04688	0.446862	*
hchA	b1967	104	159	-0.612443	0.0477576	5.40658	2.84236	1.25817	*
hybG	b2990	193	334	-0.791247	1.94e-07	1.04179	0.680737	0.563115	*
hypE	b2730	273	408	-0.579668	4.12e-05	1.9502	0.690675	0.591912	*
maoP	b3764	348	191	0.865515	3.94e-09	-0.14535	-1.14204	-0.314608	*
nadA	b0750	48	1	5.58496	6.41e-11	-0.811481	-2.64612	0.436082	*
nadB	b2574	348	3	6.85798	8.09e-96	-1.8911	-3.7217	-0.440664	*
pta	b2297	143	19	2.91194	6.99e-22	-0.606676	-1.12573	-0.0772158	*
recN	b2616	90	143	-0.668018	0.0381118	1.88149	5.5378	4.46176	*
setB	b2170	75	129	-0.782409	0.0139456	0.916256	1.2964	0.390278	*
speD	b0120	444	278	0.675475	1.61e-07	-1.30692	-0.635965	-0.463012	*
speE	b0121	344	242	0.507402	0.00279526	-1.38959	-0.73166	-0.586102	*
ubiC	b4039	120	67	0.840801	0.0100758	0.00393178	-0.584959	-0.491077	*
umuC	b1184	19	48	-1.33703	0.0322807	2.52394	4.47272	4.30357	*
uvrB	b0779	64	118	-0.882643	0.00638617	1.45884	2.54649	2.21891	*
uvrD	b3813	113	241	-1.09271	2.75e-09	0.333775	1.50285	1.22392	*
aceE	b0114	98	9	3.44478	2.47e-17	-1.40161	-0.601276	-0.0912351
aceF	b0115	65	7	3.21501	2.36e-10	-1.61679	-0.544423	-0.106832
arnD	b2256	117	177	-0.597241	0.0343126	2.2464	0.974468	-0.0691536
bamE	b2617	172	253	-0.556729	0.00800158	0.701398	0.861152	1.10627
ccmB	b2200	35	79	-1.1745	0.00420793	1.1089	0.559431	0.515809
chbA	b1736	118	226	-0.937536	1.23e-06	1.1089	1.08995	0.446862
cueR	b0487	130	229	-0.816836	3.16e-05	1.82315	0.718629	0.812511
ddpC	b1485	44	88	-1	0.012062	2.80934	1.2964	0.390278
dgoR	b4479	530	330	0.683526	2.89e-09	0.916256	-0.523032	0.833885
efp	b4147	17	2	3.08746	0.0429567	-0.670529	-0.588219	-0.172658
eutR	b2437	72	121	-0.748938	0.0320446	2.43083	1.55943	1.06835
fabF	b1095	56	9	2.63743	4.5e-07	-1.1316	-0.860625	0.124732
galS	b2151	77	137	-0.831246	0.00439732	2.69386	0.711434	0.390278
higB	b3083	333	185	0.847997	2.11e-08	-1.21303	-1.14101	-0.346688
hisJ	b2309	28	64	-1.19265	0.0157081	1.15684	0.530861	-0.158159
hns	b1237	326	48	2.76377	1.11e-48	-0.479616	-1.2533	-1.51587
holE	b1842	274	453	-0.725335	9.45e-09	1.18834	0.624722	0.0941131
ilvD	b3771	564	15	5.23266	1.41e-141	-0.967048	-1.61049	0.267659
ilvE	b3770	489	23	4.41013	3.24e-111	-0.659283	-1.37255	0.508923
ilvM	b3769	178	99	0.846377	0.000310156	-1.43859	-0.910055	0.76879
lon	b0439	27	5	2.43296	0.00892964	-0.774285	-1.43112	0.634593
lsrD	b1515	51	97	-0.927488	0.0141061	3.80934	1.2964	1.39028
lsrF	b1517	270	383	-0.504385	0.0012254	3.6114	2.14439	2.23827
lsrG	b1518	164	261	-0.670354	0.000369294	5.46645	1.35298	1.76879
mcbA	b0806	54	110	-1.02647	0.00156285	4.86379	1.55943	1.16789
mgrR	b4698	8	32	-2	0.013425	2.19636	1.11197	-0.864536
mltB	b2701	139	208	-0.581499	0.0172063	1.48236	1.15504	0.870411
mntS	b4705	22	67	-1.60666	0.000250398	1.98848	1.29987	0.359399
nudK	b2467	188	267	-0.506107	0.0170515	2.42232	1.32239	0.500665
nudL	b1813	47	106	-1.17333	0.000271182	1.38192	0.671076	0.535476
omrA	b4444	209	304	-0.540568	0.00304015	1.27883	1.14439	1.65331
omrB	b4445	80	181	-1.17792	8.89e-08	1.52394	0.881359	1.39028
osmE	b1739	110	195	-0.825971	0.000177402	4.80402	2.1627	0.985282
pdhR	b0113	119	51	1.22239	3.13e-05	-1.20752	-0.972447	-0.119074
purT	b1849	99	164	-0.728195	0.00618761	1.55636	1.41925	1.98262
qmcA	b0489	131	199	-0.603202	0.0153525	2.16475	1.4339	0.235
rlmL	b0948	91	22	2.04836	1.04e-08	-0.696187	-0.597198	-0.174693
rluA	b0058	361	525	-0.540319	7.38e-06	-1.19853	0.551257	0.746422
rsmD	b3465	112	170	-0.602036	0.0395503	0.669616	0.781823	0.317709
rspB	b1580	94	167	-0.829115	0.000833344	3.71949	2.68775	0.790049
rssB	b1235	171	278	-0.701089	7.59e-05	1.41146	0.570571	0.6984
rstA	b1608	91	154	-0.758992	0.00584283	1.60592	1.17002	0.20687
sra	b1480	88	228	-1.37346	7.64e-13	7.78755	3.2219	0.80664
sroH	b4691	1061	499	1.08831	1.13e-43	-0.0837437	-0.900001	-0.806119
thrT	b3979	393	61	2.68765	3.41e-57	-0.858887	-0.588146	-0.0768611
torI	b4501	116	196	-0.756729	0.000794444	1.1089	1.55943	0.483387
ulaR	b4191	207	118	0.810844	0.000126964	-0.398059	-0.64702	-0.816173
upp	b2498	202	8	4.65821	1.54e-46	-0.0436565	-0.876051	-0.57959
uspC	b1895	371	553	-0.57586	5.07e-07	2.56833	1.2964	0.390278
waaP	b3630	675	1083	-0.682074	1.07e-19	0.220794	0.641893	0.477463
yahM	b0327	434	237	0.872808	9.91e-12	-1.47606	-2.02553	-0.93165
ybaY	b0453	90	154	-0.774933	0.00444589	4.29023	1.9475	0.968451
ybdL	b0600	99	154	-0.63743	0.0394584	0.495924	0.65254	0.06835
ybgA	b0707	82	154	-0.909235	0.00040149	2.9502	1.814	0.248922
ybhD	b0768	156	239	-0.615465	0.00326273	1.43083	0.559431	1.65331
ybhP	b0790	47	91	-0.953206	0.015819	5.1533	1.36149	0.833885
ybiU	b0821	87	153	-0.814444	0.00243144	3.48741	2.48143	0.413847
yccJ	b1003	25	68	-1.44361	0.0010404	5.72177	2.84322	1.66625
ydcF	b1414	92	165	-0.84276	0.000717203	2.58283	1.69495	0.663297
ydgC	b1607	143	226	-0.660308	0.00190164	1.27117	1.10375	-0.0502945
ydhL	b1648	61	114	-0.902153	0.00631047	2.6114	1.55943	0.823237
ydhR	b1667	10	39	-1.96347	0.00358738	1.48904	0.696934	0.350243
ydjJ	b1774	160	233	-0.542258	0.0184015	6.07904	0.974468	0.06835
yeaM	b1790	92	147	-0.67611	0.0286571	0.956898	0.781823	-0.583727
yeaO	b1792	47	107	-1.18688	0.000201334	2.86097	1.69068	0.733931
yebF	b1847	179	286	-0.676056	0.000112548	3.03405	2.93988	2.10627
yeeZ	b2016	88	139	-0.659509	0.049282	1.28223	0.600303	0.443641
yehS	b2124	127	189	-0.573558	0.0354168	0.108901	0.501014	-0.0571809
yehX	b2129	47	93	-0.98457	0.00982073	3.96688	1.65254	0.544788
yfaE	b2236	4	31	-2.9542	0.000428928	0.0426676	0.625926	1.02146
yfcP	b2333	582	853	-0.551527	2.95e-10	1.69386	5.27031	0.653312
yfeD	b2399	436	628	-0.526436	9.14e-07	0.845867	0.559431	0.103115
ygbK	b2737	82	158	-0.946229	0.000147636	1.1089	0.974468	0.483387
ygfF	b2902	126	226	-0.842899	1.89e-05	2.98337	0.848937	0.357857
ygiN	b3029	89	145	-0.704176	0.0204104	1.43083	0.620229	0.573853
yhhN	b3468	215	372	-0.790966	2.46e-08	3.2167	1.4737	0.526555
ynfD	b1586	92	178	-0.952171	3.02e-05	1.95136	0.702389	0.0958307
yphD	b2546	104	162	-0.63941	0.0286489	3.27883	0.711434	2.39028
yqfA	b2899	114	185	-0.698491	0.00429517	2.97607	2.42193	1.76579
