# Supplementary material for: Intracellular acidification is a hallmark of thymineless death in E. coli
Source: PLoS Genet. 2022 Oct 24;18(10):e1010456. doi: 10.1371/journal.pgen.1010456 (PMC9632930; doi:10.1371/journal.pgen.1010456)
Supplement: S10 Table — (XLSX) [file pgen.1010456.s024.xlsx]

## Sheet: Sheet1
gene	Synonym	3H.TPM	0H.TPM	Survival Score.3Hvs0H.	qvals.survival score	gene	RNA.unstarved.ev.vs.par	RNA.starved.ev.vs.par	RNA.ev.starv.vs.unstarved	recurring processes
asr	b1597	141	238	-0.755266	0.000103116	asr	9.40097	4.14439	0.653312	*
astA	b1747	20	55	-1.45943	0.00556128	astA	6.63246	3.06193	1.34846	*
astC	b1748	80	157	-0.972693	9.35e-05	astC	6.92908	4.49803	1.59191	*
ccmB	b2200	35	79	-1.1745	0.00420793	ccmB	1.1089	0.559431	0.515809	*
cho	b1741	27	63	-1.22239	0.0137321	cho	-0.0286022	2.86524	2.37416	*
gabT	b2662	109	182	-0.73961	0.00225634	gabT	1.85692	0.0363073	0.844517	*
hchA	b1967	104	159	-0.612443	0.0477576	hchA	5.40658	2.84236	1.25817	*
hybG	b2990	193	334	-0.791247	1.94e-07	hybG	1.04179	0.680737	0.563115	*
hypE	b2730	273	408	-0.579668	4.12e-05	hypE	1.9502	0.690675	0.591912	*
radA	b4389	141	216	-0.615336	0.00698495	radA	0.384536	0.244228	0.653312	*
recN	b2616	90	143	-0.668018	0.0381118	recN	1.88149	5.5378	4.46176	*
speE	b0121	344	242	0.507402	0.00279526	speE	-1.38959	-0.73166	-0.586102	*
sufA	b1684	116	203	-0.807355	0.000174484	sufA	2.68044	0.389506	1.13546	*
sufE	b1679	54	115	-1.0906	0.000387877	sufE	2.01579	0.19686	1.00124	*
umuC	b1184	19	48	-1.33703	0.0322807	umuC	2.52394	4.47272	4.30357	*
uvrB	b0779	64	118	-0.882643	0.00638617	uvrB	1.45884	2.54649	2.21891	*
uvrD	b3813	113	241	-1.09271	2.75e-09	uvrD	0.333775	1.50285	1.22392	*
bamE	b2617	172	253	-0.556729	0.00800158	bamE	0.701398	0.861152	1.10627
cueR	b0487	130	229	-0.816836	3.16e-05	cueR	1.82315	0.718629	0.812511
dadA	b1189	36	85	-1.23947	0.00108293	dadA	1.92	0.370117	0.792947
deoA	b4382	128	34	1.91254	1.89e-11	deoA	-0.0461681	1.54081	-3.751
dhaL	b1199	31	67	-1.11189	0.0230102	dhaL	-0.891099	-0.333654	1.93711
eutR	b2437	72	121	-0.748938	0.0320446	eutR	2.43083	1.55943	1.06835
focB	b2492	142	223	-0.651153	0.00258934	focB	2.69386	0.389506	1.06835
hns	b1237	326	48	2.76377	1.11e-48	hns	-0.479616	-1.2533	-1.51587
lsrD	b1515	51	97	-0.927488	0.0141061	lsrD	3.80934	1.2964	1.39028
lsrF	b1517	270	383	-0.504385	0.0012254	lsrF	3.6114	2.14439	2.23827
lsrG	b1518	164	261	-0.670354	0.000369294	lsrG	5.46645	1.35298	1.76879
mcbA	b0806	54	110	-1.02647	0.00156285	mcbA	4.86379	1.55943	1.16789
mhpE	b0352	71	136	-0.937716	0.000834231	mhpE	1.69386	0.389506	2.06835
mltB	b2701	139	208	-0.581499	0.0172063	mltB	1.48236	1.15504	0.870411
modE	b0761	58	117	-1.01238	0.00107193	modE	0.509439	0.0619309	0.632251
nlpC	b1708	98	162	-0.72514	0.00710065	nlpC	1.1089	0.223828	0.522068
nudK	b2467	188	267	-0.506107	0.0170515	nudK	2.42232	1.32239	0.500665
nudL	b1813	47	106	-1.17333	0.000271182	nudL	1.38192	0.671076	0.535476
omrA	b4444	209	304	-0.540568	0.00304015	omrA	1.27883	1.14439	1.65331
omrB	b4445	80	181	-1.17792	8.89e-08	omrB	1.52394	0.881359	1.39028
osmE	b1739	110	195	-0.825971	0.000177402	osmE	4.80402	2.1627	0.985282
pliG	b1178	127	254	-1	1.96e-08	pliG	2.00199	-0.151063	1.52778
ppdC	b2823	149	220	-0.562191	0.0176403	ppdC	0.594328	0.429034	0.577364
psuG	b2165	122	188	-0.623852	0.0151748	psuG	2.69386	-0.0255319	1.06835
purT	b1849	99	164	-0.728195	0.00618761	purT	1.55636	1.41925	1.98262
rluA	b0058	361	525	-0.540319	7.38e-06	rluA	-1.19853	0.551257	0.746422
rspB	b1580	94	167	-0.829115	0.000833344	rspB	3.71949	2.68775	0.790049
rssB	b1235	171	278	-0.701089	7.59e-05	rssB	1.41146	0.570571	0.6984
sra	b1480	88	228	-1.37346	7.64e-13	sra	7.78755	3.2219	0.80664
srlB	b2704	250	377	-0.592636	6.8e-05	srlB	0.523939	-0.34746	5.68535
sroH	b4691	1061	499	1.08831	1.13e-43	sroH	-0.0837437	-0.900001	-0.806119
ulaR	b4191	207	118	0.810844	0.000126964	ulaR	-0.398059	-0.64702	-0.816173
upp	b2498	202	8	4.65821	1.54e-46	upp	-0.0436565	-0.876051	-0.57959
yahM	b0327	434	237	0.872808	9.91e-12	yahM	-1.47606	-2.02553	-0.93165
yaiC	b0385	37	78	-1.07595	0.0123161	yaiC	2.91626	-0.0255319	1.65331
ybaY	b0453	90	154	-0.774933	0.00444589	ybaY	4.29023	1.9475	0.968451
ybhD	b0768	156	239	-0.615465	0.00326273	ybhD	1.43083	0.559431	1.65331
ybhP	b0790	47	91	-0.953206	0.015819	ybhP	5.1533	1.36149	0.833885
ybhS	b0793	165	252	-0.610958	0.00238719	ybhS	1.74633	0.0999989	0.845958
ycbB	b0925	102	168	-0.719892	0.00598418	ycbB	1.83137	-0.0255319	0.703066
yccJ	b1003	25	68	-1.44361	0.0010404	yccJ	5.72177	2.84322	1.66625
yciZ	b4596	110	208	-0.91908	7.75e-06	yciZ	0.48236	-0.204502	0.548343
ycjD	b1289	60	105	-0.807355	0.0350944	ycjD	0.408462	-0.151063	0.527782
ydcF	b1414	92	165	-0.84276	0.000717203	ydcF	2.58283	1.69495	0.663297
ydhI	b1643	73	140	-0.939458	0.000611453	ydhI	1.1089	0.116487	0.820422
ydhL	b1648	61	114	-0.902153	0.00631047	ydhL	2.6114	1.55943	0.823237
yeaO	b1792	47	107	-1.18688	0.000201334	yeaO	2.86097	1.69068	0.733931
yebF	b1847	179	286	-0.676056	0.000112548	yebF	3.03405	2.93988	2.10627
yehX	b2129	47	93	-0.98457	0.00982073	yehX	3.96688	1.65254	0.544788
yfaE	b2236	4	31	-2.9542	0.000428928	yfaE	0.0426676	0.625926	1.02146
yfcP	b2333	582	853	-0.551527	2.95e-10	yfcP	1.69386	5.27031	0.653312
ygiN	b3029	89	145	-0.704176	0.0204104	ygiN	1.43083	0.620229	0.573853
yhhN	b3468	215	372	-0.790966	2.46e-08	yhhN	3.2167	1.4737	0.526555
yjbT	b4620	411	280	0.553712	0.000102164	yjbT	2.43083	-0.0255319	-1.93165
yphD	b2546	104	162	-0.63941	0.0286489	yphD	3.27883	0.711434	2.39028
yqfA	b2899	114	185	-0.698491	0.00429517	yqfA	2.97607	2.42193	1.76579
