# Supplementary material for: Intracellular acidification is a hallmark of thymineless death in E. coli
Source: PLoS Genet. 2022 Oct 24;18(10):e1010456. doi: 10.1371/journal.pgen.1010456 (PMC9632930; doi:10.1371/journal.pgen.1010456)
Supplement: S11 Table — (XLSX) [file pgen.1010456.s025.xlsx]

## Sheet: Sheet1
gene	Synonym	3H.TPM	0H.TPM	Survival Score.3Hvs0H.	qvals.survival score	gene	RNA.unstarved.ev.vs.par	RNA.starved.ev.vs.par	RNA.ev.starv.vs.unstarved	Recurring Processes
ackA	b2296	198	10	4.30743	2.14e-43	ackA	-1.5147	-1.49057	-0.172099	*
amiC	b2817	137	204	-0.574393	0.0221617	amiC	0.632463	0.193781	-0.23121	*
asr	b1597	141	238	-0.755266	0.000103116	asr	9.40097	4.14439	0.653312	*
astA	b1747	20	55	-1.45943	0.00556128	astA	6.63246	3.06193	1.34846	*
astC	b1748	80	157	-0.972693	9.35e-05	astC	6.92908	4.49803	1.59191	*
blr	b4409	1105	1629	-0.55994	6.91e-21	blr	0.764947	0.26725	-0.583727	*
ccmB	b2200	35	79	-1.1745	0.00420793	ccmB	1.1089	0.559431	0.515809	*
cedA	b1731	55	122	-1.14938	7.77e-05	cedA	0.55636	-0.484964	0.36791	*
cysB	b1275	16	48	-1.58496	0.00643596	cysB	0.72887	-0.510959	0.0303821	*
gabT	b2662	109	182	-0.73961	0.00225634	gabT	1.85692	0.0363073	0.844517	*
glnA	b3870	224	75	1.57854	1e-15	glnA	-0.938752	-1.23342	-0.158159	*
glnQ	b0809	73	128	-0.810175	0.00992557	glnQ	0.587555	-0.0390785	0.272708	*
gstA	b1635	55	102	-0.891066	0.0155295	gstA	2.9608	1.04688	0.446862	*
hchA	b1967	104	159	-0.612443	0.0477576	hchA	5.40658	2.84236	1.25817	*
hisM	b2307	322	476	-0.563901	1.01e-05	hisM	0.501219	-0.30564	0.06835	*
holE	b1842	274	453	-0.725335	9.45e-09	holE	1.18834	0.624722	0.0941131	*
hspQ	b0966	113	180	-0.671674	0.00860358	hspQ	1.16744	0.472314	0.450399	*
hybE	b2992	229	339	-0.565938	0.000540735	hybE	0.781327	0.389506	0.101517	*
hybG	b2990	193	334	-0.791247	1.94e-07	hybG	1.04179	0.680737	0.563115	*
hypE	b2730	273	408	-0.579668	4.12e-05	hypE	1.9502	0.690675	0.591912	*
nadA	b0750	48	1	5.58496	6.41e-11	nadA	-0.811481	-2.64612	0.436082	*
nadB	b2574	348	3	6.85798	8.09e-96	nadB	-1.8911	-3.7217	-0.440664	*
ogt	b1335	99	185	-0.902025	5.82e-05	ogt	0.710352	0.0188622	0.305389	*
priC	b0467	35	70	-1	0.0471353	priC	0.936065	-0.0255319	0.224469	*
pta	b2297	143	19	2.91194	6.99e-22	pta	-0.606676	-1.12573	-0.0772158	*
puuD	b1298	115	207	-0.847997	5.18e-05	puuD	0.639416	-0.388102	-0.124295	*
recN	b2616	90	143	-0.668018	0.0381118	recN	1.88149	5.5378	4.46176	*
setB	b2170	75	129	-0.782409	0.0139456	setB	0.916256	1.2964	0.390278	*
speD	b0120	444	278	0.675475	1.61e-07	speD	-1.30692	-0.635965	-0.463012	*
speE	b0121	344	242	0.507402	0.00279526	speE	-1.38959	-0.73166	-0.586102	*
sufA	b1684	116	203	-0.807355	0.000174484	sufA	2.68044	0.389506	1.13546	*
sufE	b1679	54	115	-1.0906	0.000387877	sufE	2.01579	0.19686	1.00124	*
umuC	b1184	19	48	-1.33703	0.0322807	umuC	2.52394	4.47272	4.30357	*
uvrB	b0779	64	118	-0.882643	0.00638617	uvrB	1.45884	2.54649	2.21891	*
aceE	b0114	98	9	3.44478	2.47e-17	aceE	-1.40161	-0.601276	-0.0912351
aceF	b0115	65	7	3.21501	2.36e-10	aceF	-1.61679	-0.544423	-0.106832
allA	b0505	42	91	-1.11548	0.00255766	allA	1.1089	-2.02553	0.06835
arnD	b2256	117	177	-0.597241	0.0343126	arnD	2.2464	0.974468	-0.0691536
arnE	b4544	36	91	-1.33787	0.000157258	arnE	3.19636	-0.0255319	0.06835
aroK	b3390	49	12	2.02975	0.000258712	aroK	-0.782048	-0.139105	-0.190097
bamE	b2617	172	253	-0.556729	0.00800158	bamE	0.701398	0.861152	1.10627
bglX	b2132	91	143	-0.652077	0.0470813	bglX	0.601298	-0.24185	-0.184037
chbA	b1736	118	226	-0.937536	1.23e-06	chbA	1.1089	1.08995	0.446862
cof	b0446	155	247	-0.672243	0.000611453	cof	1.29653	0.28259	0.446862
cueR	b0487	130	229	-0.816836	3.16e-05	cueR	1.82315	0.718629	0.812511
dadA	b1189	36	85	-1.23947	0.00108293	dadA	1.92	0.370117	0.792947
ddpC	b1485	44	88	-1	0.012062	ddpC	2.80934	1.2964	0.390278
deaD	b3162	206	90	1.19465	3.85e-09	deaD	-1.36247	0.614607	-0.215733
dgoK	b3693	278	425	-0.612378	6.17e-06	dgoK	1.19636	-0.218177	0.06835
efp	b4147	17	2	3.08746	0.0429567	efp	-0.670529	-0.588219	-0.172658
epmA	b4155	120	29	2.04891	9.41e-12	epmA	-0.615464	0.247487	-0.118063
eutE	b2455	47	91	-0.953206	0.015819	eutE	1.1089	-0.0255319	-0.93165
eutG	b2453	81	143	-0.820021	0.00381585	eutG	3.27883	-0.0255319	0.06835
eutR	b2437	72	121	-0.748938	0.0320446	eutR	2.43083	1.55943	1.06835
fabF	b1095	56	9	2.63743	4.5e-07	fabF	-1.1316	-0.860625	0.124732
focB	b2492	142	223	-0.651153	0.00258934	focB	2.69386	0.389506	1.06835
fumC	b1611	68	125	-0.878321	0.00439732	fumC	1.23818	0.337038	-0.0836531
galS	b2151	77	137	-0.831246	0.00439732	galS	2.69386	0.711434	0.390278
glmZ	b4456	445	692	-0.636967	8.61e-11	glmZ	1.34239	-1.15106	-0.279573
gutQ	b2708	132	193	-0.548063	0.0483233	gutQ	0.693864	-0.510959	-0.0877692
higB	b3083	333	185	0.847997	2.11e-08	higB	-1.21303	-1.14101	-0.346688
hisJ	b2309	28	64	-1.19265	0.0157081	hisJ	1.15684	0.530861	-0.158159
ilvB	b3671	318	105	1.59864	4.03e-23	ilvB	-0.60005	0.618987	-0.15707
ilvC	b3774	572	36	3.98995	2.01e-121	ilvC	-1.31614	0.296396	0.32065
ilvD	b3771	564	15	5.23266	1.41e-141	ilvD	-0.967048	-1.61049	0.267659
ilvE	b3770	489	23	4.41013	3.24e-111	ilvE	-0.659283	-1.37255	0.508923
ilvM	b3769	178	99	0.846377	0.000310156	ilvM	-1.43859	-0.910055	0.76879
lon	b0439	27	5	2.43296	0.00892964	lon	-0.774285	-1.43112	0.634593
lsrD	b1515	51	97	-0.927488	0.0141061	lsrD	3.80934	1.2964	1.39028
lsrF	b1517	270	383	-0.504385	0.0012254	lsrF	3.6114	2.14439	2.23827
lsrG	b1518	164	261	-0.670354	0.000369294	lsrG	5.46645	1.35298	1.76879
mcbA	b0806	54	110	-1.02647	0.00156285	mcbA	4.86379	1.55943	1.16789
mgrR	b4698	8	32	-2	0.013425	mgrR	2.19636	1.11197	-0.864536
mhpE	b0352	71	136	-0.937716	0.000834231	mhpE	1.69386	0.389506	2.06835
mltB	b2701	139	208	-0.581499	0.0172063	mltB	1.48236	1.15504	0.870411
mntS	b4705	22	67	-1.60666	0.000250398	mntS	1.98848	1.29987	0.359399
modE	b0761	58	117	-1.01238	0.00107193	modE	0.509439	0.0619309	0.632251
nlpC	b1708	98	162	-0.72514	0.00710065	nlpC	1.1089	0.223828	0.522068
nudK	b2467	188	267	-0.506107	0.0170515	nudK	2.42232	1.32239	0.500665
nudL	b1813	47	106	-1.17333	0.000271182	nudL	1.38192	0.671076	0.535476
omrA	b4444	209	304	-0.540568	0.00304015	omrA	1.27883	1.14439	1.65331
omrB	b4445	80	181	-1.17792	8.89e-08	omrB	1.52394	0.881359	1.39028
osmE	b1739	110	195	-0.825971	0.000177402	osmE	4.80402	2.1627	0.985282
pdhR	b0113	119	51	1.22239	3.13e-05	pdhR	-1.20752	-0.972447	-0.119074
pliG	b1178	127	254	-1	1.96e-08	pliG	2.00199	-0.151063	1.52778
ppdC	b2823	149	220	-0.562191	0.0176403	ppdC	0.594328	0.429034	0.577364
psuG	b2165	122	188	-0.623852	0.0151748	psuG	2.69386	-0.0255319	1.06835
purT	b1849	99	164	-0.728195	0.00618761	purT	1.55636	1.41925	1.98262
qmcA	b0489	131	199	-0.603202	0.0153525	qmcA	2.16475	1.4339	0.235
rapA	b0059	945	506	0.901177	3.89e-28	rapA	-1.20736	0.498889	0.425043
rlmL	b0948	91	22	2.04836	1.04e-08	rlmL	-0.696187	-0.597198	-0.174693
rplI	b4203	159	97	0.71297	0.00995085	rplI	-1.42726	-0.459254	-0.255304
rpmE	b3936	335	6	5.80305	2.29e-87	rpmE	-0.706551	-0.0759253	-0.150665
rpmG	b3636	30	5	2.58496	0.0022665	rpmG	-0.666303	-0.0745356	0.0394858
rsmD	b3465	112	170	-0.602036	0.0395503	rsmD	0.669616	0.781823	0.317709
rspB	b1580	94	167	-0.829115	0.000833344	rspB	3.71949	2.68775	0.790049
rssA	b1234	49	91	-0.893085	0.0302959	rssA	0.775478	-0.175279	-0.0191129
rssB	b1235	171	278	-0.701089	7.59e-05	rssB	1.41146	0.570571	0.6984
rstA	b1608	91	154	-0.758992	0.00584283	rstA	1.60592	1.17002	0.20687
selU	b0503	165	248	-0.587874	0.00457311	selU	0.693864	-0.0255319	0.193881
sibE	b4611	100	201	-1.0072	1.22e-06	sibE	0.73039	0.383581	0.477463
sra	b1480	88	228	-1.37346	7.64e-13	sra	7.78755	3.2219	0.80664
srlB	b2704	250	377	-0.592636	6.8e-05	srlB	0.523939	-0.34746	5.68535
ssuE	b0937	67	123	-0.876425	0.00512542	ssuE	5.34208	-0.0255319	0.06835
thrT	b3979	393	61	2.68765	3.41e-57	thrT	-0.858887	-0.588146	-0.0768611
torI	b4501	116	196	-0.756729	0.000794444	torI	1.1089	1.55943	0.483387
tsf	b0170	27	2	3.75489	0.000217788	tsf	-0.951708	-0.432689	-0.152919
uspC	b1895	371	553	-0.57586	5.07e-07	uspC	2.56833	1.2964	0.390278
yahC	b0317	191	295	-0.627142	0.000351989	yahC	2.43083	-1.61049	0.06835
yahM	b0327	434	237	0.872808	9.91e-12	yahM	-1.47606	-2.02553	-0.93165
yaiC	b0385	37	78	-1.07595	0.0123161	yaiC	2.91626	-0.0255319	1.65331
yajD	b0410	134	249	-0.893913	9.24e-07	yajD	0.830799	0.448399	0.408425
ybaY	b0453	90	154	-0.774933	0.00444589	ybaY	4.29023	1.9475	0.968451
ybgA	b0707	82	154	-0.909235	0.00040149	ybgA	2.9502	1.814	0.248922
ybhD	b0768	156	239	-0.615465	0.00326273	ybhD	1.43083	0.559431	1.65331
ybhP	b0790	47	91	-0.953206	0.015819	ybhP	5.1533	1.36149	0.833885
ybhS	b0793	165	252	-0.610958	0.00238719	ybhS	1.74633	0.0999989	0.845958
ybiU	b0821	87	153	-0.814444	0.00243144	ybiU	3.48741	2.48143	0.413847
ybjH	b0843	54	109	-1.0133	0.00204136	ybjH	1.02144	-0.80314	0.175265
ycbB	b0925	102	168	-0.719892	0.00598418	ycbB	1.83137	-0.0255319	0.703066
ycbJ	b0919	26	59	-1.1822	0.028507	ycbJ	2.01579	0.459895	0.175265
yccJ	b1003	25	68	-1.44361	0.0010404	yccJ	5.72177	2.84322	1.66625
ycdX	b1034	142	221	-0.638155	0.00368877	ycdX	0.80224	-0.0584466	0.183827
ycdY	b1035	39	103	-1.4011	1.35e-05	ycdY	0.702909	-0.172157	0.32469
ychN	b1219	34	88	-1.37197	0.000149813	ychN	0.527986	-0.383084	0.313462
ydcF	b1414	92	165	-0.84276	0.000717203	ydcF	2.58283	1.69495	0.663297
ydeA	b1528	72	122	-0.760812	0.0260992	ydeA	0.523939	-0.30564	0.175265
ydgC	b1607	143	226	-0.660308	0.00190164	ydgC	1.27117	1.10375	-0.0502945
ydhI	b1643	73	140	-0.939458	0.000611453	ydhI	1.1089	0.116487	0.820422
ydhL	b1648	61	114	-0.902153	0.00631047	ydhL	2.6114	1.55943	0.823237
ydhR	b1667	10	39	-1.96347	0.00358738	ydhR	1.48904	0.696934	0.350243
ydjJ	b1774	160	233	-0.542258	0.0184015	ydjJ	6.07904	0.974468	0.06835
yeaD	b1780	23	69	-1.58496	0.000222439	yeaD	1.4594	-1.35761	0.307816
yeaM	b1790	92	147	-0.67611	0.0286571	yeaM	0.956898	0.781823	-0.583727
yeaO	b1792	47	107	-1.18688	0.000201334	yeaO	2.86097	1.69068	0.733931
yeaR	b1797	427	647	-0.59953	5.92e-09	yeaR	7.07904	-1.02553	-0.93165
yebC	b1864	65	29	1.16439	0.0178226	yebC	-0.740448	-0.237753	0.166197
yebF	b1847	179	286	-0.676056	0.000112548	yebF	3.03405	2.93988	2.10627
yecN	b1869	107	206	-0.945034	4.5e-06	yecN	1.05802	0.147617	0.193881
yedA	b1959	56	107	-0.934112	0.00658454	yedA	1.91626	-0.0255319	0.483387
yedI	b1958	52	99	-0.928917	0.0122034	yedI	0.693864	-0.809803	0.43092
yeeZ	b2016	88	139	-0.659509	0.049282	yeeZ	1.28223	0.600303	0.443641
yegU	b2099	46	87	-0.919382	0.0298203	yegU	0.760978	-0.540105	-0.124295
yehX	b2129	47	93	-0.98457	0.00982073	yehX	3.96688	1.65254	0.544788
yejA	b2177	87	139	-0.675998	0.0395395	yejA	1.38192	0.296396	0.390278
yfaY	b2249	73	134	-0.876265	0.00263141	yfaY	0.546588	-0.3959	0.471706
yfcP	b2333	582	853	-0.551527	2.95e-10	yfcP	1.69386	5.27031	0.653312
yfeD	b2399	436	628	-0.526436	9.14e-07	yfeD	0.845867	0.559431	0.103115
yfhG	b2555	47	99	-1.07477	0.00206418	yfhG	0.644954	0.123331	-0.236505
ygbK	b2737	82	158	-0.946229	0.000147636	ygbK	1.1089	0.974468	0.483387
ygfF	b2902	126	226	-0.842899	1.89e-05	ygfF	2.98337	0.848937	0.357857
ygiN	b3029	89	145	-0.704176	0.0204104	ygiN	1.43083	0.620229	0.573853
yhhN	b3468	215	372	-0.790966	2.46e-08	yhhN	3.2167	1.4737	0.526555
ymdA	b1044	227	327	-0.526598	0.00246635	ymdA	1.91626	-0.610494	0.06835
ynfD	b1586	92	178	-0.952171	3.02e-05	ynfD	1.95136	0.702389	0.0958307
yoaH	b1811	195	338	-0.793549	1.44e-07	yoaH	0.994443	0.110351	0.151766
yphC	b2545	68	119	-0.807355	0.016417	yphC	1.80934	0.459895	0.290742
yphD	b2546	104	162	-0.63941	0.0286489	yphD	3.27883	0.711434	2.39028
yqfA	b2899	114	185	-0.698491	0.00429517	yqfA	2.97607	2.42193	1.76579
yrbN	b4685	273	107	1.35129	3.5e-15	yrbN	-1.48022	0.857465	-0.132421
ytfF	b4210	283	416	-0.555781	8.21e-05	ytfF	0.725573	0.180919	-0.194684
ytfH	b4212	167	287	-0.781203	3.76e-06	ytfH	0.993424	0.111972	-0.172658
